# Supplementary material for: A systems-level atlas of carbon-response transcriptional states in Escherichia coli
Source: Proc Natl Acad Sci U S A. 2026 Jul 1;123(27):e2531884123. doi: 10.1073/pnas.2531884123 (PMC13343008; doi:10.1073/pnas.2531884123)
Supplement: Supplementary file 2 — Dataset S01 (XLSX) [file pnas.2531884123.sd01.xlsx]

## Sheet: Sheet1
Dataset S1. Carbon-source growth conditions. Summary of culture conditions used for carbon-source experiments, including sample identifiers, carbon substrate and concentration, nitrogen source, base medium, categorical labels, and growth phenotype metrics (specific growth rate and z-scores relative to controls). Units are reported as provided (g/L or % w/v). The complete RNA-seq sample-level mani…
#	Sample id in PRECISE-NP881	Condition	Carbon substrate	Carbon Concentration	Nitrogen	Media Base	Carbon category I	SNP category II	Group	Growth rate	Z-Score(wrt controls)1
1	SNPV2_condition1_Rep2	Glucose_NH4Cl_2	Glucose	5 g/L (0.5% wt/vol)	NH4Cl	M9 (w/o carbon)	Carbohydrates	sugar	A	0.739	na
2	SNPV2_condition1_Rep1	Glucose_NH4Cl_1	Glucose	5 g/L (0.5% wt/vol)	NH4Cl	M9 (w/o carbon)	Carbohydrates	sugar	A	0.731	na
3	SNPV1_condition39_Rep1	C_D-Glucose_1	D-Glucose	5 g/L (0.5% wt/vol)	NH4Cl	M9 (w/o carbon)	Carbohydrates	sugar	A	0.742	na
4	SNPV1_condition39_Rep2	C_D-Glucose_2	D-Glucose	5 g/L (0.5% wt/vol)	NH4Cl	M9 (w/o carbon)	Carbohydrates	sugar	A	0.739	na
5	SNPV1_condition14_Rep2	C_D-Glucose-6-Phosphate_2	D-Glucose-6-Phosphate	5 g/L (0.5% wt/vol)	NH4Cl	M9 (w/o carbon)	Carbohydrates	sugar	A	0.858	10.3
6	SNPV1_condition14_Rep1	C_D-Glucose-6-Phosphate_1	D-Glucose-6-Phosphate	5 g/L (0.5% wt/vol)	NH4Cl	M9 (w/o carbon)	Carbohydrates	sugar	A	0.849	10.3
7	SNPV1_condition5_Rep2	C_D-Galactose_2	D-Galactose	5 g/L (0.5% wt/vol)	NH4Cl	M9 (w/o carbon)	Carbohydrates	sugar	A	0.521	10.6
8	SNPV1_condition5_Rep1	C_D-Galactose_1	D-Galactose	5 g/L (0.5% wt/vol)	NH4Cl	M9 (w/o carbon)	Carbohydrates	sugar	A	0.517	10.6
9	SNPV1_condition1_Rep2	C_L-Arabinose_2	L-Arabinose	5 g/L (0.5% wt/vol)	NH4Cl	M9 (w/o carbon)	Carbohydrates	sugar	A	0.703	12
10	SNPV1_condition1_Rep1	C_L-Arabinose_1	L-Arabinose	5 g/L (0.5% wt/vol)	NH4Cl	M9 (w/o carbon)	Carbohydrates	sugar	A	0.695	12
11	SNPV1_condition12_Rep1	C_D-Gluconic_acid_1	D-Gluconic_acid	5 g/L (0.5% wt/vol)	NH4Cl	M9 (w/o carbon)	Carbohydrates	sugar acid	A	0.629	11.7
12	SNPV1_condition12_Rep2	C_D-Gluconic_acid_2	D-Gluconic_acid	5 g/L (0.5% wt/vol)	NH4Cl	M9 (w/o carbon)	Carbohydrates	sugar acid	A	0.624	11.7
13	SNPV1_condition24_Rep1	C_Maltotriose_1	Maltotriose	5 g/L (0.5% wt/vol)	NH4Cl	M9 (w/o carbon)	Carbohydrates	sugar	A	0.547	11.8
14	SNPV1_condition24_Rep2	C_Maltotriose_2	Maltotriose	5 g/L (0.5% wt/vol)	NH4Cl	M9 (w/o carbon)	Carbohydrates	sugar	A	0.54	11.8
15	SNPV1_condition18_Rep2	C_Maltose_2	Maltose	5 g/L (0.5% wt/vol)	NH4Cl	M9 (w/o carbon)	Carbohydrates	sugar	A	0.568	11
16	SNPV1_condition18_Rep1	C_Maltose_1	Maltose	5 g/L (0.5% wt/vol)	NH4Cl	M9 (w/o carbon)	Carbohydrates	sugar	A	0.555	11
17	SNPV1_condition36_Rep1	C_N-Acetyl-Neuraminic_acid_1	N-Acetyl-Neuraminic_acid	5 g/L (0.5% wt/vol)	NH4Cl	M9 (w/o carbon)	Carbohydrates	amino sugar	A	0.513	9.2
18	SNPV1_condition36_Rep2	C_N-Acetyl-Neuraminic_acid_2	N-Acetyl-Neuraminic_acid	5 g/L (0.5% wt/vol)	NH4Cl	M9 (w/o carbon)	Carbohydrates	amino sugar	A	0.513	9.2
19	SNPV1_condition2_Rep1	C_N-Acetyl-D-Glucosamine_1	N-Acetyl-D-Glucosamine	5 g/L (0.5% wt/vol)	NH4Cl	M9 (w/o carbon)	Carbohydrates	amino sugar	A	0.811	11.6
20	SNPV1_condition2_Rep2	C_N-Acetyl-D-Glucosamine_2	N-Acetyl-D-Glucosamine	5 g/L (0.5% wt/vol)	NH4Cl	M9 (w/o carbon)	Carbohydrates	amino sugar	A	0.801	11.6
21	SNPV1_condition10_Rep1	C_L-Fucose_1	L-Fucose	5 g/L (0.5% wt/vol)	NH4Cl	M9 (w/o carbon)	Carbohydrates	sugar	A	0.494	12.2
22	SNPV1_condition10_Rep2	C_L-Fucose_2	L-Fucose	5 g/L (0.5% wt/vol)	NH4Cl	M9 (w/o carbon)	Carbohydrates	sugar	A	0.499	12.2
23	SNPV1_condition11_Rep1	C_D-Glucuronic_acid_1	D-Glucuronic_acid	5 g/L (0.5% wt/vol)	NH4Cl	M9 (w/o carbon)	Carbohydrates	sugar acid	A	0.453	12.7
24	SNPV1_condition11_Rep2	C_D-Glucuronic_acid_2	D-Glucuronic_acid	5 g/L (0.5% wt/vol)	NH4Cl	M9 (w/o carbon)	Carbohydrates	sugar acid	A	0.467	12.7
25	SNPV1_condition34_Rep1	C_D-Galacturonic_acid_1	D-Galacturonic_acid	5 g/L (0.5% wt/vol)	NH4Cl	M9 (w/o carbon)	Carbohydrates	sugar acid	A	0.385	11.4
26	SNPV1_condition34_Rep2	C_D-Galacturonic_acid_2	D-Galacturonic_acid	5 g/L (0.5% wt/vol)	NH4Cl	M9 (w/o carbon)	Carbohydrates	sugar acid	A	0.403	11.4
27	SNPV1_condition32_Rep1	C_L-Lyxose_1	L-Lyxose	5 g/L (0.5% wt/vol)	NH4Cl	M9 (w/o carbon)	Carbohydrates	sugar	A	0.134	8.6
28	SNPV1_condition32_Rep2	C_L-Lyxose_2	L-Lyxose	5 g/L (0.5% wt/vol)	NH4Cl	M9 (w/o carbon)	Carbohydrates	sugar	A	0.129	8.6
29	SNPV1_condition21_Rep2	C_a-D-Lactose_2	a-D-Lactose	5 g/L (0.5% wt/vol)	NH4Cl	M9 (w/o carbon)	Carbohydrates	sugar	A	0.762	12.6
30	SNPV1_condition21_Rep1	C_a-D-Lactose_1	a-D-Lactose	5 g/L (0.5% wt/vol)	NH4Cl	M9 (w/o carbon)	Carbohydrates	sugar	A	0.754	12.6
31	SNPV1_condition3_Rep1	C_D-Saccharic_acid_1	D-Saccharic_acid	5 g/L (0.5% wt/vol)	NH4Cl	M9 (w/o carbon)	Carbohydrates	sugar acid	B	0.512	10.6
32	SNPV1_condition3_Rep2	C_D-Saccharic_acid_2	D-Saccharic_acid	5 g/L (0.5% wt/vol)	NH4Cl	M9 (w/o carbon)	Carbohydrates	sugar acid	B	0.51	10.6
33	SNPV1_condition29_Rep2	C_Methylpyruvate_2	Methylpyruvate	5 g/L (0.5% wt/vol)	NH4Cl	M9 (w/o carbon)	organic acids	keto acid	B	0.302	6.8
34	SNPV1_condition29_Rep1	C_Methylpyruvate_1	Methylpyruvate	5 g/L (0.5% wt/vol)	NH4Cl	M9 (w/o carbon)	organic acids	keto acid	B	0.302	6.8
35	SNPV1_condition13_Rep2	C_D-Mannitol_2	D-Mannitol	5 g/L (0.5% wt/vol)	NH4Cl	M9 (w/o carbon)	Carbohydrates	sugar alcohol	B	0.654	11.6
36	SNPV1_condition13_Rep1	C_D-Mannitol_1	D-Mannitol	5 g/L (0.5% wt/vol)	NH4Cl	M9 (w/o carbon)	Carbohydrates	sugar alcohol	B	0.637	11.6
37	SNPV1_condition51_Rep1	C_Uridine_1	Uridine	5 g/L (0.5% wt/vol)	NH4Cl	M9 (w/o carbon)	nucleosides	nucleosides	B	0.279	11.6
38	SNPV1_condition51_Rep2	C_Uridine_2	Uridine	5 g/L (0.5% wt/vol)	NH4Cl	M9 (w/o carbon)	nucleosides	nucleosides	B	0.291	11.6
39	SNPV1_condition8_Rep2	C_Dulcitol_2	Dulcitol	5 g/L (0.5% wt/vol)	NH4Cl	M9 (w/o carbon)	Carbohydrates	sugar alcohol	B	0.373	11.3
40	SNPV1_condition8_Rep1	C_Dulcitol_1	Dulcitol	5 g/L (0.5% wt/vol)	NH4Cl	M9 (w/o carbon)	Carbohydrates	sugar alcohol	B	0.372	11.3
41	p1k_00084	cra_crp__wt_fru__1	Fructose	5 g/L (0.5% wt/vol)	NH4Cl	M9 (w/o carbon)	Carbohydrates	sugar	B	0.53	12.4
42	p1k_00085	cra_crp__wt_fru__2	Fructose	5 g/L (0.5% wt/vol)	NH4Cl	M9 (w/o carbon)	Carbohydrates	sugar	B	0.521	12.4
43	SNPV1_condition33_Rep2	C_Pyruvic_acid_2	Pyruvic_acid	5 g/L (0.5% wt/vol)	NH4Cl	M9 (w/o carbon)	organic acids	keto acid	B	0.389	8.1
44	SNPV1_condition33_Rep1	C_Pyruvic_acid_1	Pyruvic_acid	5 g/L (0.5% wt/vol)	NH4Cl	M9 (w/o carbon)	organic acids	keto acid	B	0.365	8.1
45	SNPV1_condition9_Rep2	C_D-Sorbitol_2	D-Sorbitol	5 g/L (0.5% wt/vol)	NH4Cl	M9 (w/o carbon)	Carbohydrates	sugar alcohol	B	0.441	10.1
46	SNPV1_condition9_Rep1	C_D-Sorbitol_1	D-Sorbitol	5 g/L (0.5% wt/vol)	NH4Cl	M9 (w/o carbon)	Carbohydrates	sugar alcohol	B	0.455	10.1
47	SNPV1_condition17_Rep1	C_L-Rhamnose_1	L-Rhamnose	5 g/L (0.5% wt/vol)	NH4Cl	M9 (w/o carbon)	Carbohydrates	sugar	B	0.381	11.8
48	SNPV1_condition17_Rep2	C_L-Rhamnose_2	L-Rhamnose	5 g/L (0.5% wt/vol)	NH4Cl	M9 (w/o carbon)	Carbohydrates	sugar	B	0.37	11.8
49	SNPV1_condition45_Rep1	C_D-Serine_1	D-Serine	5 g/L (0.5% wt/vol)	NH4Cl	M9 (w/o carbon)	amino acids	amino acids	B	0.316	8.3
50	SNPV1_condition45_Rep2	C_D-Serine_2	D-Serine	5 g/L (0.5% wt/vol)	NH4Cl	M9 (w/o carbon)	amino acids	amino acids	B	0.326	8.3
51	SNPV1_condition27_Rep2	C_Mucic_acid_2	Mucic_acid	5 g/L (0.5% wt/vol)	NH4Cl	M9 (w/o carbon)	Carbohydrates	sugar acid	B	0.27	11.7
52	SNPV1_condition27_Rep1	C_Mucic_acid_1	Mucic_acid	5 g/L (0.5% wt/vol)	NH4Cl	M9 (w/o carbon)	Carbohydrates	sugar acid	B	0.27	11.7
53	SNPV1_condition19_Rep1	C_D-Melibiose_1	D-Melibiose	5 g/L (0.5% wt/vol)	NH4Cl	M9 (w/o carbon)	Carbohydrates	sugar	B	0.511	9.9
54	SNPV1_condition19_Rep2	C_D-Melibiose_2	D-Melibiose	5 g/L (0.5% wt/vol)	NH4Cl	M9 (w/o carbon)	Carbohydrates	sugar	B	0.524	9.9
55	SNPV1_condition37_Rep2	C_b-Methyl-D-Galactoside_2	b-Methyl-D-Galactoside	5 g/L (0.5% wt/vol)	NH4Cl	M9 (w/o carbon)	Carbohydrates	glycoside	B	0.321	8.5
56	SNPV1_condition37_Rep1	C_b-Methyl-D-Galactoside_1	b-Methyl-D-Galactoside	5 g/L (0.5% wt/vol)	NH4Cl	M9 (w/o carbon)	Carbohydrates	glycoside	B	0.342	8.5
57	SNPV1_condition6_Rep2	C_D-Trehalose_2	D-Trehalose	5 g/L (0.5% wt/vol)	NH4Cl	M9 (w/o carbon)	Carbohydrates	sugar	B	0.286	11.7
58	SNPV1_condition6_Rep1	C_D-Trehalose_1	D-Trehalose	5 g/L (0.5% wt/vol)	NH4Cl	M9 (w/o carbon)	Carbohydrates	sugar	B	0.277	11.7
59	SNPV1_condition7_Rep1	C_D-Mannose_1	D-Mannose	5 g/L (0.5% wt/vol)	NH4Cl	M9 (w/o carbon)	Carbohydrates	sugar	B	0.421	12.7
60	SNPV1_condition7_Rep2	C_D-Mannose_2	D-Mannose	5 g/L (0.5% wt/vol)	NH4Cl	M9 (w/o carbon)	Carbohydrates	sugar	B	0.416	12.7
61	SNPV1_condition50_Rep2	C_Cytidine_2	Cytidine	5 g/L (0.5% wt/vol)	NH4Cl	M9 (w/o carbon)	nucleosides	nucleosides	B	0.543	11.9
62	SNPV1_condition50_Rep1	C_Cytidine_1	Cytidine	5 g/L (0.5% wt/vol)	NH4Cl	M9 (w/o carbon)	nucleosides	nucleosides	B	0.551	11.9
63	p1k_00107	crp__wt_glyc__2	Glycerol	5 g/L (0.5% wt/vol)	NH4Cl	M9 (w/o carbon)	Carbohydrates	sugar alcohol	B	0.335	9.7
64	p1k_00106	crp__wt_glyc__1	Glycerol	5 g/L (0.5% wt/vol)	NH4Cl	M9 (w/o carbon)	Carbohydrates	sugar alcohol	B	0.324	9.7
65	SNPV1_condition43_Rep2	C_L-Serine_2	L-Serine	5 g/L (0.5% wt/vol)	NH4Cl	M9 (w/o carbon)	amino acids	amino acids	B	0.182	9.3
66	SNPV1_condition43_Rep1	C_L-Serine_1	L-Serine	5 g/L (0.5% wt/vol)	NH4Cl	M9 (w/o carbon)	amino acids	amino acids	B	0.178	9.3
67	SNPV1_condition42_Rep2	C_D-Alanine_2	D-Alanine	5 g/L (0.5% wt/vol)	NH4Cl	M9 (w/o carbon)	amino acids	amino acids	B	0.293	10.1
68	SNPV1_condition42_Rep1	C_D-Alanine_1	D-Alanine	5 g/L (0.5% wt/vol)	NH4Cl	M9 (w/o carbon)	amino acids	amino acids	B	0.273	10.1
69	SNPV1_condition38_Rep2	C_D-Glucosamine_2	D-Glucosamine	5 g/L (0.5% wt/vol)	NH4Cl	M9 (w/o carbon)	Carbohydrates	amino sugar	C	0.487	9
70	SNPV1_condition38_Rep1	C_D-Glucosamine_1	D-Glucosamine	5 g/L (0.5% wt/vol)	NH4Cl	M9 (w/o carbon)	Carbohydrates	amino sugar	C	0.491	9
71	p1k_00083	cra_crp__wt_ac__2	Acetate	5 g/L (0.5% wt/vol)	NH4Cl	M9 (w/o carbon)	organic acids	carboxylic acid	C	0.25	9.6
72	p1k_00082	cra_crp__wt_ac__1	Acetate	5 g/L (0.5% wt/vol)	NH4Cl	M9 (w/o carbon)	organic acids	carboxylic acid	C	0.25	9.6
73	SNPV1_condition40_Rep1	C_L-Aspartic_acid_1	L-Aspartic_acid	5 g/L (0.5% wt/vol)	NH4Cl	M9 (w/o carbon)	amino acids	amino acids	C	0.262	9.3
74	SNPV1_condition40_Rep2	C_L-Aspartic_acid_2	L-Aspartic_acid	5 g/L (0.5% wt/vol)	NH4Cl	M9 (w/o carbon)	amino acids	amino acids	C	0.271	9.3
75	SNPV1_condition20_Rep2	C_a-Ketoglutaric_acid_2	a-Ketoglutaric_acid	5 g/L (0.5% wt/vol)	NH4Cl	M9 (w/o carbon)	organic acids	keto acid	C	0.12	12.2
76	SNPV1_condition20_Rep1	C_a-Ketoglutaric_acid_1	a-Ketoglutaric_acid	5 g/L (0.5% wt/vol)	NH4Cl	M9 (w/o carbon)	organic acids	keto acid	C	0.124	12.2
77	SNPV1_condition22_Rep1	C_m-Tartaric_acid_1	m-Tartaric_acid	5 g/L (0.5% wt/vol)	NH4Cl	M9 (w/o carbon)	organic acids	dicarboxylic acid	C	0.112	9.9
78	SNPV1_condition22_Rep2	C_m-Tartaric_acid_2	m-Tartaric_acid	5 g/L (0.5% wt/vol)	NH4Cl	M9 (w/o carbon)	organic acids	dicarboxylic acid	C	0.113	9.9
79	SNPV1_condition15_Rep1	C_DL-Malic_acid_1	DL-Malic_acid	5 g/L (0.5% wt/vol)	NH4Cl	M9 (w/o carbon)	organic acids	dicarboxylic acid	C	0.345	10.9
80	SNPV1_condition15_Rep2	C_DL-Malic_acid_2	DL-Malic_acid	5 g/L (0.5% wt/vol)	NH4Cl	M9 (w/o carbon)	organic acids	dicarboxylic acid	C	0.339	10.9
81	SNPV1_condition41_Rep1	C_L-Proline_1	L-Proline	5 g/L (0.5% wt/vol)	NH4Cl	M9 (w/o carbon)	amino acids	amino acids	D	0.164	9.1
82	SNPV1_condition41_Rep2	C_L-Proline_2	L-Proline	5 g/L (0.5% wt/vol)	NH4Cl	M9 (w/o carbon)	amino acids	amino acids	D	0.159	9.1
83	SNPV1_condition44_Rep1	C_L-Asparagine_1	L-Asparagine	5 g/L (0.5% wt/vol)	NH4Cl	M9 (w/o carbon)	amino acids	amino acids	D	0.13	8.9
84	SNPV1_condition44_Rep2	C_L-Asparagine_2	L-Asparagine	5 g/L (0.5% wt/vol)	NH4Cl	M9 (w/o carbon)	amino acids	amino acids	D	0.124	8.9
85	SNPV1_condition49_Rep1	C_Inosine_1	Inosine	5 g/L (0.5% wt/vol)	NH4Cl	M9 (w/o carbon)	nucleosides	nucleosides	D	0.271	12.9
86	SNPV1_condition49_Rep2	C_Inosine_2	Inosine	5 g/L (0.5% wt/vol)	NH4Cl	M9 (w/o carbon)	nucleosides	nucleosides	D	0.27	12.9
87	SNPV1_condition48_Rep1	C_Adenosine_1	Adenosine	5 g/L (0.5% wt/vol)	NH4Cl	M9 (w/o carbon)	nucleosides	nucleosides	D	0.201	9.9
88	SNPV1_condition48_Rep2	C_Adenosine_2	Adenosine	5 g/L (0.5% wt/vol)	NH4Cl	M9 (w/o carbon)	nucleosides	nucleosides	D	0.208	9.9
1Data is available in PMkbase (https://omnilogdb.org/). The ‘Z-Score (wrt controls)’ column is calculated by subtracting the mean AUC of the negative controls from each well’s AUC and then dividing by the standard deviation of the negative control AUC.
