# Supplementary material for: A systems-level atlas of carbon-response transcriptional states in Escherichia coli
Source: Proc Natl Acad Sci U S A. 2026 Jul 1;123(27):e2531884123. doi: 10.1073/pnas.2531884123 (PMC13343008; doi:10.1073/pnas.2531884123)
Supplement: Supplementary file 3 — Dataset S02 (XLSX) [file pnas.2531884123.sd02.xlsx]

## Sheet: iModulons
Dataset S2. Catalogue of all iModulons inferred in this study and the accompanying sample-level metadata. The iModulons sheet reports, for each ICA-derived gene module, its enriched regulator(s), enrichment statistics (p- and q-values), performance metrics (precision, recall, F1), module/regulon sizes, variance explained, and functional annotations; the Metadata sheet lists strain, condition, med…
#	iM name	regulator	pvalue	qvalue	precision	recall	f1score	TP	regulon_size	imodulon_size	n_regs	exp_var	single_gene	reg_type	Category	Sub_category	Function	iModulon_type
1	FlhDC-1	FliA	6.43e-13	1.48e-11	0.454545	0.138889	0.212766	10	72	22	1	0.00126968		Closet-match	Extracellular Structures	Cell mobility	Flagellum biosynthesis and export	Regulatory
2	ymgL									1		0.00085724	TRUE		Unknown	Unknown	Unknown	Uncharacterized
3	ProteinDeg									7		0.00600726			Stress Response	Global Stress	Degradation of misfolded proteins and small peptides.	Functional
4	yneP									3		0.00052042	TRUE		Unknown	Unknown	Unknown	Uncharacterized
5	EvgA	EvgA	3.08e-25	7.71e-24	0.6875	0.647059	0.666667	11	17	16	1	0.0019661		Well-matched	Stress Response	Envelope Stress	Glutamate-dependent acid response, drug resistance, alkali metals response	Regulatory
6	Fur-2	Fur	4.7e-31	1.93e-29	0.65	0.203125	0.309524	26	128	40	1	0.0056988		Subset	Element Homeostasis	Iron homeostasis	Iron sensing and uptake, enterobactin biosynthesis, iron-sulfur cluster activation, iron sequestration	Regulatory
7	ROS TALE Del									64		0.00220819			Unknown	Unknown	Unknown	Uncharacterized
8	Cra	Cra	4.11e-18	9.46e-17	0.705882	0.153846	0.252632	12	78	17	1	0.00287217		Subset	Carbon Metabolism	Central carbon metabolism	glycolytic flux-dependent regulation via fructose sensing	Regulatory
9	YcjW	YcjW	7.45e-15	9.69e-14	0.625	0.140845	0.229885	10	71	16	1	0.00071912		Subset	Carbon Metabolism	Carbohydrate transport and catabolism	Carbohydrate transport and catabolism	Regulatory
10	Lysine/T2SS	ArgP	2.38e-13	6.66e-12	0.318182	0.466667	0.378378	7	15	22	1	0.00335293		Closet-match	Amino Acid Metabolism	Amino Acid transport and biosynthesis	Lysine transport and biosynthesis; type II secretion system	Regulatory
11	RpoH	RpoH	1.27e-39	4.97e-38	0.727273	0.231884	0.351648	32	138	44	1	0.0048316		Subset	Stress Response	Temperature Shock	Global heat shock response during log-phase; response to high temperature and/or misfolded proteins	Regulatory
12	Purine	PurR	6.22e-31	1.74e-29	0.566667	0.53125	0.548387	17	32	30	1	0.00981714		Closet-match	Nucleotide Metabolism	Purine transport and biosynthesis	Purine transport and biosynthesis	Regulatory
13	ExuR	ExuR	8.33e-19	2.42e-17	0.444444	0.8	0.571429	8	10	18	1	0.00193029		New_containing	Carbon Metabolism	Carbohydrate transport and catabolism	Galacturonate/glucuronate transport and catabolism	Regulatory
14	Lrp-2	Lrp	2.61e-31	9.68e-30	0.777778	0.108696	0.190736	35	322	45	1	0.00622344	TRUE	Subset	Amino Acid Metabolism	Amino Acid transport and biosynthesis	Global regulation of amino acid biosynthesis/catabolism, stationary phase, nutrient transport, pili synthesis, 1-carbon metabolism	Regulatory
15	Curli	rprA	2.72e-12	3.4e-11	1	0.571429	0.727273	4	7	4	1	0.00426179		Subset	Extracellular Structures	Curli	Curli secretion and assembly	Regulatory
16	Isc System	ryhB	5.41e-10	3.79e-09	0.666667	0.1	0.173913	6	60	9	1	0.00350458		Subset	Element Homeostasis	Metal Homeostasis	Iron-sulfur cluster biogenesis and insertion	Regulatory
17	Gluconate	GntR	2.01e-25	1.81e-24	1	0.75	0.857143	9	12	9	1	0.00104148		Well-matched	Carbon Metabolism	Carbohydrate transport and catabolism	Gluconate transport and catabolism (Entner-Doudoroff)	Regulatory
18	Histidine	His-tRNA	0	0	1	1	1	8	8	8	1	0.00272663		Well-matched	Amino Acid Metabolism	Amino Acid transport and biosynthesis	Histidine biosynthesis	Regulatory
19	Crp-2	Crp	9.53e-17	5.72e-15	0.742857	0.0481482	0.0904348	26	540	35	1	0.0105151		Subset	Carbon Metabolism	Central carbon metabolism	Carbohydrate transport and catabolism	Regulatory
20	SSW SNPs									125		0.00204222			ALE Effects	Unknown	Unknown	Uncharacterized
21	Zinc-2	ZraR	6.83e-08	4.78e-07	0.6	0.333333	0.428571	3	9	5	1	0.00144594	TRUE	Closet-match	Element Homeostasis	Metal Homeostasis	Tolerance to high zinc concentration	Regulatory
22	Sialic Acid	NanR	2.64e-28	2.38e-27	0.909091	0.909091	0.909091	10	11	11	1	0.0021808		Well-matched	Carbon Metabolism	Carbohydrate transport and catabolism	N-acetyl-neuraminic acid (or sialic acid) transport and metabolism	Regulatory
23	Glycolate	GlcC	9.31e-19	8.38e-18	1	0.857143	0.923077	6	7	6	1	0.00338095		Well-matched	Carbon Metabolism	Carbohydrate transport and catabolism	Glycolate/glyoxylate tranport and catabolism	Regulatory
24	Sulfate	Cbl	1.83e-24	3.48e-23	0.642857	1	0.782609	9	9	14	1	0.00162862		Well-matched	Amino Acid Metabolism	Amino Acid transport and biosynthesis	Cysteine transport and biosynthesis; aliphatic sulfonate utilization and homeostatic response to sulfate starvation	Regulatory
25	Sorbitol	SrlR	0	0	1	1	1	7	7	7	1	0.00337196		Well-matched	Carbon Metabolism	Carbohydrate transport and catabolism	Sorbitol transport and catabolism	Regulatory
26	Putrescine	PuuR	0	0	1	1	1	8	8	8	1	0.00301917		Well-matched	Nitrogen Metabolism	Nitrogen transport and catabolism	Putrescine transport and catabolism	Regulatory
27	ppGpp	ppGpp	1.18e-13	2.01e-12	0.888889	0.0265487	0.0515575	24	904	27	1	0.0286371		Subset	Stress Response	Global Stress	Stringent response	Regulatory
28	ascBF	AscG	6.82e-06	4.77e-05	0.5	0.4	0.444444	2	5	4	1	0.00124139		Closet-match	Element Homeostasis	Cofactor Metabolism	Utilization of L-ascorbate	Regulatory
29	dmlA									1		0.00150484	TRUE		Carbon Metabolism	Carbohydrate catabolism	D-malate dehydrogenase (DmlA)	Functional
30	SCFA	AtoC	3.89e-13	1.94e-12	0.8	1	0.888889	4	4	5	1	0.00076787		Well-matched	Carbon Metabolism	Carbohydrate transport and catabolism	Short-chain fatty acid (acetoacetate) transport and catabolism	Regulatory
31	Pyruvate-1									6		0.00303852	TRUE		Carbon Metabolism	Carbohydrate transport and catabolism	Pyruvate sensing, transport, and catabolism under nutrient limitation	Functional
32	UC-1									22		0.00341892			Unknown	Unknown	Unknown	Uncharacterized
33	Carbon_Starvation	Crp	7.68e-16	5.61e-14	0.537313	0.0666667	0.118616	36	540	67	1	0.0115722		Closet-match	Carbon Metabolism	Central carbon metabolism	Carbohydrate transport and catabolism	Regulatory
34	Sugar Diacid	CdaR	2.22e-23	3.78e-22	0.529412	1	0.692308	9	9	17	1	0.00319137		New_containing	Carbon Metabolism	Carbohydrate transport and catabolism	Transport and catabolism of carbohydrate diacids (galacatarate and glucarate)	Regulatory
35	Osmoprotectant								3		0.00320506	0.00320506		Stress Response	Envelope Stress	Transport of osmoprotectant glycine betaine	Functional
36	FDH-N/NRA	NarL	1.92e-18	4.22e-17	0.736842	0.112903	0.195804	14	124	19	1	0.0038098		Subset	Energy Metabolism	Anaerobic growth	Anaerobic growth on nitrate; formate-to-nitrate electron transfer via formate dehydrogenase N and nitrate reductase A	Regulatory
37	SgcABCEQX	SlyA	1.63e-12	4.9e-12	1	0.125	0.222222	6	48	6	1	0.00251155		Subset	Carbon Metabolism	Carbohydrate catabolism	Unknown, but degrading sugar compounds	Functional
38	Salicylic Acid	MarR	6.84e-09	1.23e-07	0.333333	1	0.5	3	3	9	1	0.00173181		New_containing	Stress Response	Redox Stress	Salicylic acid efflux	Regulatory
39	DNA Damage	LexA	3.88e-29	5.05e-28	0.888889	0.271186	0.415584	16	59	18	1	0.0018867		Subset	Stress Response	DNA Damage	SOS response to DNA damage or inhibition of DNA replication	Regulatory
40	Fnr-1	NarL	1.21e-32	5.69e-31	0.535714	0.241935	0.333333	30	124	56	1	0.0124248		Closet-match	Energy Metabolism	Anaerobic growth	Transition from aerobic to anaerobic growth; anaerobic reductase and hydrogenase activity	Regulatory
41	Leu/Val/Ile	Ile-tRNA	2.61e-17	3.65e-16	0.75	0.857143	0.8	6	7	8	1	0.00292321		Well-matched	Amino Acid Metabolism	Amino Acid biosynthesis	Branched-chain amino acid biosynthesis	Functional
42	CpxR	CpxR	1.91e-21	8e-20	0.333333	0.283582	0.306452	19	67	57	1	0.00328232		Closet-match	Stress Response	Envelope Stress	Inner membrane damage sensing and repair via protein folding/degradation, chemotaxis, drug efflux, DNA repair, motility	Regulatory
43	Acid Shock RNA	PhoB+RcdA	0	0	1	1	1	1	1	1	2	0.00248117	TRUE	Well-matched	Stress Response	Acid Stress	Very low pH-responsive acid shock polypeptide	Functional
44	PaaX	PaaX	1.15e-20	1.38e-19	0.888889	0.571429	0.695652	8	14	9	1	0.00206575		Subset	Carbon Metabolism	Carbohydrate transport and catabolism	Phenylacetic acid transport and catabolism	Regulatory
45	YmfT									15		0.00166174			Stress Response	DNA Damage	e14 prophage regulator activated by DNA damage	Functional
46	YgbI									8		0.00101473			Carbon Metabolism	Carbohydrate transport and catabolism	Tartrate transport and catabolism	Functional
47	FliA	FliA	5.33e-56	1.44e-54	0.939394	0.430556	0.590476	31	72	33	1	0.0496435		Subset	Extracellular Structures	Cell mobility	Sigma 28; flagellum biosynthesis and export, motility	Regulatory
48	CP4-44									4		0.00126751			Prophage	Prophage	CP4-44 prophage expression variation	Functional
49	ArcA-2	ArcA	2.12e-29	9.11e-28	0.892857	0.10917	0.194553	25	229	28	1	0.00458396		Subset	Energy Metabolism	Anaerobic growth	Anaerobiosis; repression of aerobic growth genes during anaerobic growth	Regulatory
50	FlhDC-2	FlhDC	2.3e-63	8.28e-62	0.902439	0.45679	0.606557	37	81	41	1	0.0603815		Subset	Extracellular Structures	Cell mobility	Flagellum biosynthesis and export	Regulatory
51	Arginine	ArgR	4.95e-32	1.09e-30	0.857143	0.3	0.444444	18	60	21	1	0.0097462		Subset	Amino Acid Metabolism	Amino Acid transport and biosynthesis	Arginine transport and biosynthesis	Regulatory
52	UC-2									13		0.00201413			Unknown	Unknown	Unknown	Uncharacterized
53	Lrp-1	Lrp	9.37e-09	8.43e-08	0.888889	0.0248447	0.0483384	8	322	9	1	0.00934924		Subset	Amino Acid Metabolism	Amino Acid transport and biosynthesis	Global regulation of amino acid biosynthesis/catabolism, stationary phase, nutrient transport, pili synthesis, 1-carbon metabolism	Regulatory
54	entC/ubiC KO-2								5		0.00073172	0.00073172		Energy Metabolism	entC/ubiC KO	entC/ubiC KO and compensatory sad up-regulation	Genomic
55	Propionate	PrpR	3.89e-13	1.56e-12	1	0.8	0.888889	4	5	4	1	0.00441643		Well-matched	Carbon Metabolism	Carbohydrate transport and catabolism	Propionate catabolism; 2-methylcitric acid cycle	Regulatory
56	RpoS	RpoS	6.67e-25	4.67e-23	0.38806	0.16	0.22658	52	325	134	1	0.0565893		Closet-match	Stress Response	Global Stress	Master regulator of global stress response	Regulatory
57	NtrC-2	NtrC	1.71e-15	2.05e-14	0.888889	0.163265	0.275862	8	49	9	1	0.00195719	TRUE	Subset	Nitrogen Metabolism	Nitrogen assimilation	Nitrogen assimilation, ammonium transport	Regulatory
58	gcvB	gcvB	3.07e-07	7.99e-06	0.140845	0.135135	0.137931	10	74	71	1	0.00741469		Closet-match	Amino Acid Metabolism	Amino acid transport	Amino acid transport	Regulatory
59	YieP	YieP	2.79e-17	4.19e-16	0.6	1	0.75	6	6	10	1	0.00176171		New_containing	Stress Response	Envelope Stress	Cellular membrane synthesis and stress response, 3-hydroxypropanoate tolerance	Regulatory
60	Cysteine-1	CysB	7.81e-28	2.26e-26	0.516129	0.484848	0.5	16	33	31	1	0.00899867		Closet-match	Amino Acid Metabolism	Amino Acid transport and biosynthesis	Cysteine biosynthesis, sulfate assimilation	Regulatory
61	ytiCD									2		0.00191261	TRUE		Unknown	Unknown	Unknown	Uncharacterized
62	AllR	AllR	7.81e-17	7.81e-16	0.857143	0.666667	0.75	6	9	7	1	0.00089768		Well-matched	Nitrogen Metabolism	Nitrogen transport and catabolism	Allantoin/glycolate/glyoxylate/arabinose/fucose transport and catabolism	Regulatory
63	Pyruvate-2	PyrR	0	0	1	1	1	1	1	1	1	0.00130641	TRUE	Well-matched	Carbon Metabolism	Carbohydrate transport and catabolism	Pyruvate sensing and transport	Regulatory
64	UC-3									58		0.00644703			Unknown	Unknown	Unknown	Uncharacterized
65	Nickel	NikR	5.57e-16	2.23e-15	1	0.833333	0.909091	5	6	5	1	0.0014487		Well-matched	Element Homeostasis	Metal Homeostasis	Nickel sensing and uptake	Regulatory
66	yoaI									10		0.00050804	TRUE		Unknown	Unknown	Unknown	Uncharacterized
67	Translation	DksA	1.07e-62	3.31e-61	0.891304	0.366071	0.518987	41	112	46	1	0.0226013		Subset	Translation	Translation	Ribosome biogenesis	Functional
68	ymiB									1		0.00060851	TRUE		Unknown	Unknown	Unknown	Uncharacterized
69	Fnr-3	Fnr	1.05e-16	5.44e-15	0.55814	0.0759494	0.133705	24	316	43	1	0.0247609		Closet-match	Energy Metabolism	Anaerobic growth	Anaerobic growth	Regulatory
70	Maltose	MalT	0	0	1	1	1	10	10	10	1	0.00767644		Well-matched	Carbon Metabolism	Carbohydrate transport and catabolism	Maltose transport and catabolism	Regulatory
71	UC-4									69		0.00477896			Unknown	Unknown	Unknown	Uncharacterized
72	Thr/Ser	TdcA	3.81e-19	4.77e-18	0.538462	1	0.7	7	7	13	1	0.00758941		New_containing	Amino Acid Metabolism	Amino Acid transport and biosynthesis	Threonine/serine transport and catabolism during anaerobiosis	Regulatory
73	LPS									68		0.0216848			Extracellular Structures	Lipopolysaccharide	Lipopolysaccharide biosynthesis and export	Uncharacterized
74	FrmR	FrmR	6.84e-09	7.53e-08	0.333333	1	0.5	3	3	9	1	0.00146388		New_containing	Stress Response	Formaldehyde Stress	formaldehyde detoxification	Regulatory
75	FDH-O	SdhX	6.51e-09	5.86e-08	0.75	0.5	0.6	3	6	4	1	0.00223394		Subset	Energy Metabolism	Formate dehydrogenase	Formate dehydrogenase O; formate to carbon dioxide oxidation; formate-nitrate electron transport during aerobic/anerobic shift	Functional
76	Ferric Citrate	FecI	0	0	1	1	1	5	5	5	1	0.00105131		Well-matched	Element Homeostasis	Metal Homeostasis	Ferric citrate transporter; iron uptake under intracellular limitation	Regulatory
77	Microaerobic	AppY	2.88e-19	2.59e-18	0.777778	0.777778	0.777778	7	9	9	1	0.00401125		Well-matched	Energy Metabolism	Microaerobic respiratory chain	Hydrogenase 1 and cytochrome bd-II ubiquinol oxidase: microaerobic respiratory chain between hydrogen and oxygen	Functional
78	Fnr-2	Fnr	9.39e-19	4.79e-17	0.538462	0.0886076	0.152174	28	316	52	1	0.00793865		Closet-match	Energy Metabolism	Anaerobic growth	Transition from aerobic to anaerobic growth; global control of anaerobiosis	Regulatory
79	cyoB/ndh/nuoB KO-1								2			0.00071949		Energy Metabolism	NDH-1 (nuoB) KO	NDH-1 (nuoB) KO and compensatory NDH-2 (ndh) up-regulation	Genomic
80	e14 Del									15		0.00223677			Unknown	Unknown	Unknown	Uncharacterized
81	PAL Amp	GalS	1.43e-07	3.07e-06	0.0806452	0.5	0.138889	5	10	62	1	0.0019057		Closet-match	Unknown	Unknown	Unknown	Uncharacterized
82	Copper	CusR	1.39e-16	7.63e-16	0.583333	0.583333	0.583333	7	12	12	1	0.0153449		Closet-match	Element Homeostasis	Metal Homeostasis	Copper/silver sensing and export	Regulatory
83	Glycine	GcvA	1.3e-09	1.17e-08	0.75	0.75	0.75	3	4	4	1	0.00231032		Well-matched	Amino Acid Metabolism	Amino Acid transport and biosynthesis	Glycine cleavage system	Regulatory
84	PAL 26 Del									43		0.0020445			Unknown	Unknown	Unknown	Uncharacterized
85	Potassium	KdpE	8.14e-10	4.07e-09	0.6	1	0.75	3	3	5	1	0.00125842		New_containing	Element Homeostasis	Metal Homeostasis	Potassium sensing and transport	Regulatory
86	FHL	FhlA	2.43e-23	3.15e-22	0.846154	0.366667	0.511628	11	30	13	1	0.00192689		Subset	Energy Metabolism	Formate hydrogenlyase	Formate hydrogenlyase: hydrogen production during glucose fermentation via formate oxidation/proton reduction	Regulatory
87	Galactose	GalR	1.04e-22	1.04e-21	0.5625	0.9	0.692308	9	10	16	1	0.00145102		New_containing	Carbon Metabolism	Carbohydrate transport and catabolism	Galactose transport and catabolism	Regulatory
88	Crp-1									37		0.0132658			Carbon Metabolism	Carbohydrate transport and catabolism	Carbohydrate transport and catabolism	Functional
89	Tryptophan	TrpR	1.15e-20	1.85e-19	0.727273	0.727273	0.727273	8	11	11	1	0.00311009		Well-matched	Amino Acid Metabolism	Amino Acid transport and biosynthesis	Tryptophan transport and biosynthesis	Regulatory
90	Phosphate-2	PhoB	2.64e-11	7.92e-10	0.277778	0.169492	0.210526	10	59	36	1	0.00268831		Closet-match	Element Homeostasis	Phosphate Metabolism	Inorganic phosphate sensing, transport, and production	Regulatory
91	ArcA-1	ArcA	1.78e-38	1.23e-36	0.567901	0.200873	0.296774	46	229	81	1	0.0133107		Closet-match	Energy Metabolism	Anaerobic growth	Anaerobiosis; repression of aerobic growth genes during anaerobic growth	Regulatory
92	Membrane									28		0.00362486			Stress Response	Envelope Stress	Membrane-related stress response regulators, transporters, multidrug resistance	Functional
93	GlcNAc	NagC	1.94e-25	5.44e-24	0.866667	0.302326	0.448276	13	43	15	1	0.00157327		Subset	Carbon Metabolism	Carbohydrate transport and catabolism	Metabolism of N-acetylglucosamine	Regulatory
94	BaeR-AgaR	BaeR	4.02e-09	9.65e-08	0.0722892	0.666667	0.130435	6	9	83	1	0.00075146		New_containing	Stress Response	Envelope Stress	BaeSR two-component system, N-acetyl-D-galactosamine utilization	Regulatory
95	NtrC-3	NtrC	1.43e-41	6.58e-40	0.451613	0.571429	0.504505	28	49	62	1	0.0123431		Closet-match	Nitrogen Metabolism	Nitrogen assimilation	Nitrogen assimilation, pyrimidine transport and catabolism	Regulatory
96	PlaR	PlaR	0	0	1	1	1	10	10	10	1	0.00065167		Well-matched	Carbon Metabolism	Carbohydrate transport and catabolism	Plant-derived sugars transport and catabolism	Regulatory
97	Rhamnose	RhaS	3.72e-18	3.35e-17	0.75	1	0.857143	6	6	8	1	0.0081141		Well-matched	Carbon Metabolism	Carbohydrate transport and catabolism	Rhamnose transport and catabolism	Regulatory
98	FucR	FucR	6.92e-14	2.15e-12	0.272727	0.857143	0.413793	6	7	22	1	0.00225548		New_containing	Carbon Metabolism	Carbohydrate transport and catabolism	Fucose/glyoxylate transport and catabolism	Regulatory
99	Methionine	MetJ	1.93e-23	3.48e-22	0.458333	0.733333	0.564103	11	15	24	1	0.00537927		New_containing	Amino Acid Metabolism	Amino Acid transport and biosynthesis	Methionine transport and biosynthesis	Regulatory
100	SoxS	SoxS	5.49e-24	1.98e-22	0.484848	0.333333	0.395062	16	48	33	1	0.00135916		Closet-match	Stress Response	Redox Stress	Superoxide/nitric oxide sensing and removal, protection from organic solvents and antibiotics	Regulatory
101	Cold Shock									15		0.0116055			Stress Response	Temperature Shock	Cold shock proteins	Functional
102	N Reduction	NarL	1.13e-41	2.03e-40	1	0.209677	0.346667	26	124	26	1	0.00956906		Subset	Energy Metabolism	Electron transfer	Electron transfer via nitrate reductases (periplasmic and A), cytochrome c	Regulatory
103	Capsule	RcsAB	4.3e-18	7.73e-17	0.277778	0.625	0.384615	10	16	36	1	0.00421818		New_containing	Extracellular Structures	Colanic acid capsule	Colanic acid capsule synthesis and transport; periplasmic proteins; envelope stress response	Regulatory
104	Nucleoside	CytR	2.46e-20	4.42e-19	0.8	0.615385	0.695652	8	13	10	1	0.00154226		Well-matched	Nucleotide Metabolism	Nitrogen transport and catabolism	Transport and utilization of ribonucleosides and deoxyribonucleosides	Regulatory
105	Zinc-1	Zur	2.54e-18	4.58e-17	0.4375	1	0.608696	7	7	16	1	0.00291407		New_containing	Element Homeostasis	Metal Homeostasis	Zinc sensing and uptake; copper sensing and export	Regulatory
106	GadX-2	GadX	1.4e-18	4.33e-17	0.818182	0.28125	0.418605	9	32	11	1	0.00271869		Subset	Stress Response	Envelope Stress	Glutamate-dependent acid resistance system; multidrug efflux	Regulatory
107	Magnesium	PhoP	3.59e-10	5.39e-09	0.4375	0.132075	0.202899	7	53	16	1	0.00284337		Closet-match	Element Homeostasis	Metal Homeostasis	Magnesium sensing and transport; magnesium-limitation response	Functional
108	YgeV									17		0.00258182			Nucleotide Metabolism	Nitrogen assimilation	Nucleoside degradation activated by ethanol treatment	Functional
109	Biotin	BirA	0	0	1	1	1	5	5	5	1	0.00330306		Well-matched	Element Homeostasis	Cofactor Metabolism	Biotin biosynthesis	Regulatory
110	cydB/appC KO	ArcA	1.01e-08	2.31e-07	0.727273	0.0349345	0.0666667	8	229	11	1	0.00220799		Subset	Energy Metabolism	cydB/appC KO	cydB/appC KO and compensatory regulatory changes	Genomic
111	ykgR									1		0.00128468	TRUE		Unknown	Unknown	Unknown	Uncharacterized
112	Resistance									11		0.00628333			Stress Response	Envelope Stress	Multidrug resistance; stress response to harmful compounds/antibiotics	Functional
113	Arabinose	AraC	1.05e-24	1.05e-23	0.909091	0.555556	0.689655	10	18	11	1	0.0018171		Subset	Carbon Metabolism	Carbohydrate transport and catabolism	Arabinose utilization	Regulatory
114	Fur-1	Fur	1.86e-43	7.43e-42	0.767442	0.257812	0.385965	33	128	43	1	0.0167895		Subset	Element Homeostasis	Metal Homeostasis	Iron sensing and uptake, enterobactin biosynthesis, iron-sulfur cluster activation, iron sequestration	Regulatory
115	Sulfoquinovose	XylR	2.06e-16	5.15e-15	0.333333	0.875	0.482759	7	8	21	1	0.00208407		New_containing	Carbon Metabolism	Carbohydrate transport and catabolism	Sulfoquinovose transport and catabolism	Functional
116	OxyR	OxyR	1.57e-14	3.15e-13	0.666667	0.2	0.307692	8	40	12	1	0.00193207		Subset	Stress Response	Redox Stress	Oxidative stress response, especially peroxide	Regulatory
117	crp KO-1									28		0.00679037			Carbon Metabolism	crp KO	crp KO and compensatory regulatory changes	Genomic
118	Biofilm	BluR	0	0	1	1	1	4	4	4	1	0.00396894		Well-matched	Extracellular Structures	Biofilm formation	Biofilm formation, acid resistance, cold shock response	Functional
119	RpoE	RpoE	4.39e-12	9.21e-11	0.888889	0.064	0.119403	8	125	9	1	0.00196853		Subset	Stress Response	Temperature Shock	Heat shock response; response to high temperature and/or misfolded membrane/periplasmic proteins	Regulatory
120	pgi KO									3		0.00117907	TRUE		Carbon Metabolism	pgi KO	pgi KO	Genomic
121	Hot TALE 16									10		0.0011002			ALE Effects	Unknown	Regulatory changes under high temperature	Genomic
122	BasR	BasR	2.15e-17	5.6e-16	0.5	0.409091	0.45	9	22	18	1	0.00179856		Closet-match	Extracellular Structures	Membrane	Lipid A modification and polymixin resistance in the presence of excess iron	Regulatory
123	Thiamine	Thiamine diphosphate	1.28e-21	1.4e-20	0.571429	1	0.727273	8	8	14	1	0.00922243		New_containing	Element Homeostasis	Cofactor Metabolism	Thiamine (Vitamin B1) uptake and biosynthesis	Regulatory
124	Fimbriae	QseB	1.76e-19	1.58e-18	1	0.583333	0.736842	7	12	7	1	0.00205661		Subset	Extracellular Structures	Fimbriae biosynthesis	Type 1 (mannose-sensitive) pili/fimbriae biosynthesis and secretion (Adhesion)	Regulatory
125	NO Stress	NsrR	8.45e-13	1.27e-11	1	0.0853658	0.157303	7	82	7	1	0.00100681		Subset	Stress Response	Redox Stress	Nitric oxide sensing and detoxification, iron-sulfur cluster repair, anaerobic growth	Regulatory
126	Tyr/Trp/Phe	TyrR	1.41e-18	1.83e-17	0.875	0.583333	0.7	7	12	8	1	0.00164422		Subset	Amino Acid Metabolism	Amino Acid transport and biosynthesis	Aromatic amino acid biosynthesis and transport	Regulatory
127	Glycerol	GlpR	0	0	1	1	1	9	9	9	1	0.0104465		Well-matched	Carbon Metabolism	Carbohydrate transport and catabolism	Glycerol/glycerol-3-phosphate transport and catabolism	Regulatory
128	GadX-1	GadW	1.04e-32	3.96e-31	0.619048	1	0.764706	13	13	21	1	0.0162351		Well-matched	Stress Response	Envelope Stress	Glutamate-dependent acid resistance system; multidrug efflux	Regulatory
129	Pyrimidine	PurR	1.43e-08	2.42e-07	0.416667	0.15625	0.227273	5	32	12	1	0.0099655		Closet-match	Nucleotide Metabolism	Nitrogen transport and catabolism	Pyrimidine transport and biosynthesis	Regulatory
130	NrdR	NrdR	7.81e-17	8.59e-16	0.857143	0.666667	0.75	6	9	7	1	0.00527598		Well-matched	Nucleotide Metabolism	Nitrogen assimilation	Ribonucleoside reduction	Regulatory
131	UC-5	YdfH	1.14e-06	1.59e-05	0.4	1	0.571429	2	2	5	1	0.00181689		New_containing	Unknown	Unknown	Unknown	Uncharacterized
132	NtrC-1	RpoS	4.71e-13	8.94e-12	0.923077	0.0369231	0.0710059	12	325	13	1	0.00705299		Subset	Nitrogen Metabolism	Nitrogen assimilation	Nitrogen assimilation, ammonium transport	Functional
133	Leucine	Leu-tRNA	1.59e-15	1.91e-14	0.857143	0.461538	0.6	6	13	7	1	0.00496203		Subset	Amino Acid Metabolism	Amino Acid transport and biosynthesis	Leucine biosynthesis	Regulatory
134	efeU Activation	ryhB	2.54e-06	2.54e-05	0.5	0.0666667	0.117647	4	60	8	1	0.00103511		Closet-match	ALE Effects	Metal Homeostasis	efeU re-activation and associated efeU ALE-related expression changes	Genomic
135	MannosePTS	Mlc	1.07e-11	2.9e-10	0.454545	0.5	0.47619	5	10	11	1	0.00209667		Closet-match	Carbon Metabolism	Carbohydrate transport and catabolism	Mannose metabolism	Regulatory
136	Efflux Pump	BaeR	3.42e-10	3.76e-09	0.571429	0.444444	0.5	4	9	7	1	0.00097298		Closet-match	Stress Response	Drug Resistance	Multidrug/spermidine efflux pump	Functional
137	ldrC	rdlC/rdlB	0	0	1	1	1	2	2	2	2	0.00102852	TRUE	Well-matched	Unknown	Unknown	Unknown	Uncharacterized

## Sheet: Metadata
id	sample_id	study	project	project2	condition	rep_id	Strain Description	Strain	Culture Type	Evolved Sample	Base Media	Temperature (C)	pH	Carbon Source (g/L)	Nitrogen Source (g/L)	Electron Acceptor	Trace Element Mixture	Supplement	Antibiotic for selection	Isolate Type	Additional Details	project_reference	reference_condition	Sequencing Machine	LibraryLayout	Platform	Biological Replicates	doi	GEO	SRX	Run	contact	creator	SNP Category	passed_fastqc	passed_reads_mapped_to_CDS	passed_global_correlation	full_name	passed_similar_replicates	passed_number_replicates
SNPV1_condition1_Rep1	C_L-Arabinose_1	single_nutrient_purturbation	SNPv1	SNPv1	L-Arabinose_NH4Cl	1	Escherichia coli K-12 MG1655	MG1655	Batch	No	M9	37	7	L-Arabinose(5)	NH4Cl(1)	O2	Sauer trace element mixture					SNPV1_condition39_Rep1;SNPV1_condition39_Rep2	D-Glucose_NH4Cl	AVITI	PAIRED	Element Biosciences	2		PRJNA1273304	SRX29093512	SRR33882078	Jongoh Shin	Jaemin Sung	Sugar_Carbohydrate	TRUE	TRUE	TRUE	SNPv1:L-Arabinose_NH4Cl	TRUE	TRUE
SNPV1_condition1_Rep2	C_L-Arabinose_2	single_nutrient_purturbation	SNPv1	SNPv1	L-Arabinose_NH4Cl	2	Escherichia coli K-12 MG1655	MG1655	Batch	No	M9	37	7	L-Arabinose(5)	NH4Cl(1)	O2	Sauer trace element mixture					SNPV1_condition39_Rep1;SNPV1_condition39_Rep2	D-Glucose_NH4Cl	AVITI	PAIRED	Element Biosciences	2		PRJNA1273304	SRX29093513	SRR33882077	Jongoh Shin	Jaemin Sung	Sugar_Carbohydrate	TRUE	TRUE	TRUE	SNPv1:L-Arabinose_NH4Cl	TRUE	TRUE
SNPV1_condition10_Rep1	C_L-Fucose_1	single_nutrient_purturbation	SNPv1	SNPv1	L-Fucose_NH4Cl	1	Escherichia coli K-12 MG1655	MG1655	Batch	No	M9	37	7	L-Fucose(5)	NH4Cl(1)	O2	Sauer trace element mixture					SNPV1_condition39_Rep1;SNPV1_condition39_Rep2	D-Glucose_NH4Cl	AVITI	PAIRED	Element Biosciences	2		PRJNA1273304	SRX29093572	SRR33882075	Jongoh Shin	Jaemin Sung	Sugar_Carbohydrate	TRUE	TRUE	TRUE	SNPv1:L-Fucose_NH4Cl	TRUE	TRUE
SNPV1_condition10_Rep2	C_L-Fucose_2	single_nutrient_purturbation	SNPv1	SNPv1	L-Fucose_NH4Cl	2	Escherichia coli K-12 MG1655	MG1655	Batch	No	M9	37	7	L-Fucose(5)	NH4Cl(1)	O2	Sauer trace element mixture					SNPV1_condition39_Rep1;SNPV1_condition39_Rep2	D-Glucose_NH4Cl	AVITI	PAIRED	Element Biosciences	2		PRJNA1273304	SRX29093526	SRR33882064	Jongoh Shin	Jaemin Sung	Sugar_Carbohydrate	TRUE	TRUE	TRUE	SNPv1:L-Fucose_NH4Cl	TRUE	TRUE
SNPV1_condition11_Rep1	C_D-Glucuronic_acid_1	single_nutrient_purturbation	SNPv1	SNPv1	D-Glucuronic_acid_NH4Cl	1	Escherichia coli K-12 MG1655	MG1655	Batch	No	M9	37	7	D-Glucuronic_acid(5)	NH4Cl(1)	O2	Sauer trace element mixture					SNPV1_condition39_Rep1;SNPV1_condition39_Rep2	D-Glucose_NH4Cl	AVITI	PAIRED	Element Biosciences	2		PRJNA1273304	SRX29093537	SRR33882053	Jongoh Shin	Jaemin Sung	Sugar_Carbohydrate	TRUE	TRUE	TRUE	SNPv1:D-Glucuronic_acid_NH4Cl	TRUE	TRUE
SNPV1_condition11_Rep2	C_D-Glucuronic_acid_2	single_nutrient_purturbation	SNPv1	SNPv1	D-Glucuronic_acid_NH4Cl	2	Escherichia coli K-12 MG1655	MG1655	Batch	No	M9	37	7	D-Glucuronic_acid(5)	NH4Cl(1)	O2	Sauer trace element mixture					SNPV1_condition39_Rep1;SNPV1_condition39_Rep2	D-Glucose_NH4Cl	AVITI	PAIRED	Element Biosciences	2		PRJNA1273304	SRX29093577	SRR33882013	Jongoh Shin	Jaemin Sung	Sugar_Carbohydrate	TRUE	TRUE	TRUE	SNPv1:D-Glucuronic_acid_NH4Cl	TRUE	TRUE
SNPV1_condition12_Rep1	C_D-Gluconic_acid_1	single_nutrient_purturbation	SNPv1	SNPv1	D-Gluconic_acid_NH4Cl	1	Escherichia coli K-12 MG1655	MG1655	Batch	No	M9	37	7	D-Gluconic_acid(5)	NH4Cl(1)	O2	Sauer trace element mixture					SNPV1_condition39_Rep1;SNPV1_condition39_Rep2	D-Glucose_NH4Cl	AVITI	PAIRED	Element Biosciences	2		PRJNA1273304	SRX29093588	SRR33882002	Jongoh Shin	Jaemin Sung	Sugar_Carbohydrate	TRUE	TRUE	TRUE	SNPv1:D-Gluconic_acid_NH4Cl	TRUE	TRUE
SNPV1_condition12_Rep2	C_D-Gluconic_acid_2	single_nutrient_purturbation	SNPv1	SNPv1	D-Gluconic_acid_NH4Cl	2	Escherichia coli K-12 MG1655	MG1655	Batch	No	M9	37	7	D-Gluconic_acid(5)	NH4Cl(1)	O2	Sauer trace element mixture					SNPV1_condition39_Rep1;SNPV1_condition39_Rep2	D-Glucose_NH4Cl	AVITI	PAIRED	Element Biosciences	2		PRJNA1273304	SRX29093599	SRR33881991	Jongoh Shin	Jaemin Sung	Sugar_Carbohydrate	TRUE	TRUE	TRUE	SNPv1:D-Gluconic_acid_NH4Cl	TRUE	TRUE
SNPV1_condition13_Rep1	C_D-Mannitol_1	single_nutrient_purturbation	SNPv1	SNPv1	D-Mannitol_NH4Cl	1	Escherichia coli K-12 MG1655	MG1655	Batch	No	M9	37	7	D-Mannitol(5)	NH4Cl(1)	O2	Sauer trace element mixture					SNPV1_condition39_Rep1;SNPV1_condition39_Rep2	D-Glucose_NH4Cl	AVITI	PAIRED	Element Biosciences	2		PRJNA1273304	SRX29093610	SRR33881980	Jongoh Shin	Jaemin Sung	Sugar_Carbohydrate	TRUE	TRUE	TRUE	SNPv1:D-Mannitol_NH4Cl	TRUE	TRUE
SNPV1_condition13_Rep2	C_D-Mannitol_2	single_nutrient_purturbation	SNPv1	SNPv1	D-Mannitol_NH4Cl	2	Escherichia coli K-12 MG1655	MG1655	Batch	No	M9	37	7	D-Mannitol(5)	NH4Cl(1)	O2	Sauer trace element mixture					SNPV1_condition39_Rep1;SNPV1_condition39_Rep2	D-Glucose_NH4Cl	AVITI	PAIRED	Element Biosciences	2		PRJNA1273304	SRX29093621	SRR33881969	Jongoh Shin	Jaemin Sung	Sugar_Carbohydrate	TRUE	TRUE	TRUE	SNPv1:D-Mannitol_NH4Cl	TRUE	TRUE
SNPV1_condition14_Rep1	C_D-Glucose-6-Phosphate_1	single_nutrient_purturbation	SNPv1	SNPv1	D-Glucose-6-Phosphate_NH4Cl	1	Escherichia coli K-12 MG1655	MG1655	Batch	No	M9	37	7	D-Glucose-6-Phosphate(5)	NH4Cl(1)	O2	Sauer trace element mixture					SNPV1_condition39_Rep1;SNPV1_condition39_Rep2	D-Glucose_NH4Cl	AVITI	PAIRED	Element Biosciences	2		PRJNA1273304	SRX29093514	SRR33882076	Jongoh Shin	Jaemin Sung	Sugar_Carbohydrate	TRUE	TRUE	TRUE	SNPv1:D-Glucose-6-Phosphate_NH4Cl	TRUE	TRUE
SNPV1_condition14_Rep2	C_D-Glucose-6-Phosphate_2	single_nutrient_purturbation	SNPv1	SNPv1	D-Glucose-6-Phosphate_NH4Cl	2	Escherichia coli K-12 MG1655	MG1655	Batch	No	M9	37	7	D-Glucose-6-Phosphate(5)	NH4Cl(1)	O2	Sauer trace element mixture					SNPV1_condition39_Rep1;SNPV1_condition39_Rep2	D-Glucose_NH4Cl	AVITI	PAIRED	Element Biosciences	2		PRJNA1273304	SRX29093553	SRR33882037	Jongoh Shin	Jaemin Sung	Sugar_Carbohydrate	TRUE	TRUE	TRUE	SNPv1:D-Glucose-6-Phosphate_NH4Cl	TRUE	TRUE
SNPV1_condition15_Rep1	C_DL-Malic_acid_1	single_nutrient_purturbation	SNPv1	SNPv1	DL-Malic_acid_NH4Cl	1	Escherichia coli K-12 MG1655	MG1655	Batch	No	M9	37	7	DL-Malic_acid(5)	NH4Cl(1)	O2	Sauer trace element mixture					SNPV1_condition39_Rep1;SNPV1_condition39_Rep2	D-Glucose_NH4Cl	AVITI	PAIRED	Element Biosciences	2		PRJNA1273304	SRX29093564	SRR33882026	Jongoh Shin	Jaemin Sung	Sugar_Carbohydrate	TRUE	TRUE	TRUE	SNPv1:DL-Malic_acid_NH4Cl	TRUE	TRUE
SNPV1_condition15_Rep2	C_DL-Malic_acid_2	single_nutrient_purturbation	SNPv1	SNPv1	DL-Malic_acid_NH4Cl	2	Escherichia coli K-12 MG1655	MG1655	Batch	No	M9	37	7	DL-Malic_acid(5)	NH4Cl(1)	O2	Sauer trace element mixture					SNPV1_condition39_Rep1;SNPV1_condition39_Rep2	D-Glucose_NH4Cl	AVITI	PAIRED	Element Biosciences	2		PRJNA1273304	SRX29093565	SRR33882025	Jongoh Shin	Jaemin Sung	Sugar_Carbohydrate	TRUE	TRUE	TRUE	SNPv1:DL-Malic_acid_NH4Cl	TRUE	TRUE
SNPV1_condition17_Rep1	C_L-Rhamnose_1	single_nutrient_purturbation	SNPv1	SNPv1	L-Rhamnose_NH4Cl	1	Escherichia coli K-12 MG1655	MG1655	Batch	No	M9	37	7	L-Rhamnose(5)	NH4Cl(1)	O2	Sauer trace element mixture					SNPV1_condition39_Rep1;SNPV1_condition39_Rep2	D-Glucose_NH4Cl	AVITI	PAIRED	Element Biosciences	2		PRJNA1273304	SRX29093566	SRR33882024	Jongoh Shin	Jaemin Sung	Sugar_Carbohydrate	TRUE	TRUE	TRUE	SNPv1:L-Rhamnose_NH4Cl	TRUE	TRUE
SNPV1_condition17_Rep2	C_L-Rhamnose_2	single_nutrient_purturbation	SNPv1	SNPv1	L-Rhamnose_NH4Cl	2	Escherichia coli K-12 MG1655	MG1655	Batch	No	M9	37	7	L-Rhamnose(5)	NH4Cl(1)	O2	Sauer trace element mixture					SNPV1_condition39_Rep1;SNPV1_condition39_Rep2	D-Glucose_NH4Cl	AVITI	PAIRED	Element Biosciences	2		PRJNA1273304	SRX29093567	SRR33882023	Jongoh Shin	Jaemin Sung	Sugar_Carbohydrate	TRUE	TRUE	TRUE	SNPv1:L-Rhamnose_NH4Cl	TRUE	TRUE
SNPV1_condition18_Rep1	C_Maltose_1	single_nutrient_purturbation	SNPv1	SNPv1	Maltose_NH4Cl	1	Escherichia coli K-12 MG1655	MG1655	Batch	No	M9	37	7	Maltose(5)	NH4Cl(1)	O2	Sauer trace element mixture					SNPV1_condition39_Rep1;SNPV1_condition39_Rep2	D-Glucose_NH4Cl	AVITI	PAIRED	Element Biosciences	2		PRJNA1273304	SRX29093568	SRR33882022	Jongoh Shin	Jaemin Sung	Sugar_Carbohydrate	TRUE	TRUE	TRUE	SNPv1:Maltose_NH4Cl	TRUE	TRUE
SNPV1_condition18_Rep2	C_Maltose_2	single_nutrient_purturbation	SNPv1	SNPv1	Maltose_NH4Cl	2	Escherichia coli K-12 MG1655	MG1655	Batch	No	M9	37	7	Maltose(5)	NH4Cl(1)	O2	Sauer trace element mixture					SNPV1_condition39_Rep1;SNPV1_condition39_Rep2	D-Glucose_NH4Cl	AVITI	PAIRED	Element Biosciences	2		PRJNA1273304	SRX29093569	SRR33882021	Jongoh Shin	Jaemin Sung	Sugar_Carbohydrate	TRUE	TRUE	TRUE	SNPv1:Maltose_NH4Cl	TRUE	TRUE
SNPV1_condition19_Rep1	C_D-Melibiose_1	single_nutrient_purturbation	SNPv1	SNPv1	D-Melibiose_NH4Cl	1	Escherichia coli K-12 MG1655	MG1655	Batch	No	M9	37	7	D-Melibiose(5)	NH4Cl(1)	O2	Sauer trace element mixture					SNPV1_condition39_Rep1;SNPV1_condition39_Rep2	D-Glucose_NH4Cl	AVITI	PAIRED	Element Biosciences	2		PRJNA1273304	SRX29093570	SRR33882020	Jongoh Shin	Jaemin Sung	Sugar_Carbohydrate	TRUE	TRUE	TRUE	SNPv1:D-Melibiose_NH4Cl	TRUE	TRUE
SNPV1_condition19_Rep2	C_D-Melibiose_2	single_nutrient_purturbation	SNPv1	SNPv1	D-Melibiose_NH4Cl	2	Escherichia coli K-12 MG1655	MG1655	Batch	No	M9	37	7	D-Melibiose(5)	NH4Cl(1)	O2	Sauer trace element mixture					SNPV1_condition39_Rep1;SNPV1_condition39_Rep2	D-Glucose_NH4Cl	AVITI	PAIRED	Element Biosciences	2		PRJNA1273304	SRX29093571	SRR33882019	Jongoh Shin	Jaemin Sung	Sugar_Carbohydrate	TRUE	TRUE	TRUE	SNPv1:D-Melibiose_NH4Cl	TRUE	TRUE
SNPV1_condition2_Rep1	C_N-Acetyl-D-Glucosamine_1	single_nutrient_purturbation	SNPv1	SNPv1	N-Acetyl-D-Glucosamine_NH4Cl	1	Escherichia coli K-12 MG1655	MG1655	Batch	No	M9	37	7	N-Acetyl-D-Glucosamine(5)	NH4Cl(1)	O2	Sauer trace element mixture					SNPV1_condition39_Rep1;SNPV1_condition39_Rep2	D-Glucose_NH4Cl	AVITI	PAIRED	Element Biosciences	2		PRJNA1273304	SRX29093516	SRR33882074	Jongoh Shin	Jaemin Sung	Sugar_Carbohydrate	TRUE	TRUE	TRUE	SNPv1:N-Acetyl-D-Glucosamine_NH4Cl	TRUE	TRUE
SNPV1_condition2_Rep2	C_N-Acetyl-D-Glucosamine_2	single_nutrient_purturbation	SNPv1	SNPv1	N-Acetyl-D-Glucosamine_NH4Cl	2	Escherichia coli K-12 MG1655	MG1655	Batch	No	M9	37	7	N-Acetyl-D-Glucosamine(5)	NH4Cl(1)	O2	Sauer trace element mixture					SNPV1_condition39_Rep1;SNPV1_condition39_Rep2	D-Glucose_NH4Cl	AVITI	PAIRED	Element Biosciences	2		PRJNA1273304	SRX29093517	SRR33882073	Jongoh Shin	Jaemin Sung	Sugar_Carbohydrate	TRUE	TRUE	TRUE	SNPv1:N-Acetyl-D-Glucosamine_NH4Cl	TRUE	TRUE
SNPV1_condition20_Rep1	C_a-Ketoglutaric_acid_1	single_nutrient_purturbation	SNPv1	SNPv1	a-Ketoglutaric_acid_NH4Cl	1	Escherichia coli K-12 MG1655	MG1655	Batch	No	M9	37	7	a-Ketoglutaric_acid(5)	NH4Cl(1)	O2	Sauer trace element mixture					SNPV1_condition39_Rep1;SNPV1_condition39_Rep2	D-Glucose_NH4Cl	AVITI	PAIRED	Element Biosciences	2		PRJNA1273304	SRX29093518	SRR33882072	Jongoh Shin	Jaemin Sung	Sugar_Carbohydrate	TRUE	TRUE	TRUE	SNPv1:a-Ketoglutaric_acid_NH4Cl	TRUE	TRUE
SNPV1_condition20_Rep2	C_a-Ketoglutaric_acid_2	single_nutrient_purturbation	SNPv1	SNPv1	a-Ketoglutaric_acid_NH4Cl	2	Escherichia coli K-12 MG1655	MG1655	Batch	No	M9	37	7	a-Ketoglutaric_acid(5)	NH4Cl(1)	O2	Sauer trace element mixture					SNPV1_condition39_Rep1;SNPV1_condition39_Rep2	D-Glucose_NH4Cl	AVITI	PAIRED	Element Biosciences	2		PRJNA1273304	SRX29093519	SRR33882071	Jongoh Shin	Jaemin Sung	Sugar_Carbohydrate	TRUE	TRUE	TRUE	SNPv1:a-Ketoglutaric_acid_NH4Cl	TRUE	TRUE
SNPV1_condition21_Rep1	C_a-D-Lactose_1	single_nutrient_purturbation	SNPv1	SNPv1	a-D-Lactose_NH4Cl	1	Escherichia coli K-12 MG1655	MG1655	Batch	No	M9	37	7	a-D-Lactose(5)	NH4Cl(1)	O2	Sauer trace element mixture					SNPV1_condition39_Rep1;SNPV1_condition39_Rep2	D-Glucose_NH4Cl	AVITI	PAIRED	Element Biosciences	2		PRJNA1273304	SRX29093520	SRR33882070	Jongoh Shin	Jaemin Sung	Sugar_Carbohydrate	TRUE	TRUE	TRUE	SNPv1:a-D-Lactose_NH4Cl	TRUE	TRUE
SNPV1_condition21_Rep2	C_a-D-Lactose_2	single_nutrient_purturbation	SNPv1	SNPv1	a-D-Lactose_NH4Cl	2	Escherichia coli K-12 MG1655	MG1655	Batch	No	M9	37	7	a-D-Lactose(5)	NH4Cl(1)	O2	Sauer trace element mixture					SNPV1_condition39_Rep1;SNPV1_condition39_Rep2	D-Glucose_NH4Cl	AVITI	PAIRED	Element Biosciences	2		PRJNA1273304	SRX29093521	SRR33882069	Jongoh Shin	Jaemin Sung	Sugar_Carbohydrate	TRUE	TRUE	TRUE	SNPv1:a-D-Lactose_NH4Cl	TRUE	TRUE
SNPV1_condition22_Rep1	C_m-Tartaric_acid_1	single_nutrient_purturbation	SNPv1	SNPv1	m-Tartaric_acid_NH4Cl	1	Escherichia coli K-12 MG1655	MG1655	Batch	No	M9	37	7	m-Tartaric_acid(5)	NH4Cl(1)	O2	Sauer trace element mixture					SNPV1_condition39_Rep1;SNPV1_condition39_Rep2	D-Glucose_NH4Cl	AVITI	PAIRED	Element Biosciences	2		PRJNA1273304	SRX29093522	SRR33882068	Jongoh Shin	Jaemin Sung	Sugar_Carbohydrate	TRUE	TRUE	TRUE	SNPv1:m-Tartaric_acid_NH4Cl	TRUE	TRUE
SNPV1_condition22_Rep2	C_m-Tartaric_acid_2	single_nutrient_purturbation	SNPv1	SNPv1	m-Tartaric_acid_NH4Cl	2	Escherichia coli K-12 MG1655	MG1655	Batch	No	M9	37	7	m-Tartaric_acid(5)	NH4Cl(1)	O2	Sauer trace element mixture					SNPV1_condition39_Rep1;SNPV1_condition39_Rep2	D-Glucose_NH4Cl	AVITI	PAIRED	Element Biosciences	2		PRJNA1273304	SRX29093523	SRR33882067	Jongoh Shin	Jaemin Sung	Sugar_Carbohydrate	TRUE	TRUE	TRUE	SNPv1:m-Tartaric_acid_NH4Cl	TRUE	TRUE
SNPV1_condition24_Rep1	C_Maltotriose_1	single_nutrient_purturbation	SNPv1	SNPv1	Maltotriose_NH4Cl	1	Escherichia coli K-12 MG1655	MG1655	Batch	No	M9	37	7	Maltotriose(5)	NH4Cl(1)	O2	Sauer trace element mixture					SNPV1_condition39_Rep1;SNPV1_condition39_Rep2	D-Glucose_NH4Cl	AVITI	PAIRED	Element Biosciences	2		PRJNA1273304	SRX29093524	SRR33882066	Jongoh Shin	Jaemin Sung	Sugar_Carbohydrate	TRUE	TRUE	TRUE	SNPv1:Maltotriose_NH4Cl	TRUE	TRUE
SNPV1_condition24_Rep2	C_Maltotriose_2	single_nutrient_purturbation	SNPv1	SNPv1	Maltotriose_NH4Cl	2	Escherichia coli K-12 MG1655	MG1655	Batch	No	M9	37	7	Maltotriose(5)	NH4Cl(1)	O2	Sauer trace element mixture					SNPV1_condition39_Rep1;SNPV1_condition39_Rep2	D-Glucose_NH4Cl	AVITI	PAIRED	Element Biosciences	2		PRJNA1273304	SRX29093525	SRR33882065	Jongoh Shin	Jaemin Sung	Sugar_Carbohydrate	TRUE	TRUE	TRUE	SNPv1:Maltotriose_NH4Cl	TRUE	TRUE
SNPV1_condition27_Rep1	C_Mucic_acid_1	single_nutrient_purturbation	SNPv1	SNPv1	Mucic_acid_NH4Cl	1	Escherichia coli K-12 MG1655	MG1655	Batch	No	M9	37	7	Mucic_acid(5)	NH4Cl(1)	O2	Sauer trace element mixture					SNPV1_condition39_Rep1;SNPV1_condition39_Rep2	D-Glucose_NH4Cl	AVITI	PAIRED	Element Biosciences	2		PRJNA1273304	SRX29093527	SRR33882063	Jongoh Shin	Jaemin Sung	Sugar_Carbohydrate	TRUE	TRUE	TRUE	SNPv1:Mucic_acid_NH4Cl	TRUE	TRUE
SNPV1_condition27_Rep2	C_Mucic_acid_2	single_nutrient_purturbation	SNPv1	SNPv1	Mucic_acid_NH4Cl	2	Escherichia coli K-12 MG1655	MG1655	Batch	No	M9	37	7	Mucic_acid(5)	NH4Cl(1)	O2	Sauer trace element mixture					SNPV1_condition39_Rep1;SNPV1_condition39_Rep2	D-Glucose_NH4Cl	AVITI	PAIRED	Element Biosciences	2		PRJNA1273304	SRX29093528	SRR33882062	Jongoh Shin	Jaemin Sung	Sugar_Carbohydrate	TRUE	TRUE	TRUE	SNPv1:Mucic_acid_NH4Cl	TRUE	TRUE
SNPV1_condition29_Rep1	C_Methylpyruvate_1	single_nutrient_purturbation	SNPv1	SNPv1	Methylpyruvate_NH4Cl	1	Escherichia coli K-12 MG1655	MG1655	Batch	No	M9	37	7	Methylpyruvate(5)	NH4Cl(1)	O2	Sauer trace element mixture					SNPV1_condition39_Rep1;SNPV1_condition39_Rep2	D-Glucose_NH4Cl	AVITI	PAIRED	Element Biosciences	2		PRJNA1273304	SRX29093529	SRR33882061	Jongoh Shin	Jaemin Sung	Sugar_Carbohydrate	TRUE	TRUE	TRUE	SNPv1:Methylpyruvate_NH4Cl	TRUE	TRUE
SNPV1_condition29_Rep2	C_Methylpyruvate_2	single_nutrient_purturbation	SNPv1	SNPv1	Methylpyruvate_NH4Cl	2	Escherichia coli K-12 MG1655	MG1655	Batch	No	M9	37	7	Methylpyruvate(5)	NH4Cl(1)	O2	Sauer trace element mixture					SNPV1_condition39_Rep1;SNPV1_condition39_Rep2	D-Glucose_NH4Cl	AVITI	PAIRED	Element Biosciences	2		PRJNA1273304	SRX29093530	SRR33882060	Jongoh Shin	Jaemin Sung	Sugar_Carbohydrate	TRUE	TRUE	TRUE	SNPv1:Methylpyruvate_NH4Cl	TRUE	TRUE
SNPV1_condition3_Rep1	C_D-Saccharic_acid_1	single_nutrient_purturbation	SNPv1	SNPv1	D-Saccharic_acid_NH4Cl	1	Escherichia coli K-12 MG1655	MG1655	Batch	No	M9	37	7	D-Saccharic_acid(5)	NH4Cl(1)	O2	Sauer trace element mixture					SNPV1_condition39_Rep1;SNPV1_condition39_Rep2	D-Glucose_NH4Cl	AVITI	PAIRED	Element Biosciences	2		PRJNA1273304	SRX29093531	SRR33882059	Jongoh Shin	Jaemin Sung	Sugar_Carbohydrate	TRUE	TRUE	TRUE	SNPv1:D-Saccharic_acid_NH4Cl	TRUE	TRUE
SNPV1_condition3_Rep2	C_D-Saccharic_acid_2	single_nutrient_purturbation	SNPv1	SNPv1	D-Saccharic_acid_NH4Cl	2	Escherichia coli K-12 MG1655	MG1655	Batch	No	M9	37	7	D-Saccharic_acid(5)	NH4Cl(1)	O2	Sauer trace element mixture					SNPV1_condition39_Rep1;SNPV1_condition39_Rep2	D-Glucose_NH4Cl	AVITI	PAIRED	Element Biosciences	2		PRJNA1273304	SRX29093532	SRR33882058	Jongoh Shin	Jaemin Sung	Sugar_Carbohydrate	TRUE	TRUE	TRUE	SNPv1:D-Saccharic_acid_NH4Cl	TRUE	TRUE
SNPV1_condition30_Rep1	C_D-Malic_acid_1	single_nutrient_purturbation	SNPv1	SNPv1	D-Malic_acid_NH4Cl	1	Escherichia coli K-12 MG1655	MG1655	Batch	No	M9	37	7	D-Malic_acid(5)	NH4Cl(1)	O2	Sauer trace element mixture					SNPV1_condition39_Rep1;SNPV1_condition39_Rep2	D-Glucose_NH4Cl	AVITI	PAIRED	Element Biosciences	2		PRJNA1273304	SRX29093533	SRR33882057	Jongoh Shin	Jaemin Sung	Sugar_Carbohydrate	TRUE	TRUE	TRUE	SNPv1:D-Malic_acid_NH4Cl	TRUE	TRUE
SNPV1_condition30_Rep2	C_D-Malic_acid_2	single_nutrient_purturbation	SNPv1	SNPv1	D-Malic_acid_NH4Cl	2	Escherichia coli K-12 MG1655	MG1655	Batch	No	M9	37	7	D-Malic_acid(5)	NH4Cl(1)	O2	Sauer trace element mixture					SNPV1_condition39_Rep1;SNPV1_condition39_Rep2	D-Glucose_NH4Cl	AVITI	PAIRED	Element Biosciences	2		PRJNA1273304	SRX29093534	SRR33882056	Jongoh Shin	Jaemin Sung	Sugar_Carbohydrate	TRUE	TRUE	TRUE	SNPv1:D-Malic_acid_NH4Cl	TRUE	TRUE
SNPV1_condition32_Rep1	C_L-Lyxose_1	single_nutrient_purturbation	SNPv1	SNPv1	L-Lyxose_NH4Cl	1	Escherichia coli K-12 MG1655	MG1655	Batch	No	M9	37	7	L-Lyxose(5)	NH4Cl(1)	O2	Sauer trace element mixture					SNPV1_condition39_Rep1;SNPV1_condition39_Rep2	D-Glucose_NH4Cl	AVITI	PAIRED	Element Biosciences	2		PRJNA1273304	SRX29093535	SRR33882055	Jongoh Shin	Jaemin Sung	Sugar_Carbohydrate	TRUE	TRUE	TRUE	SNPv1:L-Lyxose_NH4Cl	TRUE	TRUE
SNPV1_condition32_Rep2	C_L-Lyxose_2	single_nutrient_purturbation	SNPv1	SNPv1	L-Lyxose_NH4Cl	2	Escherichia coli K-12 MG1655	MG1655	Batch	No	M9	37	7	L-Lyxose(5)	NH4Cl(1)	O2	Sauer trace element mixture					SNPV1_condition39_Rep1;SNPV1_condition39_Rep2	D-Glucose_NH4Cl	AVITI	PAIRED	Element Biosciences	2		PRJNA1273304	SRX29093536	SRR33882054	Jongoh Shin	Jaemin Sung	Sugar_Carbohydrate	TRUE	TRUE	TRUE	SNPv1:L-Lyxose_NH4Cl	TRUE	TRUE
SNPV1_condition33_Rep1	C_Pyruvic_acid_1	single_nutrient_purturbation	SNPv1	SNPv1	Pyruvic_acid_NH4Cl	1	Escherichia coli K-12 MG1655	MG1655	Batch	No	M9	37	7	Pyruvic_acid(5)	NH4Cl(1)	O2	Sauer trace element mixture					SNPV1_condition39_Rep1;SNPV1_condition39_Rep2	D-Glucose_NH4Cl	AVITI	PAIRED	Element Biosciences	2		PRJNA1273304	SRX29093538	SRR33882052	Jongoh Shin	Jaemin Sung	Sugar_Carbohydrate	TRUE	TRUE	TRUE	SNPv1:Pyruvic_acid_NH4Cl	TRUE	TRUE
SNPV1_condition33_Rep2	C_Pyruvic_acid_2	single_nutrient_purturbation	SNPv1	SNPv1	Pyruvic_acid_NH4Cl	2	Escherichia coli K-12 MG1655	MG1655	Batch	No	M9	37	7	Pyruvic_acid(5)	NH4Cl(1)	O2	Sauer trace element mixture					SNPV1_condition39_Rep1;SNPV1_condition39_Rep2	D-Glucose_NH4Cl	AVITI	PAIRED	Element Biosciences	2		PRJNA1273304	SRX29093539	SRR33882051	Jongoh Shin	Jaemin Sung	Sugar_Carbohydrate	TRUE	TRUE	TRUE	SNPv1:Pyruvic_acid_NH4Cl	TRUE	TRUE
SNPV1_condition34_Rep1	C_D-Galacturonic_acid_1	single_nutrient_purturbation	SNPv1	SNPv1	D-Galacturonic_acid_NH4Cl	1	Escherichia coli K-12 MG1655	MG1655	Batch	No	M9	37	7	D-Galacturonic_acid(5)	NH4Cl(1)	O2	Sauer trace element mixture					SNPV1_condition39_Rep1;SNPV1_condition39_Rep2	D-Glucose_NH4Cl	AVITI	PAIRED	Element Biosciences	2		PRJNA1273304	SRX29093540	SRR33882050	Jongoh Shin	Jaemin Sung	Sugar_Carbohydrate	TRUE	TRUE	TRUE	SNPv1:D-Galacturonic_acid_NH4Cl	TRUE	TRUE
SNPV1_condition34_Rep2	C_D-Galacturonic_acid_2	single_nutrient_purturbation	SNPv1	SNPv1	D-Galacturonic_acid_NH4Cl	2	Escherichia coli K-12 MG1655	MG1655	Batch	No	M9	37	7	D-Galacturonic_acid(5)	NH4Cl(1)	O2	Sauer trace element mixture					SNPV1_condition39_Rep1;SNPV1_condition39_Rep2	D-Glucose_NH4Cl	AVITI	PAIRED	Element Biosciences	2		PRJNA1273304	SRX29093541	SRR33882049	Jongoh Shin	Jaemin Sung	Sugar_Carbohydrate	TRUE	TRUE	TRUE	SNPv1:D-Galacturonic_acid_NH4Cl	TRUE	TRUE
SNPV1_condition36_Rep1	C_N-Acetyl-Neuraminic_acid_1	single_nutrient_purturbation	SNPv1	SNPv1	N-Acetyl-Neuraminic_acid_NH4Cl	1	Escherichia coli K-12 MG1655	MG1655	Batch	No	M9	37	7	N-Acetyl-Neuraminic_acid(5)	NH4Cl(1)	O2	Sauer trace element mixture					SNPV1_condition39_Rep1;SNPV1_condition39_Rep2	D-Glucose_NH4Cl	AVITI	PAIRED	Element Biosciences	2		PRJNA1273304	SRX29093542	SRR33882048	Jongoh Shin	Jaemin Sung	Sugar_Carbohydrate	TRUE	TRUE	TRUE	SNPv1:N-Acetyl-Neuraminic_acid_NH4Cl	TRUE	TRUE
SNPV1_condition36_Rep2	C_N-Acetyl-Neuraminic_acid_2	single_nutrient_purturbation	SNPv1	SNPv1	N-Acetyl-Neuraminic_acid_NH4Cl	2	Escherichia coli K-12 MG1655	MG1655	Batch	No	M9	37	7	N-Acetyl-Neuraminic_acid(5)	NH4Cl(1)	O2	Sauer trace element mixture					SNPV1_condition39_Rep1;SNPV1_condition39_Rep2	D-Glucose_NH4Cl	AVITI	PAIRED	Element Biosciences	2		PRJNA1273304	SRX29093543	SRR33882018	Jongoh Shin	Jaemin Sung	Sugar_Carbohydrate	TRUE	TRUE	TRUE	SNPv1:N-Acetyl-Neuraminic_acid_NH4Cl	TRUE	TRUE
SNPV1_condition37_Rep1	C_b-Methyl-D-Galactoside_1	single_nutrient_purturbation	SNPv1	SNPv1	b-Methyl-D-Galactoside_NH4Cl	1	Escherichia coli K-12 MG1655	MG1655	Batch	No	M9	37	7	b-Methyl-D-Galactoside(5)	NH4Cl(1)	O2	Sauer trace element mixture					SNPV1_condition39_Rep1;SNPV1_condition39_Rep2	D-Glucose_NH4Cl	AVITI	PAIRED	Element Biosciences	2		PRJNA1273304	SRX29093573	SRR33882017	Jongoh Shin	Jaemin Sung	Sugar_Carbohydrate	TRUE	TRUE	TRUE	SNPv1:b-Methyl-D-Galactoside_NH4Cl	TRUE	TRUE
SNPV1_condition37_Rep2	C_b-Methyl-D-Galactoside_2	single_nutrient_purturbation	SNPv1	SNPv1	b-Methyl-D-Galactoside_NH4Cl	2	Escherichia coli K-12 MG1655	MG1655	Batch	No	M9	37	7	b-Methyl-D-Galactoside(5)	NH4Cl(1)	O2	Sauer trace element mixture					SNPV1_condition39_Rep1;SNPV1_condition39_Rep2	D-Glucose_NH4Cl	AVITI	PAIRED	Element Biosciences	2		PRJNA1273304	SRX29093574	SRR33882016	Jongoh Shin	Jaemin Sung	Sugar_Carbohydrate	TRUE	TRUE	TRUE	SNPv1:b-Methyl-D-Galactoside_NH4Cl	TRUE	TRUE
SNPV1_condition38_Rep1	C_D-Glucosamine_1	single_nutrient_purturbation	SNPv1	SNPv1	D-Glucosamine_NH4Cl	1	Escherichia coli K-12 MG1655	MG1655	Batch	No	M9	37	7	D-Glucosamine(5)	NH4Cl(1)	O2	Sauer trace element mixture					SNPV1_condition39_Rep1;SNPV1_condition39_Rep2	D-Glucose_NH4Cl	AVITI	PAIRED	Element Biosciences	2		PRJNA1273304	SRX29093575	SRR33882015	Jongoh Shin	Jaemin Sung	Sugar_Carbohydrate	TRUE	TRUE	TRUE	SNPv1:D-Glucosamine_NH4Cl	TRUE	TRUE
SNPV1_condition38_Rep2	C_D-Glucosamine_2	single_nutrient_purturbation	SNPv1	SNPv1	D-Glucosamine_NH4Cl	2	Escherichia coli K-12 MG1655	MG1655	Batch	No	M9	37	7	D-Glucosamine(5)	NH4Cl(1)	O2	Sauer trace element mixture					SNPV1_condition39_Rep1;SNPV1_condition39_Rep2	D-Glucose_NH4Cl	AVITI	PAIRED	Element Biosciences	2		PRJNA1273304	SRX29093576	SRR33882014	Jongoh Shin	Jaemin Sung	Sugar_Carbohydrate	TRUE	TRUE	TRUE	SNPv1:D-Glucosamine_NH4Cl	TRUE	TRUE
SNPV1_condition39_Rep1	C_D-Glucose_1	single_nutrient_purturbation	SNPv1	SNPv1	D-Glucose_NH4Cl	1	Escherichia coli K-12 MG1655	MG1655	Batch	No	M9	37	7	D-Glucose(5)	NH4Cl(1)	O2	Sauer trace element mixture					SNPV1_condition39_Rep1;SNPV1_condition39_Rep2	D-Glucose_NH4Cl	AVITI	PAIRED	Element Biosciences	2		PRJNA1273304	SRX29093578	SRR33882012	Jongoh Shin	Jaemin Sung	Control	TRUE	TRUE	TRUE	SNPv1:D-Glucose_NH4Cl	TRUE	TRUE
SNPV1_condition39_Rep2	C_D-Glucose_2	single_nutrient_purturbation	SNPv1	SNPv1	D-Glucose_NH4Cl	2	Escherichia coli K-12 MG1655	MG1655	Batch	No	M9	37	7	D-Glucose(5)	NH4Cl(1)	O2	Sauer trace element mixture					SNPV1_condition39_Rep1;SNPV1_condition39_Rep2	D-Glucose_NH4Cl	AVITI	PAIRED	Element Biosciences	2		PRJNA1273304	SRX29093579	SRR33882011	Jongoh Shin	Jaemin Sung	Control	TRUE	TRUE	TRUE	SNPv1:D-Glucose_NH4Cl	TRUE	TRUE
SNPV1_condition40_Rep1	C_L-Aspartic_acid_1	single_nutrient_purturbation	SNPv1	SNPv1	L-Aspartic_acid_NH4Cl	1	Escherichia coli K-12 MG1655	MG1655	Batch	No	M9	37	7	L-Aspartic_acid(5)	NH4Cl(1)	O2	Sauer trace element mixture					SNPV1_condition39_Rep1;SNPV1_condition39_Rep2	D-Glucose_NH4Cl	AVITI	PAIRED	Element Biosciences	2		PRJNA1273304	SRX29093580	SRR33882010	Jongoh Shin	Jaemin Sung	Amino_acids	TRUE	TRUE	TRUE	SNPv1:L-Aspartic_acid_NH4Cl	TRUE	TRUE
SNPV1_condition40_Rep2	C_L-Aspartic_acid_2	single_nutrient_purturbation	SNPv1	SNPv1	L-Aspartic_acid_NH4Cl	2	Escherichia coli K-12 MG1655	MG1655	Batch	No	M9	37	7	L-Aspartic_acid(5)	NH4Cl(1)	O2	Sauer trace element mixture					SNPV1_condition39_Rep1;SNPV1_condition39_Rep2	D-Glucose_NH4Cl	AVITI	PAIRED	Element Biosciences	2		PRJNA1273304	SRX29093581	SRR33882009	Jongoh Shin	Jaemin Sung	Amino_acids	TRUE	TRUE	TRUE	SNPv1:L-Aspartic_acid_NH4Cl	TRUE	TRUE
SNPV1_condition41_Rep1	C_L-Proline_1	single_nutrient_purturbation	SNPv1	SNPv1	L-Proline_NH4Cl	1	Escherichia coli K-12 MG1655	MG1655	Batch	No	M9	37	7	L-Proline(5)	NH4Cl(1)	O2	Sauer trace element mixture					SNPV1_condition39_Rep1;SNPV1_condition39_Rep2	D-Glucose_NH4Cl	AVITI	PAIRED	Element Biosciences	2		PRJNA1273304	SRX29093582	SRR33882008	Jongoh Shin	Jaemin Sung	Amino_acids	TRUE	TRUE	TRUE	SNPv1:L-Proline_NH4Cl	TRUE	TRUE
SNPV1_condition41_Rep2	C_L-Proline_2	single_nutrient_purturbation	SNPv1	SNPv1	L-Proline_NH4Cl	2	Escherichia coli K-12 MG1655	MG1655	Batch	No	M9	37	7	L-Proline(5)	NH4Cl(1)	O2	Sauer trace element mixture					SNPV1_condition39_Rep1;SNPV1_condition39_Rep2	D-Glucose_NH4Cl	AVITI	PAIRED	Element Biosciences	2		PRJNA1273304	SRX29093583	SRR33882007	Jongoh Shin	Jaemin Sung	Amino_acids	TRUE	TRUE	TRUE	SNPv1:L-Proline_NH4Cl	TRUE	TRUE
SNPV1_condition42_Rep1	C_D-Alanine_1	single_nutrient_purturbation	SNPv1	SNPv1	D-Alanine_NH4Cl	1	Escherichia coli K-12 MG1655	MG1655	Batch	No	M9	37	7	D-Alanine(5)	NH4Cl(1)	O2	Sauer trace element mixture					SNPV1_condition39_Rep1;SNPV1_condition39_Rep2	D-Glucose_NH4Cl	AVITI	PAIRED	Element Biosciences	2		PRJNA1273304	SRX29093584	SRR33882006	Jongoh Shin	Jaemin Sung	Amino_acids	TRUE	TRUE	TRUE	SNPv1:D-Alanine_NH4Cl	TRUE	TRUE
SNPV1_condition42_Rep2	C_D-Alanine_2	single_nutrient_purturbation	SNPv1	SNPv1	D-Alanine_NH4Cl	2	Escherichia coli K-12 MG1655	MG1655	Batch	No	M9	37	7	D-Alanine(5)	NH4Cl(1)	O2	Sauer trace element mixture					SNPV1_condition39_Rep1;SNPV1_condition39_Rep2	D-Glucose_NH4Cl	AVITI	PAIRED	Element Biosciences	2		PRJNA1273304	SRX29093585	SRR33882005	Jongoh Shin	Jaemin Sung	Amino_acids	TRUE	TRUE	TRUE	SNPv1:D-Alanine_NH4Cl	TRUE	TRUE
SNPV1_condition43_Rep1	C_L-Serine_1	single_nutrient_purturbation	SNPv1	SNPv1	L-Serine_NH4Cl	1	Escherichia coli K-12 MG1655	MG1655	Batch	No	M9	37	7	L-Serine(5)	NH4Cl(1)	O2	Sauer trace element mixture					SNPV1_condition39_Rep1;SNPV1_condition39_Rep2	D-Glucose_NH4Cl	AVITI	PAIRED	Element Biosciences	2		PRJNA1273304	SRX29093586	SRR33882004	Jongoh Shin	Jaemin Sung	Amino_acids	TRUE	TRUE	TRUE	SNPv1:L-Serine_NH4Cl	TRUE	TRUE
SNPV1_condition43_Rep2	C_L-Serine_2	single_nutrient_purturbation	SNPv1	SNPv1	L-Serine_NH4Cl	2	Escherichia coli K-12 MG1655	MG1655	Batch	No	M9	37	7	L-Serine(5)	NH4Cl(1)	O2	Sauer trace element mixture					SNPV1_condition39_Rep1;SNPV1_condition39_Rep2	D-Glucose_NH4Cl	AVITI	PAIRED	Element Biosciences	2		PRJNA1273304	SRX29093587	SRR33882003	Jongoh Shin	Jaemin Sung	Amino_acids	TRUE	TRUE	TRUE	SNPv1:L-Serine_NH4Cl	TRUE	TRUE
SNPV1_condition44_Rep1	C_L-Asparagine_1	single_nutrient_purturbation	SNPv1	SNPv1	L-Asparagine_NH4Cl	1	Escherichia coli K-12 MG1655	MG1655	Batch	No	M9	37	7	L-Asparagine(5)	NH4Cl(1)	O2	Sauer trace element mixture					SNPV1_condition39_Rep1;SNPV1_condition39_Rep2	D-Glucose_NH4Cl	AVITI	PAIRED	Element Biosciences	2		PRJNA1273304	SRX29093589	SRR33882001	Jongoh Shin	Jaemin Sung	Amino_acids	TRUE	TRUE	TRUE	SNPv1:L-Asparagine_NH4Cl	TRUE	TRUE
SNPV1_condition44_Rep2	C_L-Asparagine_2	single_nutrient_purturbation	SNPv1	SNPv1	L-Asparagine_NH4Cl	2	Escherichia coli K-12 MG1655	MG1655	Batch	No	M9	37	7	L-Asparagine(5)	NH4Cl(1)	O2	Sauer trace element mixture					SNPV1_condition39_Rep1;SNPV1_condition39_Rep2	D-Glucose_NH4Cl	AVITI	PAIRED	Element Biosciences	2		PRJNA1273304	SRX29093590	SRR33882000	Jongoh Shin	Jaemin Sung	Amino_acids	TRUE	TRUE	TRUE	SNPv1:L-Asparagine_NH4Cl	TRUE	TRUE
SNPV1_condition45_Rep1	C_D-Serine_1	single_nutrient_purturbation	SNPv1	SNPv1	D-Serine_NH4Cl	1	Escherichia coli K-12 MG1655	MG1655	Batch	No	M9	37	7	D-Serine(5)	NH4Cl(1)	O2	Sauer trace element mixture					SNPV1_condition39_Rep1;SNPV1_condition39_Rep2	D-Glucose_NH4Cl	AVITI	PAIRED	Element Biosciences	2		PRJNA1273304	SRX29093591	SRR33881999	Jongoh Shin	Jaemin Sung	Amino_acids	TRUE	TRUE	TRUE	SNPv1:D-Serine_NH4Cl	TRUE	TRUE
SNPV1_condition45_Rep2	C_D-Serine_2	single_nutrient_purturbation	SNPv1	SNPv1	D-Serine_NH4Cl	2	Escherichia coli K-12 MG1655	MG1655	Batch	No	M9	37	7	D-Serine(5)	NH4Cl(1)	O2	Sauer trace element mixture					SNPV1_condition39_Rep1;SNPV1_condition39_Rep2	D-Glucose_NH4Cl	AVITI	PAIRED	Element Biosciences	2		PRJNA1273304	SRX29093592	SRR33881998	Jongoh Shin	Jaemin Sung	Amino_acids	TRUE	TRUE	TRUE	SNPv1:D-Serine_NH4Cl	TRUE	TRUE
SNPV1_condition48_Rep1	C_Adenosine_1	single_nutrient_purturbation	SNPv1	SNPv1	Adenosine_NH4Cl	1	Escherichia coli K-12 MG1655	MG1655	Batch	No	M9	37	7	Adenosine(5)	NH4Cl(1)	O2	Sauer trace element mixture					SNPV1_condition39_Rep1;SNPV1_condition39_Rep2	D-Glucose_NH4Cl	AVITI	PAIRED	Element Biosciences	2		PRJNA1273304	SRX29093593	SRR33881997	Jongoh Shin	Jaemin Sung	Nucleic_acids	TRUE	TRUE	TRUE	SNPv1:Adenosine_NH4Cl	TRUE	TRUE
SNPV1_condition48_Rep2	C_Adenosine_2	single_nutrient_purturbation	SNPv1	SNPv1	Adenosine_NH4Cl	2	Escherichia coli K-12 MG1655	MG1655	Batch	No	M9	37	7	Adenosine(5)	NH4Cl(1)	O2	Sauer trace element mixture					SNPV1_condition39_Rep1;SNPV1_condition39_Rep2	D-Glucose_NH4Cl	AVITI	PAIRED	Element Biosciences	2		PRJNA1273304	SRX29093594	SRR33881996	Jongoh Shin	Jaemin Sung	Nucleic_acids	TRUE	TRUE	TRUE	SNPv1:Adenosine_NH4Cl	TRUE	TRUE
SNPV1_condition49_Rep1	C_Inosine_1	single_nutrient_purturbation	SNPv1	SNPv1	Inosine_NH4Cl	1	Escherichia coli K-12 MG1655	MG1655	Batch	No	M9	37	7	Inosine(5)	NH4Cl(1)	O2	Sauer trace element mixture					SNPV1_condition39_Rep1;SNPV1_condition39_Rep2	D-Glucose_NH4Cl	AVITI	PAIRED	Element Biosciences	2		PRJNA1273304	SRX29093595	SRR33881995	Jongoh Shin	Jaemin Sung	Nucleic_acids	TRUE	TRUE	TRUE	SNPv1:Inosine_NH4Cl	TRUE	TRUE
SNPV1_condition49_Rep2	C_Inosine_2	single_nutrient_purturbation	SNPv1	SNPv1	Inosine_NH4Cl	2	Escherichia coli K-12 MG1655	MG1655	Batch	No	M9	37	7	Inosine(5)	NH4Cl(1)	O2	Sauer trace element mixture					SNPV1_condition39_Rep1;SNPV1_condition39_Rep2	D-Glucose_NH4Cl	AVITI	PAIRED	Element Biosciences	2		PRJNA1273304	SRX29093596	SRR33881994	Jongoh Shin	Jaemin Sung	Nucleic_acids	TRUE	TRUE	TRUE	SNPv1:Inosine_NH4Cl	TRUE	TRUE
SNPV1_condition5_Rep1	C_D-Galactose_1	single_nutrient_purturbation	SNPv1	SNPv1	D-Galactose_NH4Cl	1	Escherichia coli K-12 MG1655	MG1655	Batch	No	M9	37	7	D-Galactose(5)	NH4Cl(1)	O2	Sauer trace element mixture					SNPV1_condition39_Rep1;SNPV1_condition39_Rep2	D-Glucose_NH4Cl	AVITI	PAIRED	Element Biosciences	2		PRJNA1273304	SRX29093597	SRR33881993	Jongoh Shin	Jaemin Sung	Sugar_Carbohydrate	TRUE	TRUE	TRUE	SNPv1:D-Galactose_NH4Cl	TRUE	TRUE
SNPV1_condition5_Rep2	C_D-Galactose_2	single_nutrient_purturbation	SNPv1	SNPv1	D-Galactose_NH4Cl	2	Escherichia coli K-12 MG1655	MG1655	Batch	No	M9	37	7	D-Galactose(5)	NH4Cl(1)	O2	Sauer trace element mixture					SNPV1_condition39_Rep1;SNPV1_condition39_Rep2	D-Glucose_NH4Cl	AVITI	PAIRED	Element Biosciences	2		PRJNA1273304	SRX29093598	SRR33881992	Jongoh Shin	Jaemin Sung	Sugar_Carbohydrate	TRUE	TRUE	TRUE	SNPv1:D-Galactose_NH4Cl	TRUE	TRUE
SNPV1_condition50_Rep1	C_Cytidine_1	single_nutrient_purturbation	SNPv1	SNPv1	Cytidine_NH4Cl	1	Escherichia coli K-12 MG1655	MG1655	Batch	No	M9	37	7	Cytidine(5)	NH4Cl(1)	O2	Sauer trace element mixture					SNPV1_condition39_Rep1;SNPV1_condition39_Rep2	D-Glucose_NH4Cl	AVITI	PAIRED	Element Biosciences	2		PRJNA1273304	SRX29093600	SRR33881990	Jongoh Shin	Jaemin Sung	Nucleic_acids	TRUE	TRUE	TRUE	SNPv1:Cytidine_NH4Cl	TRUE	TRUE
SNPV1_condition50_Rep2	C_Cytidine_2	single_nutrient_purturbation	SNPv1	SNPv1	Cytidine_NH4Cl	2	Escherichia coli K-12 MG1655	MG1655	Batch	No	M9	37	7	Cytidine(5)	NH4Cl(1)	O2	Sauer trace element mixture					SNPV1_condition39_Rep1;SNPV1_condition39_Rep2	D-Glucose_NH4Cl	AVITI	PAIRED	Element Biosciences	2		PRJNA1273304	SRX29093601	SRR33881989	Jongoh Shin	Jaemin Sung	Nucleic_acids	TRUE	TRUE	TRUE	SNPv1:Cytidine_NH4Cl	TRUE	TRUE
SNPV1_condition51_Rep1	C_Uridine_1	single_nutrient_purturbation	SNPv1	SNPv1	Uridine_NH4Cl	1	Escherichia coli K-12 MG1655	MG1655	Batch	No	M9	37	7	Uridine(5)	NH4Cl(1)	O2	Sauer trace element mixture					SNPV1_condition39_Rep1;SNPV1_condition39_Rep2	D-Glucose_NH4Cl	AVITI	PAIRED	Element Biosciences	2		PRJNA1273304	SRX29093602	SRR33881988	Jongoh Shin	Jaemin Sung	Nucleic_acids	TRUE	TRUE	TRUE	SNPv1:Uridine_NH4Cl	TRUE	TRUE
SNPV1_condition51_Rep2	C_Uridine_2	single_nutrient_purturbation	SNPv1	SNPv1	Uridine_NH4Cl	2	Escherichia coli K-12 MG1655	MG1655	Batch	No	M9	37	7	Uridine(5)	NH4Cl(1)	O2	Sauer trace element mixture					SNPV1_condition39_Rep1;SNPV1_condition39_Rep2	D-Glucose_NH4Cl	AVITI	PAIRED	Element Biosciences	2		PRJNA1273304	SRX29093603	SRR33881987	Jongoh Shin	Jaemin Sung	Nucleic_acids	TRUE	TRUE	TRUE	SNPv1:Uridine_NH4Cl	TRUE	TRUE
SNPV1_condition53_Rep1	N_L-Ornithine_1	single_nutrient_purturbation	SNPv1	SNPv1	Glucose_L-Ornithine	1	Escherichia coli K-12 MG1655	MG1655	Batch	No	M9	37	7	Glucose(5)	L-Ornithine(1)	O2	Sauer trace element mixture					SNPV1_condition39_Rep1;SNPV1_condition39_Rep2	D-Glucose_NH4Cl	AVITI	PAIRED	Element Biosciences	2		PRJNA1273304	SRX29093604	SRR33881986	Jongoh Shin	Jaemin Sung	Amino_acids	TRUE	TRUE	TRUE	SNPv1:Glucose_L-Ornithine	TRUE	TRUE
SNPV1_condition53_Rep2	N_L-Ornithine_2	single_nutrient_purturbation	SNPv1	SNPv1	Glucose_L-Ornithine	2	Escherichia coli K-12 MG1655	MG1655	Batch	No	M9	37	7	Glucose(5)	L-Ornithine(1)	O2	Sauer trace element mixture					SNPV1_condition39_Rep1;SNPV1_condition39_Rep2	D-Glucose_NH4Cl	AVITI	PAIRED	Element Biosciences	2		PRJNA1273304	SRX29093605	SRR33881985	Jongoh Shin	Jaemin Sung	Amino_acids	TRUE	TRUE	TRUE	SNPv1:Glucose_L-Ornithine	TRUE	TRUE
SNPV1_condition54_Rep1	N_Putrescine_1	single_nutrient_purturbation	SNPv1	SNPv1	Glucose_Putrescine	1	Escherichia coli K-12 MG1655	MG1655	Batch	No	M9	37	7	Glucose(5)	Putrescine(1)	O2	Sauer trace element mixture					SNPV1_condition39_Rep1;SNPV1_condition39_Rep2	D-Glucose_NH4Cl	AVITI	PAIRED	Element Biosciences	2		PRJNA1273304	SRX29093606	SRR33881984	Jongoh Shin	Jaemin Sung	NitrogenousCompounds	TRUE	TRUE	TRUE	SNPv1:Glucose_Putrescine	TRUE	TRUE
SNPV1_condition54_Rep2	N_Putrescine_2	single_nutrient_purturbation	SNPv1	SNPv1	Glucose_Putrescine	2	Escherichia coli K-12 MG1655	MG1655	Batch	No	M9	37	7	Glucose(5)	Putrescine(1)	O2	Sauer trace element mixture					SNPV1_condition39_Rep1;SNPV1_condition39_Rep2	D-Glucose_NH4Cl	AVITI	PAIRED	Element Biosciences	2		PRJNA1273304	SRX29093607	SRR33881983	Jongoh Shin	Jaemin Sung	NitrogenousCompounds	TRUE	TRUE	TRUE	SNPv1:Glucose_Putrescine	TRUE	TRUE
SNPV1_condition56_Rep1	N_N-Acetyl-Neuraminic_acid_1	single_nutrient_purturbation	SNPv1	SNPv1	Glucose_N-Acetyl-Neuraminic_acid	1	Escherichia coli K-12 MG1655	MG1655	Batch	No	M9	37	7	Glucose(5)	N-Acetyl-Neuraminic_acid(1)	O2	Sauer trace element mixture					SNPV1_condition39_Rep1;SNPV1_condition39_Rep2	D-Glucose_NH4Cl	AVITI	PAIRED	Element Biosciences	2		PRJNA1273304	SRX29093608	SRR33881982	Jongoh Shin	Jaemin Sung	NitrogenousCompounds	TRUE	TRUE	TRUE	SNPv1:Glucose_N-Acetyl-Neuraminic_acid	TRUE	TRUE
SNPV1_condition56_Rep2	N_N-Acetyl-Neuraminic_acid_2	single_nutrient_purturbation	SNPv1	SNPv1	Glucose_N-Acetyl-Neuraminic_acid	2	Escherichia coli K-12 MG1655	MG1655	Batch	No	M9	37	7	Glucose(5)	N-Acetyl-Neuraminic_acid(1)	O2	Sauer trace element mixture					SNPV1_condition39_Rep1;SNPV1_condition39_Rep2	D-Glucose_NH4Cl	AVITI	PAIRED	Element Biosciences	2		PRJNA1273304	SRX29093609	SRR33881981	Jongoh Shin	Jaemin Sung	NitrogenousCompounds	TRUE	TRUE	TRUE	SNPv1:Glucose_N-Acetyl-Neuraminic_acid	TRUE	TRUE
SNPV1_condition6_Rep1	C_D-Trehalose_1	single_nutrient_purturbation	SNPv1	SNPv1	D-Trehalose_NH4Cl	1	Escherichia coli K-12 MG1655	MG1655	Batch	No	M9	37	7	D-Trehalose(5)	NH4Cl(1)	O2	Sauer trace element mixture					SNPV1_condition39_Rep1;SNPV1_condition39_Rep2	D-Glucose_NH4Cl	AVITI	PAIRED	Element Biosciences	2		PRJNA1273304	SRX29093611	SRR33881979	Jongoh Shin	Jaemin Sung	Sugar_Carbohydrate	TRUE	TRUE	TRUE	SNPv1:D-Trehalose_NH4Cl	TRUE	TRUE
SNPV1_condition6_Rep2	C_D-Trehalose_2	single_nutrient_purturbation	SNPv1	SNPv1	D-Trehalose_NH4Cl	2	Escherichia coli K-12 MG1655	MG1655	Batch	No	M9	37	7	D-Trehalose(5)	NH4Cl(1)	O2	Sauer trace element mixture					SNPV1_condition39_Rep1;SNPV1_condition39_Rep2	D-Glucose_NH4Cl	AVITI	PAIRED	Element Biosciences	2		PRJNA1273304	SRX29093612	SRR33881978	Jongoh Shin	Jaemin Sung	Sugar_Carbohydrate	TRUE	TRUE	TRUE	SNPv1:D-Trehalose_NH4Cl	TRUE	TRUE
SNPV1_condition60_Rep1	N_g-Amino-N-Butyric_acid_1	single_nutrient_purturbation	SNPv1	SNPv1	Glucose_g-Amino-N-Butyric_acid	1	Escherichia coli K-12 MG1655	MG1655	Batch	No	M9	37	7	Glucose(5)	g-Amino-N-Butyric_acid(1)	O2	Sauer trace element mixture					SNPV1_condition39_Rep1;SNPV1_condition39_Rep2	D-Glucose_NH4Cl	AVITI	PAIRED	Element Biosciences	2		PRJNA1273304	SRX29093613	SRR33881977	Jongoh Shin	Jaemin Sung	NitrogenousCompounds	TRUE	TRUE	TRUE	SNPv1:Glucose_g-Amino-N-Butyric_acid	TRUE	TRUE
SNPV1_condition60_Rep2	N_g-Amino-N-Butyric_acid_2	single_nutrient_purturbation	SNPv1	SNPv1	Glucose_g-Amino-N-Butyric_acid	2	Escherichia coli K-12 MG1655	MG1655	Batch	No	M9	37	7	Glucose(5)	g-Amino-N-Butyric_acid(1)	O2	Sauer trace element mixture					SNPV1_condition39_Rep1;SNPV1_condition39_Rep2	D-Glucose_NH4Cl	AVITI	PAIRED	Element Biosciences	2		PRJNA1273304	SRX29093614	SRR33881976	Jongoh Shin	Jaemin Sung	NitrogenousCompounds	TRUE	TRUE	TRUE	SNPv1:Glucose_g-Amino-N-Butyric_acid	TRUE	TRUE
SNPV1_condition62_Rep1	N_L-Alanine_1	single_nutrient_purturbation	SNPv1	SNPv1	Glucose_L-Alanine	1	Escherichia coli K-12 MG1655	MG1655	Batch	No	M9	37	7	Glucose(5)	L-Alanine(1)	O2	Sauer trace element mixture					SNPV1_condition39_Rep1;SNPV1_condition39_Rep2	D-Glucose_NH4Cl	AVITI	PAIRED	Element Biosciences	2		PRJNA1273304	SRX29093615	SRR33881975	Jongoh Shin	Jaemin Sung	Amino_acids	TRUE	TRUE	TRUE	SNPv1:Glucose_L-Alanine	TRUE	TRUE
SNPV1_condition62_Rep2	N_L-Alanine_2	single_nutrient_purturbation	SNPv1	SNPv1	Glucose_L-Alanine	2	Escherichia coli K-12 MG1655	MG1655	Batch	No	M9	37	7	Glucose(5)	L-Alanine(1)	O2	Sauer trace element mixture					SNPV1_condition39_Rep1;SNPV1_condition39_Rep2	D-Glucose_NH4Cl	AVITI	PAIRED	Element Biosciences	2		PRJNA1273304	SRX29093616	SRR33881974	Jongoh Shin	Jaemin Sung	Amino_acids	TRUE	TRUE	TRUE	SNPv1:Glucose_L-Alanine	TRUE	TRUE
SNPV1_condition63_Rep1	N_L-Arginine_1	single_nutrient_purturbation	SNPv1	SNPv1	Glucose_L-Arginine	1	Escherichia coli K-12 MG1655	MG1655	Batch	No	M9	37	7	Glucose(5)	L-Arginine(1)	O2	Sauer trace element mixture					SNPV1_condition39_Rep1;SNPV1_condition39_Rep2	D-Glucose_NH4Cl	AVITI	PAIRED	Element Biosciences	2		PRJNA1273304	SRX29093617	SRR33881973	Jongoh Shin	Jaemin Sung	Amino_acids	TRUE	TRUE	TRUE	SNPv1:Glucose_L-Arginine	TRUE	TRUE
SNPV1_condition63_Rep2	N_L-Arginine_2	single_nutrient_purturbation	SNPv1	SNPv1	Glucose_L-Arginine	2	Escherichia coli K-12 MG1655	MG1655	Batch	No	M9	37	7	Glucose(5)	L-Arginine(1)	O2	Sauer trace element mixture					SNPV1_condition39_Rep1;SNPV1_condition39_Rep2	D-Glucose_NH4Cl	AVITI	PAIRED	Element Biosciences	2		PRJNA1273304	SRX29093618	SRR33881972	Jongoh Shin	Jaemin Sung	Amino_acids	TRUE	TRUE	TRUE	SNPv1:Glucose_L-Arginine	TRUE	TRUE
SNPV1_condition64_Rep1	N_L-Asparagine_1	single_nutrient_purturbation	SNPv1	SNPv1	Glucose_L-Asparagine	1	Escherichia coli K-12 MG1655	MG1655	Batch	No	M9	37	7	Glucose(5)	L-Asparagine(1)	O2	Sauer trace element mixture					SNPV1_condition39_Rep1;SNPV1_condition39_Rep2	D-Glucose_NH4Cl	AVITI	PAIRED	Element Biosciences	2		PRJNA1273304	SRX29093619	SRR33881971	Jongoh Shin	Jaemin Sung	Amino_acids	TRUE	TRUE	TRUE	SNPv1:Glucose_L-Asparagine	TRUE	TRUE
SNPV1_condition64_Rep2	N_L-Asparagine_2	single_nutrient_purturbation	SNPv1	SNPv1	Glucose_L-Asparagine	2	Escherichia coli K-12 MG1655	MG1655	Batch	No	M9	37	7	Glucose(5)	L-Asparagine(1)	O2	Sauer trace element mixture					SNPV1_condition39_Rep1;SNPV1_condition39_Rep2	D-Glucose_NH4Cl	AVITI	PAIRED	Element Biosciences	2		PRJNA1273304	SRX29093620	SRR33881970	Jongoh Shin	Jaemin Sung	Amino_acids	TRUE	TRUE	TRUE	SNPv1:Glucose_L-Asparagine	TRUE	TRUE
SNPV1_condition65_Rep1	N_L-Aspartic_acid_1	single_nutrient_purturbation	SNPv1	SNPv1	Glucose_L-Aspartic_acid	1	Escherichia coli K-12 MG1655	MG1655	Batch	No	M9	37	7	Glucose(5)	L-Aspartic_acid(1)	O2	Sauer trace element mixture					SNPV1_condition39_Rep1;SNPV1_condition39_Rep2	D-Glucose_NH4Cl	AVITI	PAIRED	Element Biosciences	2		PRJNA1273304	SRX29093622	SRR33881968	Jongoh Shin	Jaemin Sung	Amino_acids	TRUE	TRUE	TRUE	SNPv1:Glucose_L-Aspartic_acid	TRUE	TRUE
SNPV1_condition65_Rep2	N_L-Aspartic_acid_2	single_nutrient_purturbation	SNPv1	SNPv1	Glucose_L-Aspartic_acid	2	Escherichia coli K-12 MG1655	MG1655	Batch	No	M9	37	7	Glucose(5)	L-Aspartic_acid(1)	O2	Sauer trace element mixture					SNPV1_condition39_Rep1;SNPV1_condition39_Rep2	D-Glucose_NH4Cl	AVITI	PAIRED	Element Biosciences	2		PRJNA1273304	SRX29093623	SRR33881967	Jongoh Shin	Jaemin Sung	Amino_acids	TRUE	TRUE	TRUE	SNPv1:Glucose_L-Aspartic_acid	TRUE	TRUE
SNPV1_condition66_Rep1	N_L-Cysteine_1	single_nutrient_purturbation	SNPv1	SNPv1	Glucose_L-Cysteine	1	Escherichia coli K-12 MG1655	MG1655	Batch	No	M9	37	7	Glucose(5)	L-Cysteine(1)	O2	Sauer trace element mixture					SNPV1_condition39_Rep1;SNPV1_condition39_Rep2	D-Glucose_NH4Cl	AVITI	PAIRED	Element Biosciences	2		PRJNA1273304	SRX29093624	SRR33881966	Jongoh Shin	Jaemin Sung	Amino_acids	TRUE	TRUE	TRUE	SNPv1:Glucose_L-Cysteine	TRUE	TRUE
SNPV1_condition66_Rep2	N_L-Cysteine_2	single_nutrient_purturbation	SNPv1	SNPv1	Glucose_L-Cysteine	2	Escherichia coli K-12 MG1655	MG1655	Batch	No	M9	37	7	Glucose(5)	L-Cysteine(1)	O2	Sauer trace element mixture					SNPV1_condition39_Rep1;SNPV1_condition39_Rep2	D-Glucose_NH4Cl	AVITI	PAIRED	Element Biosciences	2		PRJNA1273304	SRX29093625	SRR33881965	Jongoh Shin	Jaemin Sung	Amino_acids	TRUE	TRUE	TRUE	SNPv1:Glucose_L-Cysteine	TRUE	TRUE
SNPV1_condition67_Rep1	N_Glycine_1	single_nutrient_purturbation	SNPv1	SNPv1	Glucose_Glycine	1	Escherichia coli K-12 MG1655	MG1655	Batch	No	M9	37	7	Glucose(5)	Glycine(1)	O2	Sauer trace element mixture					SNPV1_condition39_Rep1;SNPV1_condition39_Rep2	D-Glucose_NH4Cl	AVITI	PAIRED	Element Biosciences	2		PRJNA1273304	SRX29093626	SRR33881964	Jongoh Shin	Jaemin Sung	Amino_acids	TRUE	TRUE	TRUE	SNPv1:Glucose_Glycine	TRUE	TRUE
SNPV1_condition67_Rep2	N_Glycine_2	single_nutrient_purturbation	SNPv1	SNPv1	Glucose_Glycine	2	Escherichia coli K-12 MG1655	MG1655	Batch	No	M9	37	7	Glucose(5)	Glycine(1)	O2	Sauer trace element mixture					SNPV1_condition39_Rep1;SNPV1_condition39_Rep2	D-Glucose_NH4Cl	AVITI	PAIRED	Element Biosciences	2		PRJNA1273304	SRX29093627	SRR33881963	Jongoh Shin	Jaemin Sung	Amino_acids	TRUE	TRUE	TRUE	SNPv1:Glucose_Glycine	TRUE	TRUE
SNPV1_condition69_Rep1	N_L-Proline_1	single_nutrient_purturbation	SNPv1	SNPv1	Glucose_L-Proline	1	Escherichia coli K-12 MG1655	MG1655	Batch	No	M9	37	7	Glucose(5)	L-Proline(1)	O2	Sauer trace element mixture					SNPV1_condition39_Rep1;SNPV1_condition39_Rep2	D-Glucose_NH4Cl	AVITI	PAIRED	Element Biosciences	2		PRJNA1273304	SRX29093628	SRR33881962	Jongoh Shin	Jaemin Sung	Amino_acids	TRUE	TRUE	TRUE	SNPv1:Glucose_L-Proline	TRUE	TRUE
SNPV1_condition69_Rep2	N_L-Proline_2	single_nutrient_purturbation	SNPv1	SNPv1	Glucose_L-Proline	2	Escherichia coli K-12 MG1655	MG1655	Batch	No	M9	37	7	Glucose(5)	L-Proline(1)	O2	Sauer trace element mixture					SNPV1_condition39_Rep1;SNPV1_condition39_Rep2	D-Glucose_NH4Cl	AVITI	PAIRED	Element Biosciences	2		PRJNA1273304	SRX29093629	SRR33881961	Jongoh Shin	Jaemin Sung	Amino_acids	TRUE	TRUE	TRUE	SNPv1:Glucose_L-Proline	TRUE	TRUE
SNPV1_condition7_Rep1	C_D-Mannose_1	single_nutrient_purturbation	SNPv1	SNPv1	D-Mannose_NH4Cl	1	Escherichia coli K-12 MG1655	MG1655	Batch	No	M9	37	7	D-Mannose(5)	NH4Cl(1)	O2	Sauer trace element mixture					SNPV1_condition39_Rep1;SNPV1_condition39_Rep2	D-Glucose_NH4Cl	AVITI	PAIRED	Element Biosciences	2		PRJNA1273304	SRX29093630	SRR33881960	Jongoh Shin	Jaemin Sung	Sugar_Carbohydrate	TRUE	TRUE	TRUE	SNPv1:D-Mannose_NH4Cl	TRUE	TRUE
SNPV1_condition7_Rep2	C_D-Mannose_2	single_nutrient_purturbation	SNPv1	SNPv1	D-Mannose_NH4Cl	2	Escherichia coli K-12 MG1655	MG1655	Batch	No	M9	37	7	D-Mannose(5)	NH4Cl(1)	O2	Sauer trace element mixture					SNPV1_condition39_Rep1;SNPV1_condition39_Rep2	D-Glucose_NH4Cl	AVITI	PAIRED	Element Biosciences	2		PRJNA1273304	SRX29093631	SRR33881959	Jongoh Shin	Jaemin Sung	Sugar_Carbohydrate	TRUE	TRUE	TRUE	SNPv1:D-Mannose_NH4Cl	TRUE	TRUE
SNPV1_condition70_Rep1	N_L-Serine_1	single_nutrient_purturbation	SNPv1	SNPv1	Glucose_L-Serine	1	Escherichia coli K-12 MG1655	MG1655	Batch	No	M9	37	7	Glucose(5)	L-Serine(1)	O2	Sauer trace element mixture					SNPV1_condition39_Rep1;SNPV1_condition39_Rep2	D-Glucose_NH4Cl	AVITI	PAIRED	Element Biosciences	2		PRJNA1273304	SRX29093515	SRR33882047	Jongoh Shin	Jaemin Sung	Amino_acids	TRUE	TRUE	TRUE	SNPv1:Glucose_L-Serine	TRUE	TRUE
SNPV1_condition70_Rep2	N_L-Serine_2	single_nutrient_purturbation	SNPv1	SNPv1	Glucose_L-Serine	2	Escherichia coli K-12 MG1655	MG1655	Batch	No	M9	37	7	Glucose(5)	L-Serine(1)	O2	Sauer trace element mixture					SNPV1_condition39_Rep1;SNPV1_condition39_Rep2	D-Glucose_NH4Cl	AVITI	PAIRED	Element Biosciences	2		PRJNA1273304	SRX29093544	SRR33882046	Jongoh Shin	Jaemin Sung	Amino_acids	TRUE	TRUE	TRUE	SNPv1:Glucose_L-Serine	TRUE	TRUE
SNPV1_condition71_Rep1	N_D-Alanine_1	single_nutrient_purturbation	SNPv1	SNPv1	Glucose_D-Alanine	1	Escherichia coli K-12 MG1655	MG1655	Batch	No	M9	37	7	Glucose(5)	D-Alanine(1)	O2	Sauer trace element mixture					SNPV1_condition39_Rep1;SNPV1_condition39_Rep2	D-Glucose_NH4Cl	AVITI	PAIRED	Element Biosciences	2		PRJNA1273304	SRX29093545	SRR33882045	Jongoh Shin	Jaemin Sung	Amino_acids	TRUE	TRUE	TRUE	SNPv1:Glucose_D-Alanine	TRUE	TRUE
SNPV1_condition71_Rep2	N_D-Alanine_2	single_nutrient_purturbation	SNPv1	SNPv1	Glucose_D-Alanine	2	Escherichia coli K-12 MG1655	MG1655	Batch	No	M9	37	7	Glucose(5)	D-Alanine(1)	O2	Sauer trace element mixture					SNPV1_condition39_Rep1;SNPV1_condition39_Rep2	D-Glucose_NH4Cl	AVITI	PAIRED	Element Biosciences	2		PRJNA1273304	SRX29093546	SRR33882044	Jongoh Shin	Jaemin Sung	Amino_acids	TRUE	TRUE	TRUE	SNPv1:Glucose_D-Alanine	TRUE	TRUE
SNPV1_condition72_Rep1	N_Adenine_1	single_nutrient_purturbation	SNPv1	SNPv1	Glucose_Adenine	1	Escherichia coli K-12 MG1655	MG1655	Batch	No	M9	37	7	Glucose(5)	Adenine(1)	O2	Sauer trace element mixture					SNPV1_condition39_Rep1;SNPV1_condition39_Rep2	D-Glucose_NH4Cl	AVITI	PAIRED	Element Biosciences	2		PRJNA1273304	SRX29093547	SRR33882043	Jongoh Shin	Jaemin Sung	Nucleic_acids	TRUE	TRUE	TRUE	SNPv1:Glucose_Adenine	TRUE	TRUE
SNPV1_condition72_Rep2	N_Adenine_2	single_nutrient_purturbation	SNPv1	SNPv1	Glucose_Adenine	2	Escherichia coli K-12 MG1655	MG1655	Batch	No	M9	37	7	Glucose(5)	Adenine(1)	O2	Sauer trace element mixture					SNPV1_condition39_Rep1;SNPV1_condition39_Rep2	D-Glucose_NH4Cl	AVITI	PAIRED	Element Biosciences	2		PRJNA1273304	SRX29093548	SRR33882042	Jongoh Shin	Jaemin Sung	Nucleic_acids	TRUE	TRUE	TRUE	SNPv1:Glucose_Adenine	TRUE	TRUE
SNPV1_condition73_Rep1	N_Adenosine_1	single_nutrient_purturbation	SNPv1	SNPv1	Glucose_Adenosine	1	Escherichia coli K-12 MG1655	MG1655	Batch	No	M9	37	7	Glucose(5)	Adenosine(1)	O2	Sauer trace element mixture					SNPV1_condition39_Rep1;SNPV1_condition39_Rep2	D-Glucose_NH4Cl	AVITI	PAIRED	Element Biosciences	2		PRJNA1273304	SRX29093549	SRR33882041	Jongoh Shin	Jaemin Sung	Nucleic_acids	TRUE	TRUE	TRUE	SNPv1:Glucose_Adenosine	TRUE	TRUE
SNPV1_condition73_Rep2	N_Adenosine_2	single_nutrient_purturbation	SNPv1	SNPv1	Glucose_Adenosine	2	Escherichia coli K-12 MG1655	MG1655	Batch	No	M9	37	7	Glucose(5)	Adenosine(1)	O2	Sauer trace element mixture					SNPV1_condition39_Rep1;SNPV1_condition39_Rep2	D-Glucose_NH4Cl	AVITI	PAIRED	Element Biosciences	2		PRJNA1273304	SRX29093550	SRR33882040	Jongoh Shin	Jaemin Sung	Nucleic_acids	TRUE	TRUE	TRUE	SNPv1:Glucose_Adenosine	TRUE	TRUE
SNPV1_condition74_Rep1	N_Cytidine_1	single_nutrient_purturbation	SNPv1	SNPv1	Glucose_Cytidine	1	Escherichia coli K-12 MG1655	MG1655	Batch	No	M9	37	7	Glucose(5)	Cytidine(1)	O2	Sauer trace element mixture					SNPV1_condition39_Rep1;SNPV1_condition39_Rep2	D-Glucose_NH4Cl	AVITI	PAIRED	Element Biosciences	2		PRJNA1273304	SRX29093551	SRR33882039	Jongoh Shin	Jaemin Sung	Nucleic_acids	TRUE	TRUE	TRUE	SNPv1:Glucose_Cytidine	TRUE	TRUE
SNPV1_condition74_Rep2	N_Cytidine_2	single_nutrient_purturbation	SNPv1	SNPv1	Glucose_Cytidine	2	Escherichia coli K-12 MG1655	MG1655	Batch	No	M9	37	7	Glucose(5)	Cytidine(1)	O2	Sauer trace element mixture					SNPV1_condition39_Rep1;SNPV1_condition39_Rep2	D-Glucose_NH4Cl	AVITI	PAIRED	Element Biosciences	2		PRJNA1273304	SRX29093552	SRR33882038	Jongoh Shin	Jaemin Sung	Nucleic_acids	TRUE	TRUE	TRUE	SNPv1:Glucose_Cytidine	TRUE	TRUE
SNPV1_condition75_Rep1	N_Cytosine_1	single_nutrient_purturbation	SNPv1	SNPv1	Glucose_Cytosine	1	Escherichia coli K-12 MG1655	MG1655	Batch	No	M9	37	7	Glucose(5)	Cytosine(1)	O2	Sauer trace element mixture					SNPV1_condition39_Rep1;SNPV1_condition39_Rep2	D-Glucose_NH4Cl	AVITI	PAIRED	Element Biosciences	2		PRJNA1273304	SRX29093554	SRR33882036	Jongoh Shin	Jaemin Sung	Nucleic_acids	TRUE	TRUE	TRUE	SNPv1:Glucose_Cytosine	TRUE	TRUE
SNPV1_condition75_Rep2	N_Cytosine_2	single_nutrient_purturbation	SNPv1	SNPv1	Glucose_Cytosine	2	Escherichia coli K-12 MG1655	MG1655	Batch	No	M9	37	7	Glucose(5)	Cytosine(1)	O2	Sauer trace element mixture					SNPV1_condition39_Rep1;SNPV1_condition39_Rep2	D-Glucose_NH4Cl	AVITI	PAIRED	Element Biosciences	2		PRJNA1273304	SRX29093555	SRR33882035	Jongoh Shin	Jaemin Sung	Nucleic_acids	TRUE	TRUE	TRUE	SNPv1:Glucose_Cytosine	TRUE	TRUE
SNPV1_condition76_Rep1	N_Guanosine_1	single_nutrient_purturbation	SNPv1	SNPv1	Glucose_Guanosine	1	Escherichia coli K-12 MG1655	MG1655	Batch	No	M9	37	7	Glucose(5)	Guanosine(1)	O2	Sauer trace element mixture					SNPV1_condition39_Rep1;SNPV1_condition39_Rep2	D-Glucose_NH4Cl	AVITI	PAIRED	Element Biosciences	2		PRJNA1273304	SRX29093556	SRR33882034	Jongoh Shin	Jaemin Sung	Nucleic_acids	TRUE	TRUE	TRUE	SNPv1:Glucose_Guanosine	TRUE	TRUE
SNPV1_condition76_Rep2	N_Guanosine_2	single_nutrient_purturbation	SNPv1	SNPv1	Glucose_Guanosine	2	Escherichia coli K-12 MG1655	MG1655	Batch	No	M9	37	7	Glucose(5)	Guanosine(1)	O2	Sauer trace element mixture					SNPV1_condition39_Rep1;SNPV1_condition39_Rep2	D-Glucose_NH4Cl	AVITI	PAIRED	Element Biosciences	2		PRJNA1273304	SRX29093557	SRR33882033	Jongoh Shin	Jaemin Sung	Nucleic_acids	TRUE	TRUE	TRUE	SNPv1:Glucose_Guanosine	TRUE	TRUE
SNPV1_condition78_Rep1	N_N-Acetyl-D-Glucosamine_1	single_nutrient_purturbation	SNPv1	SNPv1	Glucose_N-Acetyl-D-Glucosamine	1	Escherichia coli K-12 MG1655	MG1655	Batch	No	M9	37	7	Glucose(5)	N-Acetyl-D-Glucosamine(1)	O2	Sauer trace element mixture					SNPV1_condition39_Rep1;SNPV1_condition39_Rep2	D-Glucose_NH4Cl	AVITI	PAIRED	Element Biosciences	2		PRJNA1273304	SRX29093558	SRR33882032	Jongoh Shin	Jaemin Sung	NitrogenousCompounds	TRUE	TRUE	TRUE	SNPv1:Glucose_N-Acetyl-D-Glucosamine	TRUE	TRUE
SNPV1_condition78_Rep2	N_N-Acetyl-D-Glucosamine_2	single_nutrient_purturbation	SNPv1	SNPv1	Glucose_N-Acetyl-D-Glucosamine	2	Escherichia coli K-12 MG1655	MG1655	Batch	No	M9	37	7	Glucose(5)	N-Acetyl-D-Glucosamine(1)	O2	Sauer trace element mixture					SNPV1_condition39_Rep1;SNPV1_condition39_Rep2	D-Glucose_NH4Cl	AVITI	PAIRED	Element Biosciences	2		PRJNA1273304	SRX29093559	SRR33882031	Jongoh Shin	Jaemin Sung	NitrogenousCompounds	TRUE	TRUE	TRUE	SNPv1:Glucose_N-Acetyl-D-Glucosamine	TRUE	TRUE
SNPV1_condition8_Rep1	C_Dulcitol_1	single_nutrient_purturbation	SNPv1	SNPv1	Dulcitol_NH4Cl	1	Escherichia coli K-12 MG1655	MG1655	Batch	No	M9	37	7	Dulcitol(5)	NH4Cl(1)	O2	Sauer trace element mixture					SNPV1_condition39_Rep1;SNPV1_condition39_Rep2	D-Glucose_NH4Cl	AVITI	PAIRED	Element Biosciences	2		PRJNA1273304	SRX29093560	SRR33882030	Jongoh Shin	Jaemin Sung	Sugar_Carbohydrate	TRUE	TRUE	TRUE	SNPv1:Dulcitol_NH4Cl	TRUE	TRUE
SNPV1_condition8_Rep2	C_Dulcitol_2	single_nutrient_purturbation	SNPv1	SNPv1	Dulcitol_NH4Cl	2	Escherichia coli K-12 MG1655	MG1655	Batch	No	M9	37	7	Dulcitol(5)	NH4Cl(1)	O2	Sauer trace element mixture					SNPV1_condition39_Rep1;SNPV1_condition39_Rep2	D-Glucose_NH4Cl	AVITI	PAIRED	Element Biosciences	2		PRJNA1273304	SRX29093561	SRR33882029	Jongoh Shin	Jaemin Sung	Sugar_Carbohydrate	TRUE	TRUE	TRUE	SNPv1:Dulcitol_NH4Cl	TRUE	TRUE
SNPV1_condition9_Rep1	C_D-Sorbitol_1	single_nutrient_purturbation	SNPv1	SNPv1	D-Sorbitol_NH4Cl	1	Escherichia coli K-12 MG1655	MG1655	Batch	No	M9	37	7	D-Sorbitol(5)	NH4Cl(1)	O2	Sauer trace element mixture					SNPV1_condition39_Rep1;SNPV1_condition39_Rep2	D-Glucose_NH4Cl	AVITI	PAIRED	Element Biosciences	2		PRJNA1273304	SRX29093562	SRR33882028	Jongoh Shin	Jaemin Sung	Sugar_Carbohydrate	TRUE	TRUE	TRUE	SNPv1:D-Sorbitol_NH4Cl	TRUE	TRUE
SNPV1_condition9_Rep2	C_D-Sorbitol_2	single_nutrient_purturbation	SNPv1	SNPv1	D-Sorbitol_NH4Cl	2	Escherichia coli K-12 MG1655	MG1655	Batch	No	M9	37	7	D-Sorbitol(5)	NH4Cl(1)	O2	Sauer trace element mixture					SNPV1_condition39_Rep1;SNPV1_condition39_Rep2	D-Glucose_NH4Cl	AVITI	PAIRED	Element Biosciences	2		PRJNA1273304	SRX29093563	SRR33882027	Jongoh Shin	Jaemin Sung	Sugar_Carbohydrate	TRUE	TRUE	TRUE	SNPv1:D-Sorbitol_NH4Cl	TRUE	TRUE
SNPV2_condition1_Rep1	Glucose_NH4Cl_1	single_nutrient_purturbation	SNPv2	SNPv2	Glucose_NH4Cl	1	Escherichia coli K-12 MG1655	MG1655	Batch	No	M9	37	7	Glucose(5)	NH4Cl(1)	O2	Sauer trace element mixture					SNPV2_condition1_Rep1;SNPV2_condition1_Rep2	Glucose_NH4Cl	AVITI	PAIRED	Element Biosciences	2		PRJNA1273601	SRX29093800	SRR33882476	Jongoh Shin	Jaemin Sung	Control	TRUE	TRUE	TRUE	SNPv2:Glucose_NH4Cl	TRUE	TRUE
SNPV2_condition1_Rep2	Glucose_NH4Cl_2	single_nutrient_purturbation	SNPv2	SNPv2	Glucose_NH4Cl	2	Escherichia coli K-12 MG1655	MG1655	Batch	No	M9	37	7	Glucose(5)	NH4Cl(1)	O2	Sauer trace element mixture					SNPV2_condition1_Rep1;SNPV2_condition1_Rep2	Glucose_NH4Cl	AVITI	PAIRED	Element Biosciences	2		PRJNA1273601	SRX29093801	SRR33882475	Jongoh Shin	Jaemin Sung	Control	TRUE	TRUE	TRUE	SNPv2:Glucose_NH4Cl	TRUE	TRUE
SNPV2_condition10_Rep1	Supp_Histidine_(2mM)_1	single_nutrient_purturbation	SNPv2	SNPv2	Supp_Histidine_(2mM)	1	Escherichia coli K-12 MG1655	MG1655	Batch	No	M9	37	7	Glucose(5)	NH4Cl(1)	O2	Sauer trace element mixture	Histidine_(2mM)				SNPV2_condition1_Rep1;SNPV2_condition1_Rep2	Glucose_NH4Cl	AVITI	PAIRED	Element Biosciences	2		PRJNA1273601	SRX29093887	SRR33882389	Jongoh Shin	Jaemin Sung	AA_Supplementation	TRUE	TRUE	TRUE	SNPv2:Supp_Histidine_(2mM)	TRUE	TRUE
SNPV2_condition10_Rep2	Supp_Histidine_(2mM)_2	single_nutrient_purturbation	SNPv2	SNPv2	Supp_Histidine_(2mM)	2	Escherichia coli K-12 MG1655	MG1655	Batch	No	M9	37	7	Glucose(5)	NH4Cl(1)	O2	Sauer trace element mixture	Histidine_(2mM)				SNPV2_condition1_Rep1;SNPV2_condition1_Rep2	Glucose_NH4Cl	AVITI	PAIRED	Element Biosciences	2		PRJNA1273601	SRX29093979	SRR33882297	Jongoh Shin	Jaemin Sung	AA_Supplementation	TRUE	TRUE	TRUE	SNPv2:Supp_Histidine_(2mM)	TRUE	TRUE
SNPV2_condition101_Rep1	Supp_D-Gluconic acid_(10mM)_1	single_nutrient_purturbation	SNPv2	SNPv2	Supp_D-Gluconic acid_(10mM)	1	Escherichia coli K-12 MG1655	MG1655	Batch	No	M9	37	7	Glucose(5)	NH4Cl(1)	O2	Sauer trace element mixture	D-Gluconic acid_(10mM)				SNPV2_condition1_Rep1;SNPV2_condition1_Rep2	Glucose_NH4Cl	AVITI	PAIRED	Element Biosciences	2		PRJNA1273601	SRX29094016	SRR33882260	Jongoh Shin	Jaemin Sung	C_N_Supplementation	TRUE	TRUE	TRUE	SNPv2:Supp_D-Gluconic acid_(10mM)	TRUE	TRUE
SNPV2_condition101_Rep2	Supp_D-Gluconic acid_(10mM)_2	single_nutrient_purturbation	SNPv2	SNPv2	Supp_D-Gluconic acid_(10mM)	2	Escherichia coli K-12 MG1655	MG1655	Batch	No	M9	37	7	Glucose(5)	NH4Cl(1)	O2	Sauer trace element mixture	D-Gluconic acid_(10mM)				SNPV2_condition1_Rep1;SNPV2_condition1_Rep2	Glucose_NH4Cl	AVITI	PAIRED	Element Biosciences	2		PRJNA1273601	SRX29094027	SRR33882249	Jongoh Shin	Jaemin Sung	C_N_Supplementation	TRUE	TRUE	TRUE	SNPv2:Supp_D-Gluconic acid_(10mM)	TRUE	TRUE
SNPV2_condition102_Rep1	Supp_D-Mannitol_(10mM)_1	single_nutrient_purturbation	SNPv2	SNPv2	Supp_D-Mannitol_(10mM)	1	Escherichia coli K-12 MG1655	MG1655	Batch	No	M9	37	7	Glucose(5)	NH4Cl(1)	O2	Sauer trace element mixture	D-Mannitol_(10mM)				SNPV2_condition1_Rep1;SNPV2_condition1_Rep2	Glucose_NH4Cl	AVITI	PAIRED	Element Biosciences	2		PRJNA1273601	SRX29093837	SRR33882440	Jongoh Shin	Jaemin Sung	C_N_Supplementation	TRUE	TRUE	TRUE	SNPv2:Supp_D-Mannitol_(10mM)	TRUE	TRUE
SNPV2_condition102_Rep2	Supp_D-Mannitol_(10mM)_2	single_nutrient_purturbation	SNPv2	SNPv2	Supp_D-Mannitol_(10mM)	2	Escherichia coli K-12 MG1655	MG1655	Batch	No	M9	37	7	Glucose(5)	NH4Cl(1)	O2	Sauer trace element mixture	D-Mannitol_(10mM)				SNPV2_condition1_Rep1;SNPV2_condition1_Rep2	Glucose_NH4Cl	AVITI	PAIRED	Element Biosciences	2		PRJNA1273601	SRX29093848	SRR33882429	Jongoh Shin	Jaemin Sung	C_N_Supplementation	TRUE	TRUE	TRUE	SNPv2:Supp_D-Mannitol_(10mM)	TRUE	TRUE
SNPV2_condition103_Rep1	Supp_D-Ribose_(10mM)_1	single_nutrient_purturbation	SNPv2	SNPv2	Supp_D-Ribose_(10mM)	1	Escherichia coli K-12 MG1655	MG1655	Batch	No	M9	37	7	Glucose(5)	NH4Cl(1)	O2	Sauer trace element mixture	D-Ribose_(10mM)				SNPV2_condition1_Rep1;SNPV2_condition1_Rep2	Glucose_NH4Cl	AVITI	PAIRED	Element Biosciences	2		PRJNA1273601	SRX29093909	SRR33882367	Jongoh Shin	Jaemin Sung	C_N_Supplementation	TRUE	TRUE	TRUE	SNPv2:Supp_D-Ribose_(10mM)	TRUE	TRUE
SNPV2_condition103_Rep2	Supp_D-Ribose_(10mM)_2	single_nutrient_purturbation	SNPv2	SNPv2	Supp_D-Ribose_(10mM)	2	Escherichia coli K-12 MG1655	MG1655	Batch	No	M9	37	7	Glucose(5)	NH4Cl(1)	O2	Sauer trace element mixture	D-Ribose_(10mM)				SNPV2_condition1_Rep1;SNPV2_condition1_Rep2	Glucose_NH4Cl	AVITI	PAIRED	Element Biosciences	2		PRJNA1273601	SRX29093920	SRR33882356	Jongoh Shin	Jaemin Sung	C_N_Supplementation	TRUE	TRUE	TRUE	SNPv2:Supp_D-Ribose_(10mM)	TRUE	TRUE
SNPV2_condition104_Rep1	Supp_Maltose_(10mM)_1	single_nutrient_purturbation	SNPv2	SNPv2	Supp_Maltose_(10mM)	1	Escherichia coli K-12 MG1655	MG1655	Batch	No	M9	37	7	Glucose(5)	NH4Cl(1)	O2	Sauer trace element mixture	Maltose_(10mM)				SNPV2_condition1_Rep1;SNPV2_condition1_Rep2	Glucose_NH4Cl	AVITI	PAIRED	Element Biosciences	2		PRJNA1273601	SRX29093802	SRR33882474	Jongoh Shin	Jaemin Sung	C_N_Supplementation	TRUE	TRUE	TRUE	SNPv2:Supp_Maltose_(10mM)	TRUE	TRUE
SNPV2_condition104_Rep2	Supp_Maltose_(10mM)_2	single_nutrient_purturbation	SNPv2	SNPv2	Supp_Maltose_(10mM)	2	Escherichia coli K-12 MG1655	MG1655	Batch	No	M9	37	7	Glucose(5)	NH4Cl(1)	O2	Sauer trace element mixture	Maltose_(10mM)				SNPV2_condition1_Rep1;SNPV2_condition1_Rep2	Glucose_NH4Cl	AVITI	PAIRED	Element Biosciences	2		PRJNA1273601	SRX29093864	SRR33882412	Jongoh Shin	Jaemin Sung	C_N_Supplementation	TRUE	TRUE	TRUE	SNPv2:Supp_Maltose_(10mM)	TRUE	TRUE
SNPV2_condition105_Rep1	Supp_D-Melibiose_(10mM)_1	single_nutrient_purturbation	SNPv2	SNPv2	Supp_D-Melibiose_(10mM)	1	Escherichia coli K-12 MG1655	MG1655	Batch	No	M9	37	7	Glucose(5)	NH4Cl(1)	O2	Sauer trace element mixture	D-Melibiose_(10mM)				SNPV2_condition1_Rep1;SNPV2_condition1_Rep2	Glucose_NH4Cl	AVITI	PAIRED	Element Biosciences	2		PRJNA1273601	SRX29093875	SRR33882401	Jongoh Shin	Jaemin Sung	C_N_Supplementation	TRUE	TRUE	TRUE	SNPv2:Supp_D-Melibiose_(10mM)	TRUE	TRUE
SNPV2_condition105_Rep2	Supp_D-Melibiose_(10mM)_2	single_nutrient_purturbation	SNPv2	SNPv2	Supp_D-Melibiose_(10mM)	2	Escherichia coli K-12 MG1655	MG1655	Batch	No	M9	37	7	Glucose(5)	NH4Cl(1)	O2	Sauer trace element mixture	D-Melibiose_(10mM)				SNPV2_condition1_Rep1;SNPV2_condition1_Rep2	Glucose_NH4Cl	AVITI	PAIRED	Element Biosciences	2		PRJNA1273601	SRX29093936	SRR33882341	Jongoh Shin	Jaemin Sung	C_N_Supplementation	TRUE	TRUE	TRUE	SNPv2:Supp_D-Melibiose_(10mM)	TRUE	TRUE
SNPV2_condition106_Rep1	Supp_Pyruvic acid_(10mM)_1	single_nutrient_purturbation	SNPv2	SNPv2	Supp_Pyruvic acid_(10mM)	1	Escherichia coli K-12 MG1655	MG1655	Batch	No	M9	37	7	Glucose(5)	NH4Cl(1)	O2	Sauer trace element mixture	Pyruvic acid_(10mM)				SNPV2_condition1_Rep1;SNPV2_condition1_Rep2	Glucose_NH4Cl	AVITI	PAIRED	Element Biosciences	2		PRJNA1273601	SRX29093947	SRR33882330	Jongoh Shin	Jaemin Sung	C_N_Supplementation	TRUE	TRUE	TRUE	SNPv2:Supp_Pyruvic acid_(10mM)	TRUE	TRUE
SNPV2_condition106_Rep2	Supp_Pyruvic acid_(10mM)_2	single_nutrient_purturbation	SNPv2	SNPv2	Supp_Pyruvic acid_(10mM)	2	Escherichia coli K-12 MG1655	MG1655	Batch	No	M9	37	7	Glucose(5)	NH4Cl(1)	O2	Sauer trace element mixture	Pyruvic acid_(10mM)				SNPV2_condition1_Rep1;SNPV2_condition1_Rep2	Glucose_NH4Cl	AVITI	PAIRED	Element Biosciences	2		PRJNA1273601	SRX29093982	SRR33882294	Jongoh Shin	Jaemin Sung	C_N_Supplementation	TRUE	TRUE	TRUE	SNPv2:Supp_Pyruvic acid_(10mM)	TRUE	TRUE
SNPV2_condition107_Rep1	Supp_D-Glucosamine_(10mM)_1	single_nutrient_purturbation	SNPv2	SNPv2	Supp_D-Glucosamine_(10mM)	1	Escherichia coli K-12 MG1655	MG1655	Batch	No	M9	37	7	Glucose(5)	NH4Cl(1)	O2	Sauer trace element mixture	D-Glucosamine_(10mM)				SNPV2_condition1_Rep1;SNPV2_condition1_Rep2	Glucose_NH4Cl	AVITI	PAIRED	Element Biosciences	2		PRJNA1273601	SRX29093993	SRR33882283	Jongoh Shin	Jaemin Sung	C_N_Supplementation	TRUE	TRUE	TRUE	SNPv2:Supp_D-Glucosamine_(10mM)	TRUE	TRUE
SNPV2_condition107_Rep2	Supp_D-Glucosamine_(10mM)_2	single_nutrient_purturbation	SNPv2	SNPv2	Supp_D-Glucosamine_(10mM)	2	Escherichia coli K-12 MG1655	MG1655	Batch	No	M9	37	7	Glucose(5)	NH4Cl(1)	O2	Sauer trace element mixture	D-Glucosamine_(10mM)				SNPV2_condition1_Rep1;SNPV2_condition1_Rep2	Glucose_NH4Cl	AVITI	PAIRED	Element Biosciences	2		PRJNA1273601	SRX29094004	SRR33882272	Jongoh Shin	Jaemin Sung	C_N_Supplementation	TRUE	TRUE	TRUE	SNPv2:Supp_D-Glucosamine_(10mM)	TRUE	TRUE
SNPV2_condition108_Rep1	Supp_L-Arabinose_(10mM)_1	single_nutrient_purturbation	SNPv2	SNPv2	Supp_L-Arabinose_(10mM)	1	Escherichia coli K-12 MG1655	MG1655	Batch	No	M9	37	7	Glucose(5)	NH4Cl(1)	O2	Sauer trace element mixture	L-Arabinose_(10mM)				SNPV2_condition1_Rep1;SNPV2_condition1_Rep2	Glucose_NH4Cl	AVITI	PAIRED	Element Biosciences	2		PRJNA1273601	SRX29093813	SRR33882464	Jongoh Shin	Jaemin Sung	C_N_Supplementation	TRUE	TRUE	TRUE	SNPv2:Supp_L-Arabinose_(10mM)	TRUE	TRUE
SNPV2_condition108_Rep2	Supp_L-Arabinose_(10mM)_2	single_nutrient_purturbation	SNPv2	SNPv2	Supp_L-Arabinose_(10mM)	2	Escherichia coli K-12 MG1655	MG1655	Batch	No	M9	37	7	Glucose(5)	NH4Cl(1)	O2	Sauer trace element mixture	L-Arabinose_(10mM)				SNPV2_condition1_Rep1;SNPV2_condition1_Rep2	Glucose_NH4Cl	AVITI	PAIRED	Element Biosciences	2		PRJNA1273601	SRX29093824	SRR33882453	Jongoh Shin	Jaemin Sung	C_N_Supplementation	TRUE	TRUE	TRUE	SNPv2:Supp_L-Arabinose_(10mM)	TRUE	TRUE
SNPV2_condition109_Rep1	Supp_N-Acetyl-D-Glucosamine_(10mM)_1	single_nutrient_purturbation	SNPv2	SNPv2	Supp_N-Acetyl-D-Glucosamine_(10mM)	1	Escherichia coli K-12 MG1655	MG1655	Batch	No	M9	37	7	Glucose(5)	NH4Cl(1)	O2	Sauer trace element mixture	N-Acetyl-D-Glucosamine_(10mM)				SNPV2_condition1_Rep1;SNPV2_condition1_Rep2	Glucose_NH4Cl	AVITI	PAIRED	Element Biosciences	2		PRJNA1273601	SRX29093888	SRR33882388	Jongoh Shin	Jaemin Sung	C_N_Supplementation	TRUE	TRUE	TRUE	SNPv2:Supp_N-Acetyl-D-Glucosamine_(10mM)	TRUE	TRUE
SNPV2_condition109_Rep2	Supp_N-Acetyl-D-Glucosamine_(10mM)_2	single_nutrient_purturbation	SNPv2	SNPv2	Supp_N-Acetyl-D-Glucosamine_(10mM)	2	Escherichia coli K-12 MG1655	MG1655	Batch	No	M9	37	7	Glucose(5)	NH4Cl(1)	O2	Sauer trace element mixture	N-Acetyl-D-Glucosamine_(10mM)				SNPV2_condition1_Rep1;SNPV2_condition1_Rep2	Glucose_NH4Cl	AVITI	PAIRED	Element Biosciences	2		PRJNA1273601	SRX29093899	SRR33882377	Jongoh Shin	Jaemin Sung	C_N_Supplementation	TRUE	TRUE	TRUE	SNPv2:Supp_N-Acetyl-D-Glucosamine_(10mM)	TRUE	TRUE
SNPV2_condition11_Rep1	Supp_Isoleucine_(2mM)_1	single_nutrient_purturbation	SNPv2	SNPv2	Supp_Isoleucine_(2mM)	1	Escherichia coli K-12 MG1655	MG1655	Batch	No	M9	37	7	Glucose(5)	NH4Cl(1)	O2	Sauer trace element mixture	Isoleucine_(2mM)				SNPV2_condition1_Rep1;SNPV2_condition1_Rep2	Glucose_NH4Cl	AVITI	PAIRED	Element Biosciences	2		PRJNA1273601	SRX29093961	SRR33882316	Jongoh Shin	Jaemin Sung	AA_Supplementation	TRUE	TRUE	TRUE	SNPv2:Supp_Isoleucine_(2mM)	TRUE	TRUE
SNPV2_condition11_Rep2	Supp_Isoleucine_(2mM)_2	single_nutrient_purturbation	SNPv2	SNPv2	Supp_Isoleucine_(2mM)	2	Escherichia coli K-12 MG1655	MG1655	Batch	No	M9	37	7	Glucose(5)	NH4Cl(1)	O2	Sauer trace element mixture	Isoleucine_(2mM)				SNPV2_condition1_Rep1;SNPV2_condition1_Rep2	Glucose_NH4Cl	AVITI	PAIRED	Element Biosciences	2		PRJNA1273601	SRX29093972	SRR33882305	Jongoh Shin	Jaemin Sung	AA_Supplementation	TRUE	TRUE	TRUE	SNPv2:Supp_Isoleucine_(2mM)	TRUE	TRUE
SNPV2_condition110_Rep1	Supp_D-Glucose-6-Phosphate_(10mM)_1	single_nutrient_purturbation	SNPv2	SNPv2	Supp_D-Glucose-6-Phosphate_(10mM)	1	Escherichia coli K-12 MG1655	MG1655	Batch	No	M9	37	7	Glucose(5)	NH4Cl(1)	O2	Sauer trace element mixture	D-Glucose-6-Phosphate_(10mM)				SNPV2_condition1_Rep1;SNPV2_condition1_Rep2	Glucose_NH4Cl	AVITI	PAIRED	Element Biosciences	2		PRJNA1273601	SRX29093973	SRR33882304	Jongoh Shin	Jaemin Sung	C_N_Supplementation	TRUE	TRUE	TRUE	SNPv2:Supp_D-Glucose-6-Phosphate_(10mM)	TRUE	TRUE
SNPV2_condition110_Rep2	Supp_D-Glucose-6-Phosphate_(10mM)_2	single_nutrient_purturbation	SNPv2	SNPv2	Supp_D-Glucose-6-Phosphate_(10mM)	2	Escherichia coli K-12 MG1655	MG1655	Batch	No	M9	37	7	Glucose(5)	NH4Cl(1)	O2	Sauer trace element mixture	D-Glucose-6-Phosphate_(10mM)				SNPV2_condition1_Rep1;SNPV2_condition1_Rep2	Glucose_NH4Cl	AVITI	PAIRED	Element Biosciences	2		PRJNA1273601	SRX29093974	SRR33882303	Jongoh Shin	Jaemin Sung	C_N_Supplementation	TRUE	TRUE	TRUE	SNPv2:Supp_D-Glucose-6-Phosphate_(10mM)	TRUE	TRUE
SNPV2_condition111_Rep1	Supp_DL-Malic acid_(10mM)_1	single_nutrient_purturbation	SNPv2	SNPv2	Supp_DL-Malic acid_(10mM)	1	Escherichia coli K-12 MG1655	MG1655	Batch	No	M9	37	7	Glucose(5)	NH4Cl(1)	O2	Sauer trace element mixture	DL-Malic acid_(10mM)				SNPV2_condition1_Rep1;SNPV2_condition1_Rep2	Glucose_NH4Cl	AVITI	PAIRED	Element Biosciences	2		PRJNA1273601	SRX29093975	SRR33882302	Jongoh Shin	Jaemin Sung	C_N_Supplementation	TRUE	TRUE	TRUE	SNPv2:Supp_DL-Malic acid_(10mM)	TRUE	TRUE
SNPV2_condition111_Rep2	Supp_DL-Malic acid_(10mM)_2	single_nutrient_purturbation	SNPv2	SNPv2	Supp_DL-Malic acid_(10mM)	2	Escherichia coli K-12 MG1655	MG1655	Batch	No	M9	37	7	Glucose(5)	NH4Cl(1)	O2	Sauer trace element mixture	DL-Malic acid_(10mM)				SNPV2_condition1_Rep1;SNPV2_condition1_Rep2	Glucose_NH4Cl	AVITI	PAIRED	Element Biosciences	2		PRJNA1273601	SRX29093976	SRR33882301	Jongoh Shin	Jaemin Sung	C_N_Supplementation	TRUE	TRUE	TRUE	SNPv2:Supp_DL-Malic acid_(10mM)	TRUE	TRUE
SNPV2_condition112_Rep1	Supp_a-Ketoglutaric acid_(10mM)_1	single_nutrient_purturbation	SNPv2	SNPv2	Supp_a-Ketoglutaric acid_(10mM)	1	Escherichia coli K-12 MG1655	MG1655	Batch	No	M9	37	7	Glucose(5)	NH4Cl(1)	O2	Sauer trace element mixture	a-Ketoglutaric acid_(10mM)				SNPV2_condition1_Rep1;SNPV2_condition1_Rep2	Glucose_NH4Cl	AVITI	PAIRED	Element Biosciences	2		PRJNA1273601	SRX29093977	SRR33882300	Jongoh Shin	Jaemin Sung	C_N_Supplementation	TRUE	TRUE	TRUE	SNPv2:Supp_a-Ketoglutaric acid_(10mM)	TRUE	TRUE
SNPV2_condition112_Rep2	Supp_a-Ketoglutaric acid_(10mM)_2	single_nutrient_purturbation	SNPv2	SNPv2	Supp_a-Ketoglutaric acid_(10mM)	2	Escherichia coli K-12 MG1655	MG1655	Batch	No	M9	37	7	Glucose(5)	NH4Cl(1)	O2	Sauer trace element mixture	a-Ketoglutaric acid_(10mM)				SNPV2_condition1_Rep1;SNPV2_condition1_Rep2	Glucose_NH4Cl	AVITI	PAIRED	Element Biosciences	2		PRJNA1273601	SRX29093978	SRR33882299	Jongoh Shin	Jaemin Sung	C_N_Supplementation	TRUE	TRUE	TRUE	SNPv2:Supp_a-Ketoglutaric acid_(10mM)	TRUE	TRUE
SNPV2_condition113_Rep1	Supp_m-Tartaric acid_(10mM)_1	single_nutrient_purturbation	SNPv2	SNPv2	Supp_m-Tartaric acid_(10mM)	1	Escherichia coli K-12 MG1655	MG1655	Batch	No	M9	37	7	Glucose(5)	NH4Cl(1)	O2	Sauer trace element mixture	m-Tartaric acid_(10mM)				SNPV2_condition1_Rep1;SNPV2_condition1_Rep2	Glucose_NH4Cl	AVITI	PAIRED	Element Biosciences	2		PRJNA1273601	SRX29094006	SRR33882270	Jongoh Shin	Jaemin Sung	C_N_Supplementation	TRUE	TRUE	TRUE	SNPv2:Supp_m-Tartaric acid_(10mM)	TRUE	TRUE
SNPV2_condition113_Rep2	Supp_m-Tartaric acid_(10mM)_2	single_nutrient_purturbation	SNPv2	SNPv2	Supp_m-Tartaric acid_(10mM)	2	Escherichia coli K-12 MG1655	MG1655	Batch	No	M9	37	7	Glucose(5)	NH4Cl(1)	O2	Sauer trace element mixture	m-Tartaric acid_(10mM)				SNPV2_condition1_Rep1;SNPV2_condition1_Rep2	Glucose_NH4Cl	AVITI	PAIRED	Element Biosciences	2		PRJNA1273601	SRX29094007	SRR33882269	Jongoh Shin	Jaemin Sung	C_N_Supplementation	TRUE	TRUE	TRUE	SNPv2:Supp_m-Tartaric acid_(10mM)	TRUE	TRUE
SNPV2_condition114_Rep1	Supp_Maltotriose_(10mM)_1	single_nutrient_purturbation	SNPv2	SNPv2	Supp_Maltotriose_(10mM)	1	Escherichia coli K-12 MG1655	MG1655	Batch	No	M9	37	7	Glucose(5)	NH4Cl(1)	O2	Sauer trace element mixture	Maltotriose_(10mM)				SNPV2_condition1_Rep1;SNPV2_condition1_Rep2	Glucose_NH4Cl	AVITI	PAIRED	Element Biosciences	2		PRJNA1273601	SRX29094008	SRR33882268	Jongoh Shin	Jaemin Sung	C_N_Supplementation	TRUE	TRUE	TRUE	SNPv2:Supp_Maltotriose_(10mM)	TRUE	TRUE
SNPV2_condition114_Rep2	Supp_Maltotriose_(10mM)_2	single_nutrient_purturbation	SNPv2	SNPv2	Supp_Maltotriose_(10mM)	2	Escherichia coli K-12 MG1655	MG1655	Batch	No	M9	37	7	Glucose(5)	NH4Cl(1)	O2	Sauer trace element mixture	Maltotriose_(10mM)				SNPV2_condition1_Rep1;SNPV2_condition1_Rep2	Glucose_NH4Cl	AVITI	PAIRED	Element Biosciences	2		PRJNA1273601	SRX29094009	SRR33882267	Jongoh Shin	Jaemin Sung	C_N_Supplementation	TRUE	TRUE	TRUE	SNPv2:Supp_Maltotriose_(10mM)	TRUE	TRUE
SNPV2_condition115_Rep1	Supp_D-Malic acid_(10mM)_1	single_nutrient_purturbation	SNPv2	SNPv2	Supp_D-Malic acid_(10mM)	1	Escherichia coli K-12 MG1655	MG1655	Batch	No	M9	37	7	Glucose(5)	NH4Cl(1)	O2	Sauer trace element mixture	D-Malic acid_(10mM)				SNPV2_condition1_Rep1;SNPV2_condition1_Rep2	Glucose_NH4Cl	AVITI	PAIRED	Element Biosciences	2		PRJNA1273601	SRX29094010	SRR33882266	Jongoh Shin	Jaemin Sung	C_N_Supplementation	TRUE	TRUE	TRUE	SNPv2:Supp_D-Malic acid_(10mM)	TRUE	TRUE
SNPV2_condition115_Rep2	Supp_D-Malic acid_(10mM)_2	single_nutrient_purturbation	SNPv2	SNPv2	Supp_D-Malic acid_(10mM)	2	Escherichia coli K-12 MG1655	MG1655	Batch	No	M9	37	7	Glucose(5)	NH4Cl(1)	O2	Sauer trace element mixture	D-Malic acid_(10mM)				SNPV2_condition1_Rep1;SNPV2_condition1_Rep2	Glucose_NH4Cl	AVITI	PAIRED	Element Biosciences	2		PRJNA1273601	SRX29094011	SRR33882265	Jongoh Shin	Jaemin Sung	C_N_Supplementation	TRUE	TRUE	TRUE	SNPv2:Supp_D-Malic acid_(10mM)	TRUE	TRUE
SNPV2_condition116_Rep1	Supp_D-Galacturonic acid_(10mM)_1	single_nutrient_purturbation	SNPv2	SNPv2	Supp_D-Galacturonic acid_(10mM)	1	Escherichia coli K-12 MG1655	MG1655	Batch	No	M9	37	7	Glucose(5)	NH4Cl(1)	O2	Sauer trace element mixture	D-Galacturonic acid_(10mM)				SNPV2_condition1_Rep1;SNPV2_condition1_Rep2	Glucose_NH4Cl	AVITI	PAIRED	Element Biosciences	2		PRJNA1273601	SRX29094012	SRR33882264	Jongoh Shin	Jaemin Sung	C_N_Supplementation	TRUE	TRUE	TRUE	SNPv2:Supp_D-Galacturonic acid_(10mM)	TRUE	TRUE
SNPV2_condition116_Rep2	Supp_D-Galacturonic acid_(10mM)_2	single_nutrient_purturbation	SNPv2	SNPv2	Supp_D-Galacturonic acid_(10mM)	2	Escherichia coli K-12 MG1655	MG1655	Batch	No	M9	37	7	Glucose(5)	NH4Cl(1)	O2	Sauer trace element mixture	D-Galacturonic acid_(10mM)				SNPV2_condition1_Rep1;SNPV2_condition1_Rep2	Glucose_NH4Cl	AVITI	PAIRED	Element Biosciences	2		PRJNA1273601	SRX29094013	SRR33882263	Jongoh Shin	Jaemin Sung	C_N_Supplementation	TRUE	TRUE	TRUE	SNPv2:Supp_D-Galacturonic acid_(10mM)	TRUE	TRUE
SNPV2_condition117_Rep1	Supp_N-Acetyl-Neuraminic acid_(10mM)_1	single_nutrient_purturbation	SNPv2	SNPv2	Supp_N-Acetyl-Neuraminic acid_(10mM)	1	Escherichia coli K-12 MG1655	MG1655	Batch	No	M9	37	7	Glucose(5)	NH4Cl(1)	O2	Sauer trace element mixture	N-Acetyl-Neuraminic acid_(10mM)				SNPV2_condition1_Rep1;SNPV2_condition1_Rep2	Glucose_NH4Cl	AVITI	PAIRED	Element Biosciences	2		PRJNA1273601	SRX29094014	SRR33882262	Jongoh Shin	Jaemin Sung	C_N_Supplementation	TRUE	TRUE	TRUE	SNPv2:Supp_N-Acetyl-Neuraminic acid_(10mM)	TRUE	TRUE
SNPV2_condition117_Rep2	Supp_N-Acetyl-Neuraminic acid_(10mM)_2	single_nutrient_purturbation	SNPv2	SNPv2	Supp_N-Acetyl-Neuraminic acid_(10mM)	2	Escherichia coli K-12 MG1655	MG1655	Batch	No	M9	37	7	Glucose(5)	NH4Cl(1)	O2	Sauer trace element mixture	N-Acetyl-Neuraminic acid_(10mM)				SNPV2_condition1_Rep1;SNPV2_condition1_Rep2	Glucose_NH4Cl	AVITI	PAIRED	Element Biosciences	2		PRJNA1273601	SRX29094015	SRR33882261	Jongoh Shin	Jaemin Sung	C_N_Supplementation	TRUE	TRUE	TRUE	SNPv2:Supp_N-Acetyl-Neuraminic acid_(10mM)	TRUE	TRUE
SNPV2_condition118_Rep1	Supp_b-Methyl-D-Galactoside_(10mM)_1	single_nutrient_purturbation	SNPv2	SNPv2	Supp_b-Methyl-D-Galactoside_(10mM)	1	Escherichia coli K-12 MG1655	MG1655	Batch	No	M9	37	7	Glucose(5)	NH4Cl(1)	O2	Sauer trace element mixture	b-Methyl-D-Galactoside_(10mM)				SNPV2_condition1_Rep1;SNPV2_condition1_Rep2	Glucose_NH4Cl	AVITI	PAIRED	Element Biosciences	2		PRJNA1273601	SRX29094017	SRR33882259	Jongoh Shin	Jaemin Sung	C_N_Supplementation	TRUE	TRUE	TRUE	SNPv2:Supp_b-Methyl-D-Galactoside_(10mM)	TRUE	TRUE
SNPV2_condition118_Rep2	Supp_b-Methyl-D-Galactoside_(10mM)_2	single_nutrient_purturbation	SNPv2	SNPv2	Supp_b-Methyl-D-Galactoside_(10mM)	2	Escherichia coli K-12 MG1655	MG1655	Batch	No	M9	37	7	Glucose(5)	NH4Cl(1)	O2	Sauer trace element mixture	b-Methyl-D-Galactoside_(10mM)				SNPV2_condition1_Rep1;SNPV2_condition1_Rep2	Glucose_NH4Cl	AVITI	PAIRED	Element Biosciences	2		PRJNA1273601	SRX29094018	SRR33882258	Jongoh Shin	Jaemin Sung	C_N_Supplementation	TRUE	TRUE	TRUE	SNPv2:Supp_b-Methyl-D-Galactoside_(10mM)	TRUE	TRUE
SNPV2_condition12_Rep1	Supp_Leucine_(2mM)_1	single_nutrient_purturbation	SNPv2	SNPv2	Supp_Leucine_(2mM)	1	Escherichia coli K-12 MG1655	MG1655	Batch	No	M9	37	7	Glucose(5)	NH4Cl(1)	O2	Sauer trace element mixture	Leucine_(2mM)				SNPV2_condition1_Rep1;SNPV2_condition1_Rep2	Glucose_NH4Cl	AVITI	PAIRED	Element Biosciences	2		PRJNA1273601	SRX29094019	SRR33882257	Jongoh Shin	Jaemin Sung	AA_Supplementation	TRUE	TRUE	TRUE	SNPv2:Supp_Leucine_(2mM)	TRUE	TRUE
SNPV2_condition12_Rep2	Supp_Leucine_(2mM)_2	single_nutrient_purturbation	SNPv2	SNPv2	Supp_Leucine_(2mM)	2	Escherichia coli K-12 MG1655	MG1655	Batch	No	M9	37	7	Glucose(5)	NH4Cl(1)	O2	Sauer trace element mixture	Leucine_(2mM)				SNPV2_condition1_Rep1;SNPV2_condition1_Rep2	Glucose_NH4Cl	AVITI	PAIRED	Element Biosciences	2		PRJNA1273601	SRX29094020	SRR33882256	Jongoh Shin	Jaemin Sung	AA_Supplementation	TRUE	TRUE	TRUE	SNPv2:Supp_Leucine_(2mM)	TRUE	TRUE
SNPV2_condition120_Rep1	Supp_L-Rhamnose_(10mM)_1	single_nutrient_purturbation	SNPv2	SNPv2	Supp_L-Rhamnose_(10mM)	1	Escherichia coli K-12 MG1655	MG1655	Batch	No	M9	37	7	Glucose(5)	NH4Cl(1)	O2	Sauer trace element mixture	L-Rhamnose_(10mM)				SNPV2_condition1_Rep1;SNPV2_condition1_Rep2	Glucose_NH4Cl	AVITI	PAIRED	Element Biosciences	2		PRJNA1273601	SRX29094021	SRR33882255	Jongoh Shin	Jaemin Sung	C_N_Supplementation	TRUE	TRUE	TRUE	SNPv2:Supp_L-Rhamnose_(10mM)	TRUE	TRUE
SNPV2_condition120_Rep2	Supp_L-Rhamnose_(10mM)_2	single_nutrient_purturbation	SNPv2	SNPv2	Supp_L-Rhamnose_(10mM)	2	Escherichia coli K-12 MG1655	MG1655	Batch	No	M9	37	7	Glucose(5)	NH4Cl(1)	O2	Sauer trace element mixture	L-Rhamnose_(10mM)				SNPV2_condition1_Rep1;SNPV2_condition1_Rep2	Glucose_NH4Cl	AVITI	PAIRED	Element Biosciences	2		PRJNA1273601	SRX29094022	SRR33882254	Jongoh Shin	Jaemin Sung	C_N_Supplementation	TRUE	TRUE	TRUE	SNPv2:Supp_L-Rhamnose_(10mM)	TRUE	TRUE
SNPV2_condition121_Rep1	Supp_a-D-Lactose_(10mM)_1	single_nutrient_purturbation	SNPv2	SNPv2	Supp_a-D-Lactose_(10mM)	1	Escherichia coli K-12 MG1655	MG1655	Batch	No	M9	37	7	Glucose(5)	NH4Cl(1)	O2	Sauer trace element mixture	a-D-Lactose_(10mM)				SNPV2_condition1_Rep1;SNPV2_condition1_Rep2	Glucose_NH4Cl	AVITI	PAIRED	Element Biosciences	2		PRJNA1273601	SRX29094023	SRR33882253	Jongoh Shin	Jaemin Sung	C_N_Supplementation	TRUE	TRUE	TRUE	SNPv2:Supp_a-D-Lactose_(10mM)	TRUE	TRUE
SNPV2_condition121_Rep2	Supp_a-D-Lactose_(10mM)_2	single_nutrient_purturbation	SNPv2	SNPv2	Supp_a-D-Lactose_(10mM)	2	Escherichia coli K-12 MG1655	MG1655	Batch	No	M9	37	7	Glucose(5)	NH4Cl(1)	O2	Sauer trace element mixture	a-D-Lactose_(10mM)				SNPV2_condition1_Rep1;SNPV2_condition1_Rep2	Glucose_NH4Cl	AVITI	PAIRED	Element Biosciences	2		PRJNA1273601	SRX29094024	SRR33882252	Jongoh Shin	Jaemin Sung	C_N_Supplementation	TRUE	TRUE	TRUE	SNPv2:Supp_a-D-Lactose_(10mM)	TRUE	TRUE
SNPV2_condition122_Rep1	Supp_L-Lyxose_(10mM)_1	single_nutrient_purturbation	SNPv2	SNPv2	Supp_L-Lyxose_(10mM)	1	Escherichia coli K-12 MG1655	MG1655	Batch	No	M9	37	7	Glucose(5)	NH4Cl(1)	O2	Sauer trace element mixture	L-Lyxose_(10mM)				SNPV2_condition1_Rep1;SNPV2_condition1_Rep2	Glucose_NH4Cl	AVITI	PAIRED	Element Biosciences	2		PRJNA1273601	SRX29094025	SRR33882251	Jongoh Shin	Jaemin Sung	C_N_Supplementation	TRUE	TRUE	TRUE	SNPv2:Supp_L-Lyxose_(10mM)	TRUE	TRUE
SNPV2_condition122_Rep2	Supp_L-Lyxose_(10mM)_2	single_nutrient_purturbation	SNPv2	SNPv2	Supp_L-Lyxose_(10mM)	2	Escherichia coli K-12 MG1655	MG1655	Batch	No	M9	37	7	Glucose(5)	NH4Cl(1)	O2	Sauer trace element mixture	L-Lyxose_(10mM)				SNPV2_condition1_Rep1;SNPV2_condition1_Rep2	Glucose_NH4Cl	AVITI	PAIRED	Element Biosciences	2		PRJNA1273601	SRX29094026	SRR33882250	Jongoh Shin	Jaemin Sung	C_N_Supplementation	TRUE	TRUE	TRUE	SNPv2:Supp_L-Lyxose_(10mM)	TRUE	TRUE
SNPV2_condition123_Rep1	Supp_Mucic acid_(10mM)_1	single_nutrient_purturbation	SNPv2	SNPv2	Supp_Mucic acid_(10mM)	1	Escherichia coli K-12 MG1655	MG1655	Batch	No	M9	37	7	Glucose(5)	NH4Cl(1)	O2	Sauer trace element mixture	Mucic acid_(10mM)				SNPV2_condition1_Rep1;SNPV2_condition1_Rep2	Glucose_NH4Cl	AVITI	PAIRED	Element Biosciences	2		PRJNA1273601	SRX29094028	SRR33882248	Jongoh Shin	Jaemin Sung	C_N_Supplementation	TRUE	TRUE	TRUE	SNPv2:Supp_Mucic acid_(10mM)	TRUE	TRUE
SNPV2_condition123_Rep2	Supp_Mucic acid_(10mM)_2	single_nutrient_purturbation	SNPv2	SNPv2	Supp_Mucic acid_(10mM)	2	Escherichia coli K-12 MG1655	MG1655	Batch	No	M9	37	7	Glucose(5)	NH4Cl(1)	O2	Sauer trace element mixture	Mucic acid_(10mM)				SNPV2_condition1_Rep1;SNPV2_condition1_Rep2	Glucose_NH4Cl	AVITI	PAIRED	Element Biosciences	2		PRJNA1273601	SRX29094029	SRR33882247	Jongoh Shin	Jaemin Sung	C_N_Supplementation	TRUE	TRUE	TRUE	SNPv2:Supp_Mucic acid_(10mM)	TRUE	TRUE
SNPV2_condition124_Rep1	Supp_Methylpyruvate_(10mM)_1	single_nutrient_purturbation	SNPv2	SNPv2	Supp_Methylpyruvate_(10mM)	1	Escherichia coli K-12 MG1655	MG1655	Batch	No	M9	37	7	Glucose(5)	NH4Cl(1)	O2	Sauer trace element mixture	Methylpyruvate_(10mM)				SNPV2_condition1_Rep1;SNPV2_condition1_Rep2	Glucose_NH4Cl	AVITI	PAIRED	Element Biosciences	2		PRJNA1273601	SRX29093829	SRR33882448	Jongoh Shin	Jaemin Sung	C_N_Supplementation	TRUE	TRUE	TRUE	SNPv2:Supp_Methylpyruvate_(10mM)	TRUE	TRUE
SNPV2_condition124_Rep2	Supp_Methylpyruvate_(10mM)_2	single_nutrient_purturbation	SNPv2	SNPv2	Supp_Methylpyruvate_(10mM)	2	Escherichia coli K-12 MG1655	MG1655	Batch	No	M9	37	7	Glucose(5)	NH4Cl(1)	O2	Sauer trace element mixture	Methylpyruvate_(10mM)				SNPV2_condition1_Rep1;SNPV2_condition1_Rep2	Glucose_NH4Cl	AVITI	PAIRED	Element Biosciences	2		PRJNA1273601	SRX29093830	SRR33882447	Jongoh Shin	Jaemin Sung	C_N_Supplementation	TRUE	TRUE	TRUE	SNPv2:Supp_Methylpyruvate_(10mM)	TRUE	TRUE
SNPV2_condition125_Rep1	Supp_Dulcitol_(10mM)_1	single_nutrient_purturbation	SNPv2	SNPv2	Supp_Dulcitol_(10mM)	1	Escherichia coli K-12 MG1655	MG1655	Batch	No	M9	37	7	Glucose(5)	NH4Cl(1)	O2	Sauer trace element mixture	Dulcitol_(10mM)				SNPV2_condition1_Rep1;SNPV2_condition1_Rep2	Glucose_NH4Cl	AVITI	PAIRED	Element Biosciences	2		PRJNA1273601	SRX29093831	SRR33882446	Jongoh Shin	Jaemin Sung	C_N_Supplementation	TRUE	TRUE	TRUE	SNPv2:Supp_Dulcitol_(10mM)	TRUE	TRUE
SNPV2_condition125_Rep2	Supp_Dulcitol_(10mM)_2	single_nutrient_purturbation	SNPv2	SNPv2	Supp_Dulcitol_(10mM)	2	Escherichia coli K-12 MG1655	MG1655	Batch	No	M9	37	7	Glucose(5)	NH4Cl(1)	O2	Sauer trace element mixture	Dulcitol_(10mM)				SNPV2_condition1_Rep1;SNPV2_condition1_Rep2	Glucose_NH4Cl	AVITI	PAIRED	Element Biosciences	2		PRJNA1273601	SRX29093832	SRR33882445	Jongoh Shin	Jaemin Sung	C_N_Supplementation	TRUE	TRUE	TRUE	SNPv2:Supp_Dulcitol_(10mM)	TRUE	TRUE
SNPV2_condition127_Rep1	Supp_g-Amino-N-Butyric acid_(10mM)_1	single_nutrient_purturbation	SNPv2	SNPv2	Supp_g-Amino-N-Butyric acid_(10mM)	1	Escherichia coli K-12 MG1655	MG1655	Batch	No	M9	37	7	Glucose(5)	NH4Cl(1)	O2	Sauer trace element mixture	g-Amino-N-Butyric acid_(10mM)				SNPV2_condition1_Rep1;SNPV2_condition1_Rep2	Glucose_NH4Cl	AVITI	PAIRED	Element Biosciences	2		PRJNA1273601	SRX29093833	SRR33882444	Jongoh Shin	Jaemin Sung	C_N_Supplementation	TRUE	TRUE	TRUE	SNPv2:Supp_g-Amino-N-Butyric acid_(10mM)	TRUE	TRUE
SNPV2_condition127_Rep2	Supp_g-Amino-N-Butyric acid_(10mM)_2	single_nutrient_purturbation	SNPv2	SNPv2	Supp_g-Amino-N-Butyric acid_(10mM)	2	Escherichia coli K-12 MG1655	MG1655	Batch	No	M9	37	7	Glucose(5)	NH4Cl(1)	O2	Sauer trace element mixture	g-Amino-N-Butyric acid_(10mM)				SNPV2_condition1_Rep1;SNPV2_condition1_Rep2	Glucose_NH4Cl	AVITI	PAIRED	Element Biosciences	2		PRJNA1273601	SRX29093834	SRR33882443	Jongoh Shin	Jaemin Sung	C_N_Supplementation	TRUE	TRUE	TRUE	SNPv2:Supp_g-Amino-N-Butyric acid_(10mM)	TRUE	TRUE
SNPV2_condition13_Rep1	Supp_Lysine_(2mM)_1	single_nutrient_purturbation	SNPv2	SNPv2	Supp_Lysine_(2mM)	1	Escherichia coli K-12 MG1655	MG1655	Batch	No	M9	37	7	Glucose(5)	NH4Cl(1)	O2	Sauer trace element mixture	Lysine_(2mM)				SNPV2_condition1_Rep1;SNPV2_condition1_Rep2	Glucose_NH4Cl	AVITI	PAIRED	Element Biosciences	2		PRJNA1273601	SRX29093835	SRR33882442	Jongoh Shin	Jaemin Sung	AA_Supplementation	TRUE	TRUE	TRUE	SNPv2:Supp_Lysine_(2mM)	TRUE	TRUE
SNPV2_condition13_Rep2	Supp_Lysine_(2mM)_2	single_nutrient_purturbation	SNPv2	SNPv2	Supp_Lysine_(2mM)	2	Escherichia coli K-12 MG1655	MG1655	Batch	No	M9	37	7	Glucose(5)	NH4Cl(1)	O2	Sauer trace element mixture	Lysine_(2mM)				SNPV2_condition1_Rep1;SNPV2_condition1_Rep2	Glucose_NH4Cl	AVITI	PAIRED	Element Biosciences	2		PRJNA1273601	SRX29093836	SRR33882441	Jongoh Shin	Jaemin Sung	AA_Supplementation	TRUE	TRUE	TRUE	SNPv2:Supp_Lysine_(2mM)	TRUE	TRUE
SNPV2_condition14_Rep1	Supp_Methionine_(2mM)_1	single_nutrient_purturbation	SNPv2	SNPv2	Supp_Methionine_(2mM)	1	Escherichia coli K-12 MG1655	MG1655	Batch	No	M9	37	7	Glucose(5)	NH4Cl(1)	O2	Sauer trace element mixture	Methionine_(2mM)				SNPV2_condition1_Rep1;SNPV2_condition1_Rep2	Glucose_NH4Cl	AVITI	PAIRED	Element Biosciences	2		PRJNA1273601	SRX29093838	SRR33882439	Jongoh Shin	Jaemin Sung	AA_Supplementation	TRUE	TRUE	TRUE	SNPv2:Supp_Methionine_(2mM)	TRUE	TRUE
SNPV2_condition14_Rep2	Supp_Methionine_(2mM)_2	single_nutrient_purturbation	SNPv2	SNPv2	Supp_Methionine_(2mM)	2	Escherichia coli K-12 MG1655	MG1655	Batch	No	M9	37	7	Glucose(5)	NH4Cl(1)	O2	Sauer trace element mixture	Methionine_(2mM)				SNPV2_condition1_Rep1;SNPV2_condition1_Rep2	Glucose_NH4Cl	AVITI	PAIRED	Element Biosciences	2		PRJNA1273601	SRX29093839	SRR33882438	Jongoh Shin	Jaemin Sung	AA_Supplementation	TRUE	TRUE	TRUE	SNPv2:Supp_Methionine_(2mM)	TRUE	TRUE
SNPV2_condition15_Rep1	Supp_Phenylalanine_(2mM)_1	single_nutrient_purturbation	SNPv2	SNPv2	Supp_Phenylalanine_(2mM)	1	Escherichia coli K-12 MG1655	MG1655	Batch	No	M9	37	7	Glucose(5)	NH4Cl(1)	O2	Sauer trace element mixture	Phenylalanine_(2mM)				SNPV2_condition1_Rep1;SNPV2_condition1_Rep2	Glucose_NH4Cl	AVITI	PAIRED	Element Biosciences	2		PRJNA1273601	SRX29093840	SRR33882437	Jongoh Shin	Jaemin Sung	AA_Supplementation	TRUE	TRUE	TRUE	SNPv2:Supp_Phenylalanine_(2mM)	TRUE	TRUE
SNPV2_condition15_Rep2	Supp_Phenylalanine_(2mM)_2	single_nutrient_purturbation	SNPv2	SNPv2	Supp_Phenylalanine_(2mM)	2	Escherichia coli K-12 MG1655	MG1655	Batch	No	M9	37	7	Glucose(5)	NH4Cl(1)	O2	Sauer trace element mixture	Phenylalanine_(2mM)				SNPV2_condition1_Rep1;SNPV2_condition1_Rep2	Glucose_NH4Cl	AVITI	PAIRED	Element Biosciences	2		PRJNA1273601	SRX29093841	SRR33882436	Jongoh Shin	Jaemin Sung	AA_Supplementation	TRUE	TRUE	TRUE	SNPv2:Supp_Phenylalanine_(2mM)	TRUE	TRUE
SNPV2_condition16_Rep1	Supp_Proline_(2mM)_1	single_nutrient_purturbation	SNPv2	SNPv2	Supp_Proline_(2mM)	1	Escherichia coli K-12 MG1655	MG1655	Batch	No	M9	37	7	Glucose(5)	NH4Cl(1)	O2	Sauer trace element mixture	Proline_(2mM)				SNPV2_condition1_Rep1;SNPV2_condition1_Rep2	Glucose_NH4Cl	AVITI	PAIRED	Element Biosciences	2		PRJNA1273601	SRX29093842	SRR33882435	Jongoh Shin	Jaemin Sung	AA_Supplementation	TRUE	TRUE	TRUE	SNPv2:Supp_Proline_(2mM)	TRUE	TRUE
SNPV2_condition16_Rep2	Supp_Proline_(2mM)_2	single_nutrient_purturbation	SNPv2	SNPv2	Supp_Proline_(2mM)	2	Escherichia coli K-12 MG1655	MG1655	Batch	No	M9	37	7	Glucose(5)	NH4Cl(1)	O2	Sauer trace element mixture	Proline_(2mM)				SNPV2_condition1_Rep1;SNPV2_condition1_Rep2	Glucose_NH4Cl	AVITI	PAIRED	Element Biosciences	2		PRJNA1273601	SRX29093843	SRR33882434	Jongoh Shin	Jaemin Sung	AA_Supplementation	TRUE	TRUE	TRUE	SNPv2:Supp_Proline_(2mM)	TRUE	TRUE
SNPV2_condition17_Rep1	Supp_Serine_(2mM)_1	single_nutrient_purturbation	SNPv2	SNPv2	Supp_Serine_(2mM)	1	Escherichia coli K-12 MG1655	MG1655	Batch	No	M9	37	7	Glucose(5)	NH4Cl(1)	O2	Sauer trace element mixture	Serine_(2mM)				SNPV2_condition1_Rep1;SNPV2_condition1_Rep2	Glucose_NH4Cl	AVITI	PAIRED	Element Biosciences	2		PRJNA1273601	SRX29093844	SRR33882433	Jongoh Shin	Jaemin Sung	AA_Supplementation	TRUE	TRUE	TRUE	SNPv2:Supp_Serine_(2mM)	TRUE	TRUE
SNPV2_condition17_Rep2	Supp_Serine_(2mM)_2	single_nutrient_purturbation	SNPv2	SNPv2	Supp_Serine_(2mM)	2	Escherichia coli K-12 MG1655	MG1655	Batch	No	M9	37	7	Glucose(5)	NH4Cl(1)	O2	Sauer trace element mixture	Serine_(2mM)				SNPV2_condition1_Rep1;SNPV2_condition1_Rep2	Glucose_NH4Cl	AVITI	PAIRED	Element Biosciences	2		PRJNA1273601	SRX29093845	SRR33882432	Jongoh Shin	Jaemin Sung	AA_Supplementation	TRUE	TRUE	TRUE	SNPv2:Supp_Serine_(2mM)	TRUE	TRUE
SNPV2_condition18_Rep1	Supp_Threonine_(2mM)_1	single_nutrient_purturbation	SNPv2	SNPv2	Supp_Threonine_(2mM)	1	Escherichia coli K-12 MG1655	MG1655	Batch	No	M9	37	7	Glucose(5)	NH4Cl(1)	O2	Sauer trace element mixture	Threonine_(2mM)				SNPV2_condition1_Rep1;SNPV2_condition1_Rep2	Glucose_NH4Cl	AVITI	PAIRED	Element Biosciences	2		PRJNA1273601	SRX29093846	SRR33882431	Jongoh Shin	Jaemin Sung	AA_Supplementation	TRUE	TRUE	TRUE	SNPv2:Supp_Threonine_(2mM)	TRUE	TRUE
SNPV2_condition18_Rep2	Supp_Threonine_(2mM)_2	single_nutrient_purturbation	SNPv2	SNPv2	Supp_Threonine_(2mM)	2	Escherichia coli K-12 MG1655	MG1655	Batch	No	M9	37	7	Glucose(5)	NH4Cl(1)	O2	Sauer trace element mixture	Threonine_(2mM)				SNPV2_condition1_Rep1;SNPV2_condition1_Rep2	Glucose_NH4Cl	AVITI	PAIRED	Element Biosciences	2		PRJNA1273601	SRX29093847	SRR33882430	Jongoh Shin	Jaemin Sung	AA_Supplementation	TRUE	TRUE	TRUE	SNPv2:Supp_Threonine_(2mM)	TRUE	TRUE
SNPV2_condition19_Rep1	Supp_Tryptophan_(2mM)_1	single_nutrient_purturbation	SNPv2	SNPv2	Supp_Tryptophan_(2mM)	1	Escherichia coli K-12 MG1655	MG1655	Batch	No	M9	37	7	Glucose(5)	NH4Cl(1)	O2	Sauer trace element mixture	Tryptophan_(2mM)				SNPV2_condition1_Rep1;SNPV2_condition1_Rep2	Glucose_NH4Cl	AVITI	PAIRED	Element Biosciences	2		PRJNA1273601	SRX29093849	SRR33882428	Jongoh Shin	Jaemin Sung	AA_Supplementation	TRUE	TRUE	TRUE	SNPv2:Supp_Tryptophan_(2mM)	TRUE	TRUE
SNPV2_condition19_Rep2	Supp_Tryptophan_(2mM)_2	single_nutrient_purturbation	SNPv2	SNPv2	Supp_Tryptophan_(2mM)	2	Escherichia coli K-12 MG1655	MG1655	Batch	No	M9	37	7	Glucose(5)	NH4Cl(1)	O2	Sauer trace element mixture	Tryptophan_(2mM)				SNPV2_condition1_Rep1;SNPV2_condition1_Rep2	Glucose_NH4Cl	AVITI	PAIRED	Element Biosciences	2		PRJNA1273601	SRX29093850	SRR33882427	Jongoh Shin	Jaemin Sung	AA_Supplementation	TRUE	TRUE	TRUE	SNPv2:Supp_Tryptophan_(2mM)	TRUE	TRUE
SNPV2_condition2_Rep1	Supp_Alanine_(2mM)_1	single_nutrient_purturbation	SNPv2	SNPv2	Supp_Alanine_(2mM)	1	Escherichia coli K-12 MG1655	MG1655	Batch	No	M9	37	7	Glucose(5)	NH4Cl(1)	O2	Sauer trace element mixture	Alanine_(2mM)				SNPV2_condition1_Rep1;SNPV2_condition1_Rep2	Glucose_NH4Cl	AVITI	PAIRED	Element Biosciences	2		PRJNA1273601	SRX29093851	SRR33882426	Jongoh Shin	Jaemin Sung	AA_Supplementation	TRUE	TRUE	TRUE	SNPv2:Supp_Alanine_(2mM)	TRUE	TRUE
SNPV2_condition2_Rep2	Supp_Alanine_(2mM)_2	single_nutrient_purturbation	SNPv2	SNPv2	Supp_Alanine_(2mM)	2	Escherichia coli K-12 MG1655	MG1655	Batch	No	M9	37	7	Glucose(5)	NH4Cl(1)	O2	Sauer trace element mixture	Alanine_(2mM)				SNPV2_condition1_Rep1;SNPV2_condition1_Rep2	Glucose_NH4Cl	AVITI	PAIRED	Element Biosciences	2		PRJNA1273601	SRX29093852	SRR33882425	Jongoh Shin	Jaemin Sung	AA_Supplementation	TRUE	TRUE	TRUE	SNPv2:Supp_Alanine_(2mM)	TRUE	TRUE
SNPV2_condition20_Rep1	Supp_Tyrosine_(2mM)_1	single_nutrient_purturbation	SNPv2	SNPv2	Supp_Tyrosine_(2mM)	1	Escherichia coli K-12 MG1655	MG1655	Batch	No	M9	37	7	Glucose(5)	NH4Cl(1)	O2	Sauer trace element mixture	Tyrosine_(2mM)				SNPV2_condition1_Rep1;SNPV2_condition1_Rep2	Glucose_NH4Cl	AVITI	PAIRED	Element Biosciences	2		PRJNA1273601	SRX29093853	SRR33882424	Jongoh Shin	Jaemin Sung	AA_Supplementation	TRUE	TRUE	TRUE	SNPv2:Supp_Tyrosine_(2mM)	TRUE	TRUE
SNPV2_condition20_Rep2	Supp_Tyrosine_(2mM)_2	single_nutrient_purturbation	SNPv2	SNPv2	Supp_Tyrosine_(2mM)	2	Escherichia coli K-12 MG1655	MG1655	Batch	No	M9	37	7	Glucose(5)	NH4Cl(1)	O2	Sauer trace element mixture	Tyrosine_(2mM)				SNPV2_condition1_Rep1;SNPV2_condition1_Rep2	Glucose_NH4Cl	AVITI	PAIRED	Element Biosciences	2		PRJNA1273601	SRX29093854	SRR33882422	Jongoh Shin	Jaemin Sung	AA_Supplementation	TRUE	TRUE	TRUE	SNPv2:Supp_Tyrosine_(2mM)	TRUE	TRUE
SNPV2_condition21_Rep1	Supp_Valine_(2mM)_1	single_nutrient_purturbation	SNPv2	SNPv2	Supp_Valine_(2mM)	1	Escherichia coli K-12 MG1655	MG1655	Batch	No	M9	37	7	Glucose(5)	NH4Cl(1)	O2	Sauer trace element mixture	Valine_(2mM)				SNPV2_condition1_Rep1;SNPV2_condition1_Rep2	Glucose_NH4Cl	AVITI	PAIRED	Element Biosciences	2		PRJNA1273601	SRX29093905	SRR33882371	Jongoh Shin	Jaemin Sung	AA_Supplementation	TRUE	TRUE	TRUE	SNPv2:Supp_Valine_(2mM)	TRUE	TRUE
SNPV2_condition21_Rep2	Supp_Valine_(2mM)_2	single_nutrient_purturbation	SNPv2	SNPv2	Supp_Valine_(2mM)	2	Escherichia coli K-12 MG1655	MG1655	Batch	No	M9	37	7	Glucose(5)	NH4Cl(1)	O2	Sauer trace element mixture	Valine_(2mM)				SNPV2_condition1_Rep1;SNPV2_condition1_Rep2	Glucose_NH4Cl	AVITI	PAIRED	Element Biosciences	2		PRJNA1273601	SRX29093906	SRR33882370	Jongoh Shin	Jaemin Sung	AA_Supplementation	TRUE	TRUE	TRUE	SNPv2:Supp_Valine_(2mM)	TRUE	TRUE
SNPV2_condition22_Rep1	Supp_Alanine_(10mM)_1	single_nutrient_purturbation	SNPv2	SNPv2	Supp_Alanine_(10mM)	1	Escherichia coli K-12 MG1655	MG1655	Batch	No	M9	37	7	Glucose(5)	NH4Cl(1)	O2	Sauer trace element mixture	Alanine_(10mM)				SNPV2_condition1_Rep1;SNPV2_condition1_Rep2	Glucose_NH4Cl	AVITI	PAIRED	Element Biosciences	2		PRJNA1273601	SRX29093907	SRR33882369	Jongoh Shin	Jaemin Sung	AA_Supplementation	TRUE	TRUE	TRUE	SNPv2:Supp_Alanine_(10mM)	TRUE	TRUE
SNPV2_condition22_Rep2	Supp_Alanine_(10mM)_2	single_nutrient_purturbation	SNPv2	SNPv2	Supp_Alanine_(10mM)	2	Escherichia coli K-12 MG1655	MG1655	Batch	No	M9	37	7	Glucose(5)	NH4Cl(1)	O2	Sauer trace element mixture	Alanine_(10mM)				SNPV2_condition1_Rep1;SNPV2_condition1_Rep2	Glucose_NH4Cl	AVITI	PAIRED	Element Biosciences	2		PRJNA1273601	SRX29093908	SRR33882368	Jongoh Shin	Jaemin Sung	AA_Supplementation	TRUE	TRUE	TRUE	SNPv2:Supp_Alanine_(10mM)	TRUE	TRUE
SNPV2_condition23_Rep1	Supp_Arginine_(10mM)_1	single_nutrient_purturbation	SNPv2	SNPv2	Supp_Arginine_(10mM)	1	Escherichia coli K-12 MG1655	MG1655	Batch	No	M9	37	7	Glucose(5)	NH4Cl(1)	O2	Sauer trace element mixture	Arginine_(10mM)				SNPV2_condition1_Rep1;SNPV2_condition1_Rep2	Glucose_NH4Cl	AVITI	PAIRED	Element Biosciences	2		PRJNA1273601	SRX29093910	SRR33882366	Jongoh Shin	Jaemin Sung	AA_Supplementation	TRUE	TRUE	TRUE	SNPv2:Supp_Arginine_(10mM)	TRUE	TRUE
SNPV2_condition23_Rep2	Supp_Arginine_(10mM)_2	single_nutrient_purturbation	SNPv2	SNPv2	Supp_Arginine_(10mM)	2	Escherichia coli K-12 MG1655	MG1655	Batch	No	M9	37	7	Glucose(5)	NH4Cl(1)	O2	Sauer trace element mixture	Arginine_(10mM)				SNPV2_condition1_Rep1;SNPV2_condition1_Rep2	Glucose_NH4Cl	AVITI	PAIRED	Element Biosciences	2		PRJNA1273601	SRX29093911	SRR33882365	Jongoh Shin	Jaemin Sung	AA_Supplementation	TRUE	TRUE	TRUE	SNPv2:Supp_Arginine_(10mM)	TRUE	TRUE
SNPV2_condition24_Rep1	Supp_Asparagine_(10mM)_1	single_nutrient_purturbation	SNPv2	SNPv2	Supp_Asparagine_(10mM)	1	Escherichia coli K-12 MG1655	MG1655	Batch	No	M9	37	7	Glucose(5)	NH4Cl(1)	O2	Sauer trace element mixture	Asparagine_(10mM)				SNPV2_condition1_Rep1;SNPV2_condition1_Rep2	Glucose_NH4Cl	AVITI	PAIRED	Element Biosciences	2		PRJNA1273601	SRX29093912	SRR33882364	Jongoh Shin	Jaemin Sung	AA_Supplementation	TRUE	TRUE	TRUE	SNPv2:Supp_Asparagine_(10mM)	TRUE	TRUE
SNPV2_condition24_Rep2	Supp_Asparagine_(10mM)_2	single_nutrient_purturbation	SNPv2	SNPv2	Supp_Asparagine_(10mM)	2	Escherichia coli K-12 MG1655	MG1655	Batch	No	M9	37	7	Glucose(5)	NH4Cl(1)	O2	Sauer trace element mixture	Asparagine_(10mM)				SNPV2_condition1_Rep1;SNPV2_condition1_Rep2	Glucose_NH4Cl	AVITI	PAIRED	Element Biosciences	2		PRJNA1273601	SRX29093913	SRR33882363	Jongoh Shin	Jaemin Sung	AA_Supplementation	TRUE	TRUE	TRUE	SNPv2:Supp_Asparagine_(10mM)	TRUE	TRUE
SNPV2_condition25_Rep1	Supp_Aspartic acid_(10mM)_1	single_nutrient_purturbation	SNPv2	SNPv2	Supp_Aspartic acid_(10mM)	1	Escherichia coli K-12 MG1655	MG1655	Batch	No	M9	37	7	Glucose(5)	NH4Cl(1)	O2	Sauer trace element mixture	Aspartic acid_(10mM)				SNPV2_condition1_Rep1;SNPV2_condition1_Rep2	Glucose_NH4Cl	AVITI	PAIRED	Element Biosciences	2		PRJNA1273601	SRX29093914	SRR33882362	Jongoh Shin	Jaemin Sung	AA_Supplementation	TRUE	TRUE	TRUE	SNPv2:Supp_Aspartic acid_(10mM)	TRUE	TRUE
SNPV2_condition25_Rep2	Supp_Aspartic acid_(10mM)_2	single_nutrient_purturbation	SNPv2	SNPv2	Supp_Aspartic acid_(10mM)	2	Escherichia coli K-12 MG1655	MG1655	Batch	No	M9	37	7	Glucose(5)	NH4Cl(1)	O2	Sauer trace element mixture	Aspartic acid_(10mM)				SNPV2_condition1_Rep1;SNPV2_condition1_Rep2	Glucose_NH4Cl	AVITI	PAIRED	Element Biosciences	2		PRJNA1273601	SRX29093915	SRR33882361	Jongoh Shin	Jaemin Sung	AA_Supplementation	TRUE	TRUE	TRUE	SNPv2:Supp_Aspartic acid_(10mM)	TRUE	TRUE
SNPV2_condition26_Rep1	Supp_Cysteine_(10mM)_1	single_nutrient_purturbation	SNPv2	SNPv2	Supp_Cysteine_(10mM)	1	Escherichia coli K-12 MG1655	MG1655	Batch	No	M9	37	7	Glucose(5)	NH4Cl(1)	O2	Sauer trace element mixture	Cysteine_(10mM)				SNPV2_condition1_Rep1;SNPV2_condition1_Rep2	Glucose_NH4Cl	AVITI	PAIRED	Element Biosciences	2		PRJNA1273601	SRX29093916	SRR33882360	Jongoh Shin	Jaemin Sung	AA_Supplementation	TRUE	TRUE	TRUE	SNPv2:Supp_Cysteine_(10mM)	TRUE	TRUE
SNPV2_condition26_Rep2	Supp_Cysteine_(10mM)_2	single_nutrient_purturbation	SNPv2	SNPv2	Supp_Cysteine_(10mM)	2	Escherichia coli K-12 MG1655	MG1655	Batch	No	M9	37	7	Glucose(5)	NH4Cl(1)	O2	Sauer trace element mixture	Cysteine_(10mM)				SNPV2_condition1_Rep1;SNPV2_condition1_Rep2	Glucose_NH4Cl	AVITI	PAIRED	Element Biosciences	2		PRJNA1273601	SRX29093917	SRR33882359	Jongoh Shin	Jaemin Sung	AA_Supplementation	TRUE	TRUE	TRUE	SNPv2:Supp_Cysteine_(10mM)	TRUE	TRUE
SNPV2_condition28_Rep1	Supp_Glutamic acid_(10mM)_1	single_nutrient_purturbation	SNPv2	SNPv2	Supp_Glutamic acid_(10mM)	1	Escherichia coli K-12 MG1655	MG1655	Batch	No	M9	37	7	Glucose(5)	NH4Cl(1)	O2	Sauer trace element mixture	Glutamic acid_(10mM)				SNPV2_condition1_Rep1;SNPV2_condition1_Rep2	Glucose_NH4Cl	AVITI	PAIRED	Element Biosciences	2		PRJNA1273601	SRX29093918	SRR33882358	Jongoh Shin	Jaemin Sung	AA_Supplementation	TRUE	TRUE	TRUE	SNPv2:Supp_Glutamic acid_(10mM)	TRUE	TRUE
SNPV2_condition28_Rep2	Supp_Glutamic acid_(10mM)_2	single_nutrient_purturbation	SNPv2	SNPv2	Supp_Glutamic acid_(10mM)	2	Escherichia coli K-12 MG1655	MG1655	Batch	No	M9	37	7	Glucose(5)	NH4Cl(1)	O2	Sauer trace element mixture	Glutamic acid_(10mM)				SNPV2_condition1_Rep1;SNPV2_condition1_Rep2	Glucose_NH4Cl	AVITI	PAIRED	Element Biosciences	2		PRJNA1273601	SRX29093919	SRR33882357	Jongoh Shin	Jaemin Sung	AA_Supplementation	TRUE	TRUE	TRUE	SNPv2:Supp_Glutamic acid_(10mM)	TRUE	TRUE
SNPV2_condition29_Rep1	Supp_Glycine_(10mM)_1	single_nutrient_purturbation	SNPv2	SNPv2	Supp_Glycine_(10mM)	1	Escherichia coli K-12 MG1655	MG1655	Batch	No	M9	37	7	Glucose(5)	NH4Cl(1)	O2	Sauer trace element mixture	Glycine_(10mM)				SNPV2_condition1_Rep1;SNPV2_condition1_Rep2	Glucose_NH4Cl	AVITI	PAIRED	Element Biosciences	2		PRJNA1273601	SRX29093921	SRR33882355	Jongoh Shin	Jaemin Sung	AA_Supplementation	TRUE	TRUE	TRUE	SNPv2:Supp_Glycine_(10mM)	TRUE	TRUE
SNPV2_condition29_Rep2	Supp_Glycine_(10mM)_2	single_nutrient_purturbation	SNPv2	SNPv2	Supp_Glycine_(10mM)	2	Escherichia coli K-12 MG1655	MG1655	Batch	No	M9	37	7	Glucose(5)	NH4Cl(1)	O2	Sauer trace element mixture	Glycine_(10mM)				SNPV2_condition1_Rep1;SNPV2_condition1_Rep2	Glucose_NH4Cl	AVITI	PAIRED	Element Biosciences	2		PRJNA1273601	SRX29093922	SRR33882354	Jongoh Shin	Jaemin Sung	AA_Supplementation	TRUE	TRUE	TRUE	SNPv2:Supp_Glycine_(10mM)	TRUE	TRUE
SNPV2_condition3_Rep1	Supp_Arginine_(2mM)_1	single_nutrient_purturbation	SNPv2	SNPv2	Supp_Arginine_(2mM)	1	Escherichia coli K-12 MG1655	MG1655	Batch	No	M9	37	7	Glucose(5)	NH4Cl(1)	O2	Sauer trace element mixture	Arginine_(2mM)				SNPV2_condition1_Rep1;SNPV2_condition1_Rep2	Glucose_NH4Cl	AVITI	PAIRED	Element Biosciences	2		PRJNA1273601	SRX29093923	SRR33882353	Jongoh Shin	Jaemin Sung	AA_Supplementation	TRUE	TRUE	TRUE	SNPv2:Supp_Arginine_(2mM)	TRUE	TRUE
SNPV2_condition3_Rep2	Supp_Arginine_(2mM)_2	single_nutrient_purturbation	SNPv2	SNPv2	Supp_Arginine_(2mM)	2	Escherichia coli K-12 MG1655	MG1655	Batch	No	M9	37	7	Glucose(5)	NH4Cl(1)	O2	Sauer trace element mixture	Arginine_(2mM)				SNPV2_condition1_Rep1;SNPV2_condition1_Rep2	Glucose_NH4Cl	AVITI	PAIRED	Element Biosciences	2		PRJNA1273601	SRX29093924	SRR33882352	Jongoh Shin	Jaemin Sung	AA_Supplementation	TRUE	TRUE	TRUE	SNPv2:Supp_Arginine_(2mM)	TRUE	TRUE
SNPV2_condition30_Rep1	Supp_Histidine_(10mM)_1	single_nutrient_purturbation	SNPv2	SNPv2	Supp_Histidine_(10mM)	1	Escherichia coli K-12 MG1655	MG1655	Batch	No	M9	37	7	Glucose(5)	NH4Cl(1)	O2	Sauer trace element mixture	Histidine_(10mM)				SNPV2_condition1_Rep1;SNPV2_condition1_Rep2	Glucose_NH4Cl	AVITI	PAIRED	Element Biosciences	2		PRJNA1273601	SRX29093925	SRR33882351	Jongoh Shin	Jaemin Sung	AA_Supplementation	TRUE	TRUE	TRUE	SNPv2:Supp_Histidine_(10mM)	TRUE	TRUE
SNPV2_condition30_Rep2	Supp_Histidine_(10mM)_2	single_nutrient_purturbation	SNPv2	SNPv2	Supp_Histidine_(10mM)	2	Escherichia coli K-12 MG1655	MG1655	Batch	No	M9	37	7	Glucose(5)	NH4Cl(1)	O2	Sauer trace element mixture	Histidine_(10mM)				SNPV2_condition1_Rep1;SNPV2_condition1_Rep2	Glucose_NH4Cl	AVITI	PAIRED	Element Biosciences	2		PRJNA1273601	SRX29093926	SRR33882350	Jongoh Shin	Jaemin Sung	AA_Supplementation	TRUE	TRUE	TRUE	SNPv2:Supp_Histidine_(10mM)	TRUE	TRUE
SNPV2_condition32_Rep1	Supp_Leucine_(10mM)_1	single_nutrient_purturbation	SNPv2	SNPv2	Supp_Leucine_(10mM)	1	Escherichia coli K-12 MG1655	MG1655	Batch	No	M9	37	7	Glucose(5)	NH4Cl(1)	O2	Sauer trace element mixture	Leucine_(10mM)				SNPV2_condition1_Rep1;SNPV2_condition1_Rep2	Glucose_NH4Cl	AVITI	PAIRED	Element Biosciences	2		PRJNA1273601	SRX29093929	SRR33882347	Jongoh Shin	Jaemin Sung	AA_Supplementation	TRUE	TRUE	TRUE	SNPv2:Supp_Leucine_(10mM)	TRUE	TRUE
SNPV2_condition32_Rep2	Supp_Leucine_(10mM)_2	single_nutrient_purturbation	SNPv2	SNPv2	Supp_Leucine_(10mM)	2	Escherichia coli K-12 MG1655	MG1655	Batch	No	M9	37	7	Glucose(5)	NH4Cl(1)	O2	Sauer trace element mixture	Leucine_(10mM)				SNPV2_condition1_Rep1;SNPV2_condition1_Rep2	Glucose_NH4Cl	AVITI	PAIRED	Element Biosciences	2		PRJNA1273601	SRX29093930	SRR33882298	Jongoh Shin	Jaemin Sung	AA_Supplementation	TRUE	TRUE	TRUE	SNPv2:Supp_Leucine_(10mM)	TRUE	TRUE
SNPV2_condition33_Rep1	Supp_Lysine_(10mM)_1	single_nutrient_purturbation	SNPv2	SNPv2	Supp_Lysine_(10mM)	1	Escherichia coli K-12 MG1655	MG1655	Batch	No	M9	37	7	Glucose(5)	NH4Cl(1)	O2	Sauer trace element mixture	Lysine_(10mM)				SNPV2_condition1_Rep1;SNPV2_condition1_Rep2	Glucose_NH4Cl	AVITI	PAIRED	Element Biosciences	2		PRJNA1273601	SRX29093803	SRR33882423	Jongoh Shin	Jaemin Sung	AA_Supplementation	TRUE	TRUE	TRUE	SNPv2:Supp_Lysine_(10mM)	TRUE	TRUE
SNPV2_condition33_Rep2	Supp_Lysine_(10mM)_2	single_nutrient_purturbation	SNPv2	SNPv2	Supp_Lysine_(10mM)	2	Escherichia coli K-12 MG1655	MG1655	Batch	No	M9	37	7	Glucose(5)	NH4Cl(1)	O2	Sauer trace element mixture	Lysine_(10mM)				SNPV2_condition1_Rep1;SNPV2_condition1_Rep2	Glucose_NH4Cl	AVITI	PAIRED	Element Biosciences	2		PRJNA1273601	SRX29093855	SRR33882421	Jongoh Shin	Jaemin Sung	AA_Supplementation	TRUE	TRUE	TRUE	SNPv2:Supp_Lysine_(10mM)	TRUE	TRUE
SNPV2_condition34_Rep1	Supp_Methionine_(10mM)_1	single_nutrient_purturbation	SNPv2	SNPv2	Supp_Methionine_(10mM)	1	Escherichia coli K-12 MG1655	MG1655	Batch	No	M9	37	7	Glucose(5)	NH4Cl(1)	O2	Sauer trace element mixture	Methionine_(10mM)				SNPV2_condition1_Rep1;SNPV2_condition1_Rep2	Glucose_NH4Cl	AVITI	PAIRED	Element Biosciences	2		PRJNA1273601	SRX29093856	SRR33882420	Jongoh Shin	Jaemin Sung	AA_Supplementation	TRUE	TRUE	TRUE	SNPv2:Supp_Methionine_(10mM)	TRUE	TRUE
SNPV2_condition34_Rep2	Supp_Methionine_(10mM)_2	single_nutrient_purturbation	SNPv2	SNPv2	Supp_Methionine_(10mM)	2	Escherichia coli K-12 MG1655	MG1655	Batch	No	M9	37	7	Glucose(5)	NH4Cl(1)	O2	Sauer trace element mixture	Methionine_(10mM)				SNPV2_condition1_Rep1;SNPV2_condition1_Rep2	Glucose_NH4Cl	AVITI	PAIRED	Element Biosciences	2		PRJNA1273601	SRX29093857	SRR33882419	Jongoh Shin	Jaemin Sung	AA_Supplementation	TRUE	TRUE	TRUE	SNPv2:Supp_Methionine_(10mM)	TRUE	TRUE
SNPV2_condition35_Rep1	Supp_Phenylalanine_(10mM)_1	single_nutrient_purturbation	SNPv2	SNPv2	Supp_Phenylalanine_(10mM)	1	Escherichia coli K-12 MG1655	MG1655	Batch	No	M9	37	7	Glucose(5)	NH4Cl(1)	O2	Sauer trace element mixture	Phenylalanine_(10mM)				SNPV2_condition1_Rep1;SNPV2_condition1_Rep2	Glucose_NH4Cl	AVITI	PAIRED	Element Biosciences	2		PRJNA1273601	SRX29093858	SRR33882418	Jongoh Shin	Jaemin Sung	AA_Supplementation	TRUE	TRUE	TRUE	SNPv2:Supp_Phenylalanine_(10mM)	TRUE	TRUE
SNPV2_condition35_Rep2	Supp_Phenylalanine_(10mM)_2	single_nutrient_purturbation	SNPv2	SNPv2	Supp_Phenylalanine_(10mM)	2	Escherichia coli K-12 MG1655	MG1655	Batch	No	M9	37	7	Glucose(5)	NH4Cl(1)	O2	Sauer trace element mixture	Phenylalanine_(10mM)				SNPV2_condition1_Rep1;SNPV2_condition1_Rep2	Glucose_NH4Cl	AVITI	PAIRED	Element Biosciences	2		PRJNA1273601	SRX29093859	SRR33882417	Jongoh Shin	Jaemin Sung	AA_Supplementation	TRUE	TRUE	TRUE	SNPv2:Supp_Phenylalanine_(10mM)	TRUE	TRUE
SNPV2_condition36_Rep1	Supp_Proline_(10mM)_1	single_nutrient_purturbation	SNPv2	SNPv2	Supp_Proline_(10mM)	1	Escherichia coli K-12 MG1655	MG1655	Batch	No	M9	37	7	Glucose(5)	NH4Cl(1)	O2	Sauer trace element mixture	Proline_(10mM)				SNPV2_condition1_Rep1;SNPV2_condition1_Rep2	Glucose_NH4Cl	AVITI	PAIRED	Element Biosciences	2		PRJNA1273601	SRX29093860	SRR33882416	Jongoh Shin	Jaemin Sung	AA_Supplementation	TRUE	TRUE	TRUE	SNPv2:Supp_Proline_(10mM)	TRUE	TRUE
SNPV2_condition36_Rep2	Supp_Proline_(10mM)_2	single_nutrient_purturbation	SNPv2	SNPv2	Supp_Proline_(10mM)	2	Escherichia coli K-12 MG1655	MG1655	Batch	No	M9	37	7	Glucose(5)	NH4Cl(1)	O2	Sauer trace element mixture	Proline_(10mM)				SNPV2_condition1_Rep1;SNPV2_condition1_Rep2	Glucose_NH4Cl	AVITI	PAIRED	Element Biosciences	2		PRJNA1273601	SRX29093861	SRR33882415	Jongoh Shin	Jaemin Sung	AA_Supplementation	TRUE	TRUE	TRUE	SNPv2:Supp_Proline_(10mM)	TRUE	TRUE
SNPV2_condition37_Rep1	Supp_Serine_(10mM)_1	single_nutrient_purturbation	SNPv2	SNPv2	Supp_Serine_(10mM)	1	Escherichia coli K-12 MG1655	MG1655	Batch	No	M9	37	7	Glucose(5)	NH4Cl(1)	O2	Sauer trace element mixture	Serine_(10mM)				SNPV2_condition1_Rep1;SNPV2_condition1_Rep2	Glucose_NH4Cl	AVITI	PAIRED	Element Biosciences	2		PRJNA1273601	SRX29093862	SRR33882414	Jongoh Shin	Jaemin Sung	AA_Supplementation	TRUE	TRUE	TRUE	SNPv2:Supp_Serine_(10mM)	TRUE	TRUE
SNPV2_condition37_Rep2	Supp_Serine_(10mM)_2	single_nutrient_purturbation	SNPv2	SNPv2	Supp_Serine_(10mM)	2	Escherichia coli K-12 MG1655	MG1655	Batch	No	M9	37	7	Glucose(5)	NH4Cl(1)	O2	Sauer trace element mixture	Serine_(10mM)				SNPV2_condition1_Rep1;SNPV2_condition1_Rep2	Glucose_NH4Cl	AVITI	PAIRED	Element Biosciences	2		PRJNA1273601	SRX29093863	SRR33882413	Jongoh Shin	Jaemin Sung	AA_Supplementation	TRUE	TRUE	TRUE	SNPv2:Supp_Serine_(10mM)	TRUE	TRUE
SNPV2_condition38_Rep1	Supp_Threonine_(10mM)_1	single_nutrient_purturbation	SNPv2	SNPv2	Supp_Threonine_(10mM)	1	Escherichia coli K-12 MG1655	MG1655	Batch	No	M9	37	7	Glucose(5)	NH4Cl(1)	O2	Sauer trace element mixture	Threonine_(10mM)				SNPV2_condition1_Rep1;SNPV2_condition1_Rep2	Glucose_NH4Cl	AVITI	PAIRED	Element Biosciences	2		PRJNA1273601	SRX29093865	SRR33882411	Jongoh Shin	Jaemin Sung	AA_Supplementation	TRUE	TRUE	TRUE	SNPv2:Supp_Threonine_(10mM)	TRUE	TRUE
SNPV2_condition38_Rep2	Supp_Threonine_(10mM)_2	single_nutrient_purturbation	SNPv2	SNPv2	Supp_Threonine_(10mM)	2	Escherichia coli K-12 MG1655	MG1655	Batch	No	M9	37	7	Glucose(5)	NH4Cl(1)	O2	Sauer trace element mixture	Threonine_(10mM)				SNPV2_condition1_Rep1;SNPV2_condition1_Rep2	Glucose_NH4Cl	AVITI	PAIRED	Element Biosciences	2		PRJNA1273601	SRX29093866	SRR33882410	Jongoh Shin	Jaemin Sung	AA_Supplementation	TRUE	TRUE	TRUE	SNPv2:Supp_Threonine_(10mM)	TRUE	TRUE
SNPV2_condition39_Rep1	Supp_Tryptophan_(10mM)_1	single_nutrient_purturbation	SNPv2	SNPv2	Supp_Tryptophan_(10mM)	1	Escherichia coli K-12 MG1655	MG1655	Batch	No	M9	37	7	Glucose(5)	NH4Cl(1)	O2	Sauer trace element mixture	Tryptophan_(10mM)				SNPV2_condition1_Rep1;SNPV2_condition1_Rep2	Glucose_NH4Cl	AVITI	PAIRED	Element Biosciences	2		PRJNA1273601	SRX29093867	SRR33882409	Jongoh Shin	Jaemin Sung	AA_Supplementation	TRUE	TRUE	TRUE	SNPv2:Supp_Tryptophan_(10mM)	TRUE	TRUE
SNPV2_condition39_Rep2	Supp_Tryptophan_(10mM)_2	single_nutrient_purturbation	SNPv2	SNPv2	Supp_Tryptophan_(10mM)	2	Escherichia coli K-12 MG1655	MG1655	Batch	No	M9	37	7	Glucose(5)	NH4Cl(1)	O2	Sauer trace element mixture	Tryptophan_(10mM)				SNPV2_condition1_Rep1;SNPV2_condition1_Rep2	Glucose_NH4Cl	AVITI	PAIRED	Element Biosciences	2		PRJNA1273601	SRX29093868	SRR33882408	Jongoh Shin	Jaemin Sung	AA_Supplementation	TRUE	TRUE	TRUE	SNPv2:Supp_Tryptophan_(10mM)	TRUE	TRUE
SNPV2_condition4_Rep1	Supp_Asparagine_(2mM)_1	single_nutrient_purturbation	SNPv2	SNPv2	Supp_Asparagine_(2mM)	1	Escherichia coli K-12 MG1655	MG1655	Batch	No	M9	37	7	Glucose(5)	NH4Cl(1)	O2	Sauer trace element mixture	Asparagine_(2mM)				SNPV2_condition1_Rep1;SNPV2_condition1_Rep2	Glucose_NH4Cl	AVITI	PAIRED	Element Biosciences	2		PRJNA1273601	SRX29093869	SRR33882407	Jongoh Shin	Jaemin Sung	AA_Supplementation	TRUE	TRUE	TRUE	SNPv2:Supp_Asparagine_(2mM)	TRUE	TRUE
SNPV2_condition4_Rep2	Supp_Asparagine_(2mM)_2	single_nutrient_purturbation	SNPv2	SNPv2	Supp_Asparagine_(2mM)	2	Escherichia coli K-12 MG1655	MG1655	Batch	No	M9	37	7	Glucose(5)	NH4Cl(1)	O2	Sauer trace element mixture	Asparagine_(2mM)				SNPV2_condition1_Rep1;SNPV2_condition1_Rep2	Glucose_NH4Cl	AVITI	PAIRED	Element Biosciences	2		PRJNA1273601	SRX29093870	SRR33882406	Jongoh Shin	Jaemin Sung	AA_Supplementation	TRUE	TRUE	TRUE	SNPv2:Supp_Asparagine_(2mM)	TRUE	TRUE
SNPV2_condition40_Rep1	Supp_Tyrosine_(10mM)_1	single_nutrient_purturbation	SNPv2	SNPv2	Supp_Tyrosine_(10mM)	1	Escherichia coli K-12 MG1655	MG1655	Batch	No	M9	37	7	Glucose(5)	NH4Cl(1)	O2	Sauer trace element mixture	Tyrosine_(10mM)				SNPV2_condition1_Rep1;SNPV2_condition1_Rep2	Glucose_NH4Cl	AVITI	PAIRED	Element Biosciences	2		PRJNA1273601	SRX29093871	SRR33882405	Jongoh Shin	Jaemin Sung	AA_Supplementation	TRUE	TRUE	TRUE	SNPv2:Supp_Tyrosine_(10mM)	TRUE	TRUE
SNPV2_condition40_Rep2	Supp_Tyrosine_(10mM)_2	single_nutrient_purturbation	SNPv2	SNPv2	Supp_Tyrosine_(10mM)	2	Escherichia coli K-12 MG1655	MG1655	Batch	No	M9	37	7	Glucose(5)	NH4Cl(1)	O2	Sauer trace element mixture	Tyrosine_(10mM)				SNPV2_condition1_Rep1;SNPV2_condition1_Rep2	Glucose_NH4Cl	AVITI	PAIRED	Element Biosciences	2		PRJNA1273601	SRX29093872	SRR33882404	Jongoh Shin	Jaemin Sung	AA_Supplementation	TRUE	TRUE	TRUE	SNPv2:Supp_Tyrosine_(10mM)	TRUE	TRUE
SNPV2_condition41_Rep1	Supp_Valine_(10mM)_1	single_nutrient_purturbation	SNPv2	SNPv2	Supp_Valine_(10mM)	1	Escherichia coli K-12 MG1655	MG1655	Batch	No	M9	37	7	Glucose(5)	NH4Cl(1)	O2	Sauer trace element mixture	Valine_(10mM)				SNPV2_condition1_Rep1;SNPV2_condition1_Rep2	Glucose_NH4Cl	AVITI	PAIRED	Element Biosciences	2		PRJNA1273601	SRX29093873	SRR33882403	Jongoh Shin	Jaemin Sung	AA_Supplementation	TRUE	TRUE	TRUE	SNPv2:Supp_Valine_(10mM)	TRUE	TRUE
SNPV2_condition41_Rep2	Supp_Valine_(10mM)_2	single_nutrient_purturbation	SNPv2	SNPv2	Supp_Valine_(10mM)	2	Escherichia coli K-12 MG1655	MG1655	Batch	No	M9	37	7	Glucose(5)	NH4Cl(1)	O2	Sauer trace element mixture	Valine_(10mM)				SNPV2_condition1_Rep1;SNPV2_condition1_Rep2	Glucose_NH4Cl	AVITI	PAIRED	Element Biosciences	2		PRJNA1273601	SRX29093874	SRR33882402	Jongoh Shin	Jaemin Sung	AA_Supplementation	TRUE	TRUE	TRUE	SNPv2:Supp_Valine_(10mM)	TRUE	TRUE
SNPV2_condition43_Rep1	Supp_2-Deoxyadenosine_(2mM)_1	single_nutrient_purturbation	SNPv2	SNPv2	Supp_2-Deoxyadenosine_(2mM)	1	Escherichia coli K-12 MG1655	MG1655	Batch	No	M9	37	7	Glucose(5)	NH4Cl(1)	O2	Sauer trace element mixture	2-Deoxyadenosine_(2mM)				SNPV2_condition1_Rep1;SNPV2_condition1_Rep2	Glucose_NH4Cl	AVITI	PAIRED	Element Biosciences	2		PRJNA1273601	SRX29093876	SRR33882400	Jongoh Shin	Jaemin Sung	NA_Supplementation	TRUE	TRUE	TRUE	SNPv2:Supp_2-Deoxyadenosine_(2mM)	TRUE	TRUE
SNPV2_condition43_Rep2	Supp_2-Deoxyadenosine_(2mM)_2	single_nutrient_purturbation	SNPv2	SNPv2	Supp_2-Deoxyadenosine_(2mM)	2	Escherichia coli K-12 MG1655	MG1655	Batch	No	M9	37	7	Glucose(5)	NH4Cl(1)	O2	Sauer trace element mixture	2-Deoxyadenosine_(2mM)				SNPV2_condition1_Rep1;SNPV2_condition1_Rep2	Glucose_NH4Cl	AVITI	PAIRED	Element Biosciences	2		PRJNA1273601	SRX29093877	SRR33882399	Jongoh Shin	Jaemin Sung	NA_Supplementation	TRUE	TRUE	TRUE	SNPv2:Supp_2-Deoxyadenosine_(2mM)	TRUE	TRUE
SNPV2_condition44_Rep1	Supp_Adenosine_(2mM)_1	single_nutrient_purturbation	SNPv2	SNPv2	Supp_Adenosine_(2mM)	1	Escherichia coli K-12 MG1655	MG1655	Batch	No	M9	37	7	Glucose(5)	NH4Cl(1)	O2	Sauer trace element mixture	Adenosine_(2mM)				SNPV2_condition1_Rep1;SNPV2_condition1_Rep2	Glucose_NH4Cl	AVITI	PAIRED	Element Biosciences	2		PRJNA1273601	SRX29093878	SRR33882398	Jongoh Shin	Jaemin Sung	NA_Supplementation	TRUE	TRUE	TRUE	SNPv2:Supp_Adenosine_(2mM)	TRUE	TRUE
SNPV2_condition44_Rep2	Supp_Adenosine_(2mM)_2	single_nutrient_purturbation	SNPv2	SNPv2	Supp_Adenosine_(2mM)	2	Escherichia coli K-12 MG1655	MG1655	Batch	No	M9	37	7	Glucose(5)	NH4Cl(1)	O2	Sauer trace element mixture	Adenosine_(2mM)				SNPV2_condition1_Rep1;SNPV2_condition1_Rep2	Glucose_NH4Cl	AVITI	PAIRED	Element Biosciences	2		PRJNA1273601	SRX29093879	SRR33882397	Jongoh Shin	Jaemin Sung	NA_Supplementation	TRUE	TRUE	TRUE	SNPv2:Supp_Adenosine_(2mM)	TRUE	TRUE
SNPV2_condition45_Rep1	Supp_Inosine_(2mM)_1	single_nutrient_purturbation	SNPv2	SNPv2	Supp_Inosine_(2mM)	1	Escherichia coli K-12 MG1655	MG1655	Batch	No	M9	37	7	Glucose(5)	NH4Cl(1)	O2	Sauer trace element mixture	Inosine_(2mM)				SNPV2_condition1_Rep1;SNPV2_condition1_Rep2	Glucose_NH4Cl	AVITI	PAIRED	Element Biosciences	2		PRJNA1273601	SRX29093880	SRR33882396	Jongoh Shin	Jaemin Sung	NA_Supplementation	TRUE	TRUE	TRUE	SNPv2:Supp_Inosine_(2mM)	TRUE	TRUE
SNPV2_condition45_Rep2	Supp_Inosine_(2mM)_2	single_nutrient_purturbation	SNPv2	SNPv2	Supp_Inosine_(2mM)	2	Escherichia coli K-12 MG1655	MG1655	Batch	No	M9	37	7	Glucose(5)	NH4Cl(1)	O2	Sauer trace element mixture	Inosine_(2mM)				SNPV2_condition1_Rep1;SNPV2_condition1_Rep2	Glucose_NH4Cl	AVITI	PAIRED	Element Biosciences	2		PRJNA1273601	SRX29093931	SRR33882346	Jongoh Shin	Jaemin Sung	NA_Supplementation	TRUE	TRUE	TRUE	SNPv2:Supp_Inosine_(2mM)	TRUE	TRUE
SNPV2_condition47_Rep1	Supp_Uridine_(2mM)_1	single_nutrient_purturbation	SNPv2	SNPv2	Supp_Uridine_(2mM)	1	Escherichia coli K-12 MG1655	MG1655	Batch	No	M9	37	7	Glucose(5)	NH4Cl(1)	O2	Sauer trace element mixture	Uridine_(2mM)				SNPV2_condition1_Rep1;SNPV2_condition1_Rep2	Glucose_NH4Cl	AVITI	PAIRED	Element Biosciences	2		PRJNA1273601	SRX29093932	SRR33882345	Jongoh Shin	Jaemin Sung	NA_Supplementation	TRUE	TRUE	TRUE	SNPv2:Supp_Uridine_(2mM)	TRUE	TRUE
SNPV2_condition47_Rep2	Supp_Uridine_(2mM)_2	single_nutrient_purturbation	SNPv2	SNPv2	Supp_Uridine_(2mM)	2	Escherichia coli K-12 MG1655	MG1655	Batch	No	M9	37	7	Glucose(5)	NH4Cl(1)	O2	Sauer trace element mixture	Uridine_(2mM)				SNPV2_condition1_Rep1;SNPV2_condition1_Rep2	Glucose_NH4Cl	AVITI	PAIRED	Element Biosciences	2		PRJNA1273601	SRX29093933	SRR33882344	Jongoh Shin	Jaemin Sung	NA_Supplementation	TRUE	TRUE	TRUE	SNPv2:Supp_Uridine_(2mM)	TRUE	TRUE
SNPV2_condition48_Rep1	Supp_Adenine_(2mM)_1	single_nutrient_purturbation	SNPv2	SNPv2	Supp_Adenine_(2mM)	1	Escherichia coli K-12 MG1655	MG1655	Batch	No	M9	37	7	Glucose(5)	NH4Cl(1)	O2	Sauer trace element mixture	Adenine_(2mM)				SNPV2_condition1_Rep1;SNPV2_condition1_Rep2	Glucose_NH4Cl	AVITI	PAIRED	Element Biosciences	2		PRJNA1273601	SRX29093934	SRR33882343	Jongoh Shin	Jaemin Sung	NA_Supplementation	TRUE	TRUE	TRUE	SNPv2:Supp_Adenine_(2mM)	TRUE	TRUE
SNPV2_condition48_Rep2	Supp_Adenine_(2mM)_2	single_nutrient_purturbation	SNPv2	SNPv2	Supp_Adenine_(2mM)	2	Escherichia coli K-12 MG1655	MG1655	Batch	No	M9	37	7	Glucose(5)	NH4Cl(1)	O2	Sauer trace element mixture	Adenine_(2mM)				SNPV2_condition1_Rep1;SNPV2_condition1_Rep2	Glucose_NH4Cl	AVITI	PAIRED	Element Biosciences	2		PRJNA1273601	SRX29093935	SRR33882342	Jongoh Shin	Jaemin Sung	NA_Supplementation	TRUE	TRUE	TRUE	SNPv2:Supp_Adenine_(2mM)	TRUE	TRUE
SNPV2_condition49_Rep1	Supp_Cytidine_(2mM)_1	single_nutrient_purturbation	SNPv2	SNPv2	Supp_Cytidine_(2mM)	1	Escherichia coli K-12 MG1655	MG1655	Batch	No	M9	37	7	Glucose(5)	NH4Cl(1)	O2	Sauer trace element mixture	Cytidine_(2mM)				SNPV2_condition1_Rep1;SNPV2_condition1_Rep2	Glucose_NH4Cl	AVITI	PAIRED	Element Biosciences	2		PRJNA1273601	SRX29093937	SRR33882340	Jongoh Shin	Jaemin Sung	NA_Supplementation	TRUE	TRUE	TRUE	SNPv2:Supp_Cytidine_(2mM)	TRUE	TRUE
SNPV2_condition49_Rep2	Supp_Cytidine_(2mM)_2	single_nutrient_purturbation	SNPv2	SNPv2	Supp_Cytidine_(2mM)	2	Escherichia coli K-12 MG1655	MG1655	Batch	No	M9	37	7	Glucose(5)	NH4Cl(1)	O2	Sauer trace element mixture	Cytidine_(2mM)				SNPV2_condition1_Rep1;SNPV2_condition1_Rep2	Glucose_NH4Cl	AVITI	PAIRED	Element Biosciences	2		PRJNA1273601	SRX29093938	SRR33882339	Jongoh Shin	Jaemin Sung	NA_Supplementation	TRUE	TRUE	TRUE	SNPv2:Supp_Cytidine_(2mM)	TRUE	TRUE
SNPV2_condition5_Rep1	Supp_Aspartic acid_(2mM)_1	single_nutrient_purturbation	SNPv2	SNPv2	Supp_Aspartic acid_(2mM)	1	Escherichia coli K-12 MG1655	MG1655	Batch	No	M9	37	7	Glucose(5)	NH4Cl(1)	O2	Sauer trace element mixture	Aspartic acid_(2mM)				SNPV2_condition1_Rep1;SNPV2_condition1_Rep2	Glucose_NH4Cl	AVITI	PAIRED	Element Biosciences	2		PRJNA1273601	SRX29093939	SRR33882338	Jongoh Shin	Jaemin Sung	AA_Supplementation	TRUE	TRUE	TRUE	SNPv2:Supp_Aspartic acid_(2mM)	TRUE	TRUE
SNPV2_condition5_Rep2	Supp_Aspartic acid_(2mM)_2	single_nutrient_purturbation	SNPv2	SNPv2	Supp_Aspartic acid_(2mM)	2	Escherichia coli K-12 MG1655	MG1655	Batch	No	M9	37	7	Glucose(5)	NH4Cl(1)	O2	Sauer trace element mixture	Aspartic acid_(2mM)				SNPV2_condition1_Rep1;SNPV2_condition1_Rep2	Glucose_NH4Cl	AVITI	PAIRED	Element Biosciences	2		PRJNA1273601	SRX29093940	SRR33882337	Jongoh Shin	Jaemin Sung	AA_Supplementation	TRUE	TRUE	TRUE	SNPv2:Supp_Aspartic acid_(2mM)	TRUE	TRUE
SNPV2_condition50_Rep1	Supp_Cytosine_(2mM)_1	single_nutrient_purturbation	SNPv2	SNPv2	Supp_Cytosine_(2mM)	1	Escherichia coli K-12 MG1655	MG1655	Batch	No	M9	37	7	Glucose(5)	NH4Cl(1)	O2	Sauer trace element mixture	Cytosine_(2mM)				SNPV2_condition1_Rep1;SNPV2_condition1_Rep2	Glucose_NH4Cl	AVITI	PAIRED	Element Biosciences	2		PRJNA1273601	SRX29093941	SRR33882336	Jongoh Shin	Jaemin Sung	NA_Supplementation	TRUE	TRUE	TRUE	SNPv2:Supp_Cytosine_(2mM)	TRUE	TRUE
SNPV2_condition50_Rep2	Supp_Cytosine_(2mM)_2	single_nutrient_purturbation	SNPv2	SNPv2	Supp_Cytosine_(2mM)	2	Escherichia coli K-12 MG1655	MG1655	Batch	No	M9	37	7	Glucose(5)	NH4Cl(1)	O2	Sauer trace element mixture	Cytosine_(2mM)				SNPV2_condition1_Rep1;SNPV2_condition1_Rep2	Glucose_NH4Cl	AVITI	PAIRED	Element Biosciences	2		PRJNA1273601	SRX29093942	SRR33882335	Jongoh Shin	Jaemin Sung	NA_Supplementation	TRUE	TRUE	TRUE	SNPv2:Supp_Cytosine_(2mM)	TRUE	TRUE
SNPV2_condition52_Rep1	Supp_Thymidine_(10mM)_1	single_nutrient_purturbation	SNPv2	SNPv2	Supp_Thymidine_(10mM)	1	Escherichia coli K-12 MG1655	MG1655	Batch	No	M9	37	7	Glucose(5)	NH4Cl(1)	O2	Sauer trace element mixture	Thymidine_(10mM)				SNPV2_condition1_Rep1;SNPV2_condition1_Rep2	Glucose_NH4Cl	AVITI	PAIRED	Element Biosciences	2		PRJNA1273601	SRX29093943	SRR33882334	Jongoh Shin	Jaemin Sung	NA_Supplementation	TRUE	TRUE	TRUE	SNPv2:Supp_Thymidine_(10mM)	TRUE	TRUE
SNPV2_condition52_Rep2	Supp_Thymidine_(10mM)_2	single_nutrient_purturbation	SNPv2	SNPv2	Supp_Thymidine_(10mM)	2	Escherichia coli K-12 MG1655	MG1655	Batch	No	M9	37	7	Glucose(5)	NH4Cl(1)	O2	Sauer trace element mixture	Thymidine_(10mM)				SNPV2_condition1_Rep1;SNPV2_condition1_Rep2	Glucose_NH4Cl	AVITI	PAIRED	Element Biosciences	2		PRJNA1273601	SRX29093944	SRR33882333	Jongoh Shin	Jaemin Sung	NA_Supplementation	TRUE	TRUE	TRUE	SNPv2:Supp_Thymidine_(10mM)	TRUE	TRUE
SNPV2_condition53_Rep1	Supp_2-Deoxyadenosine_(10mM)_1	single_nutrient_purturbation	SNPv2	SNPv2	Supp_2-Deoxyadenosine_(10mM)	1	Escherichia coli K-12 MG1655	MG1655	Batch	No	M9	37	7	Glucose(5)	NH4Cl(1)	O2	Sauer trace element mixture	2-Deoxyadenosine_(10mM)				SNPV2_condition1_Rep1;SNPV2_condition1_Rep2	Glucose_NH4Cl	AVITI	PAIRED	Element Biosciences	2		PRJNA1273601	SRX29093945	SRR33882332	Jongoh Shin	Jaemin Sung	NA_Supplementation	TRUE	TRUE	TRUE	SNPv2:Supp_2-Deoxyadenosine_(10mM)	TRUE	TRUE
SNPV2_condition53_Rep2	Supp_2-Deoxyadenosine_(10mM)_2	single_nutrient_purturbation	SNPv2	SNPv2	Supp_2-Deoxyadenosine_(10mM)	2	Escherichia coli K-12 MG1655	MG1655	Batch	No	M9	37	7	Glucose(5)	NH4Cl(1)	O2	Sauer trace element mixture	2-Deoxyadenosine_(10mM)				SNPV2_condition1_Rep1;SNPV2_condition1_Rep2	Glucose_NH4Cl	AVITI	PAIRED	Element Biosciences	2		PRJNA1273601	SRX29093946	SRR33882331	Jongoh Shin	Jaemin Sung	NA_Supplementation	TRUE	TRUE	TRUE	SNPv2:Supp_2-Deoxyadenosine_(10mM)	TRUE	TRUE
SNPV2_condition54_Rep1	Supp_Adenosine_(10mM)_1	single_nutrient_purturbation	SNPv2	SNPv2	Supp_Adenosine_(10mM)	1	Escherichia coli K-12 MG1655	MG1655	Batch	No	M9	37	7	Glucose(5)	NH4Cl(1)	O2	Sauer trace element mixture	Adenosine_(10mM)				SNPV2_condition1_Rep1;SNPV2_condition1_Rep2	Glucose_NH4Cl	AVITI	PAIRED	Element Biosciences	2		PRJNA1273601	SRX29093948	SRR33882329	Jongoh Shin	Jaemin Sung	NA_Supplementation	TRUE	TRUE	TRUE	SNPv2:Supp_Adenosine_(10mM)	TRUE	TRUE
SNPV2_condition54_Rep2	Supp_Adenosine_(10mM)_2	single_nutrient_purturbation	SNPv2	SNPv2	Supp_Adenosine_(10mM)	2	Escherichia coli K-12 MG1655	MG1655	Batch	No	M9	37	7	Glucose(5)	NH4Cl(1)	O2	Sauer trace element mixture	Adenosine_(10mM)				SNPV2_condition1_Rep1;SNPV2_condition1_Rep2	Glucose_NH4Cl	AVITI	PAIRED	Element Biosciences	2		PRJNA1273601	SRX29093949	SRR33882328	Jongoh Shin	Jaemin Sung	NA_Supplementation	TRUE	TRUE	TRUE	SNPv2:Supp_Adenosine_(10mM)	TRUE	TRUE
SNPV2_condition55_Rep1	Supp_Inosine_(10mM)_1	single_nutrient_purturbation	SNPv2	SNPv2	Supp_Inosine_(10mM)	1	Escherichia coli K-12 MG1655	MG1655	Batch	No	M9	37	7	Glucose(5)	NH4Cl(1)	O2	Sauer trace element mixture	Inosine_(10mM)				SNPV2_condition1_Rep1;SNPV2_condition1_Rep2	Glucose_NH4Cl	AVITI	PAIRED	Element Biosciences	2		PRJNA1273601	SRX29093950	SRR33882327	Jongoh Shin	Jaemin Sung	NA_Supplementation	TRUE	TRUE	TRUE	SNPv2:Supp_Inosine_(10mM)	TRUE	TRUE
SNPV2_condition55_Rep2	Supp_Inosine_(10mM)_2	single_nutrient_purturbation	SNPv2	SNPv2	Supp_Inosine_(10mM)	2	Escherichia coli K-12 MG1655	MG1655	Batch	No	M9	37	7	Glucose(5)	NH4Cl(1)	O2	Sauer trace element mixture	Inosine_(10mM)				SNPV2_condition1_Rep1;SNPV2_condition1_Rep2	Glucose_NH4Cl	AVITI	PAIRED	Element Biosciences	2		PRJNA1273601	SRX29093951	SRR33882326	Jongoh Shin	Jaemin Sung	NA_Supplementation	TRUE	TRUE	TRUE	SNPv2:Supp_Inosine_(10mM)	TRUE	TRUE
SNPV2_condition57_Rep1	Supp_Uridine_(10mM)_1	single_nutrient_purturbation	SNPv2	SNPv2	Supp_Uridine_(10mM)	1	Escherichia coli K-12 MG1655	MG1655	Batch	No	M9	37	7	Glucose(5)	NH4Cl(1)	O2	Sauer trace element mixture	Uridine_(10mM)				SNPV2_condition1_Rep1;SNPV2_condition1_Rep2	Glucose_NH4Cl	AVITI	PAIRED	Element Biosciences	2		PRJNA1273601	SRX29093952	SRR33882325	Jongoh Shin	Jaemin Sung	NA_Supplementation	TRUE	TRUE	TRUE	SNPv2:Supp_Uridine_(10mM)	TRUE	TRUE
SNPV2_condition57_Rep2	Supp_Uridine_(10mM)_2	single_nutrient_purturbation	SNPv2	SNPv2	Supp_Uridine_(10mM)	2	Escherichia coli K-12 MG1655	MG1655	Batch	No	M9	37	7	Glucose(5)	NH4Cl(1)	O2	Sauer trace element mixture	Uridine_(10mM)				SNPV2_condition1_Rep1;SNPV2_condition1_Rep2	Glucose_NH4Cl	AVITI	PAIRED	Element Biosciences	2		PRJNA1273601	SRX29093953	SRR33882324	Jongoh Shin	Jaemin Sung	NA_Supplementation	TRUE	TRUE	TRUE	SNPv2:Supp_Uridine_(10mM)	TRUE	TRUE
SNPV2_condition58_Rep1	Supp_Adenine_(10mM)_1	single_nutrient_purturbation	SNPv2	SNPv2	Supp_Adenine_(10mM)	1	Escherichia coli K-12 MG1655	MG1655	Batch	No	M9	37	7	Glucose(5)	NH4Cl(1)	O2	Sauer trace element mixture	Adenine_(10mM)				SNPV2_condition1_Rep1;SNPV2_condition1_Rep2	Glucose_NH4Cl	AVITI	PAIRED	Element Biosciences	2		PRJNA1273601	SRX29093954	SRR33882323	Jongoh Shin	Jaemin Sung	NA_Supplementation	TRUE	TRUE	TRUE	SNPv2:Supp_Adenine_(10mM)	TRUE	TRUE
SNPV2_condition58_Rep2	Supp_Adenine_(10mM)_2	single_nutrient_purturbation	SNPv2	SNPv2	Supp_Adenine_(10mM)	2	Escherichia coli K-12 MG1655	MG1655	Batch	No	M9	37	7	Glucose(5)	NH4Cl(1)	O2	Sauer trace element mixture	Adenine_(10mM)				SNPV2_condition1_Rep1;SNPV2_condition1_Rep2	Glucose_NH4Cl	AVITI	PAIRED	Element Biosciences	2		PRJNA1273601	SRX29093955	SRR33882322	Jongoh Shin	Jaemin Sung	NA_Supplementation	TRUE	TRUE	TRUE	SNPv2:Supp_Adenine_(10mM)	TRUE	TRUE
SNPV2_condition59_Rep1	Supp_Cytidine_(10mM)_1	single_nutrient_purturbation	SNPv2	SNPv2	Supp_Cytidine_(10mM)	1	Escherichia coli K-12 MG1655	MG1655	Batch	No	M9	37	7	Glucose(5)	NH4Cl(1)	O2	Sauer trace element mixture	Cytidine_(10mM)				SNPV2_condition1_Rep1;SNPV2_condition1_Rep2	Glucose_NH4Cl	AVITI	PAIRED	Element Biosciences	2		PRJNA1273601	SRX29093980	SRR33882296	Jongoh Shin	Jaemin Sung	NA_Supplementation	TRUE	TRUE	TRUE	SNPv2:Supp_Cytidine_(10mM)	TRUE	TRUE
SNPV2_condition59_Rep2	Supp_Cytidine_(10mM)_2	single_nutrient_purturbation	SNPv2	SNPv2	Supp_Cytidine_(10mM)	2	Escherichia coli K-12 MG1655	MG1655	Batch	No	M9	37	7	Glucose(5)	NH4Cl(1)	O2	Sauer trace element mixture	Cytidine_(10mM)				SNPV2_condition1_Rep1;SNPV2_condition1_Rep2	Glucose_NH4Cl	AVITI	PAIRED	Element Biosciences	2		PRJNA1273601	SRX29093981	SRR33882295	Jongoh Shin	Jaemin Sung	NA_Supplementation	TRUE	TRUE	TRUE	SNPv2:Supp_Cytidine_(10mM)	TRUE	TRUE
SNPV2_condition6_Rep1	Supp_Cysteine_(2mM)_1	single_nutrient_purturbation	SNPv2	SNPv2	Supp_Cysteine_(2mM)	1	Escherichia coli K-12 MG1655	MG1655	Batch	No	M9	37	7	Glucose(5)	NH4Cl(1)	O2	Sauer trace element mixture	Cysteine_(2mM)				SNPV2_condition1_Rep1;SNPV2_condition1_Rep2	Glucose_NH4Cl	AVITI	PAIRED	Element Biosciences	2		PRJNA1273601	SRX29093983	SRR33882293	Jongoh Shin	Jaemin Sung	AA_Supplementation	TRUE	TRUE	TRUE	SNPv2:Supp_Cysteine_(2mM)	TRUE	TRUE
SNPV2_condition6_Rep2	Supp_Cysteine_(2mM)_2	single_nutrient_purturbation	SNPv2	SNPv2	Supp_Cysteine_(2mM)	2	Escherichia coli K-12 MG1655	MG1655	Batch	No	M9	37	7	Glucose(5)	NH4Cl(1)	O2	Sauer trace element mixture	Cysteine_(2mM)				SNPV2_condition1_Rep1;SNPV2_condition1_Rep2	Glucose_NH4Cl	AVITI	PAIRED	Element Biosciences	2		PRJNA1273601	SRX29093984	SRR33882292	Jongoh Shin	Jaemin Sung	AA_Supplementation	TRUE	TRUE	TRUE	SNPv2:Supp_Cysteine_(2mM)	TRUE	TRUE
SNPV2_condition60_Rep1	Supp_Cytosine_(10mM)_1	single_nutrient_purturbation	SNPv2	SNPv2	Supp_Cytosine_(10mM)	1	Escherichia coli K-12 MG1655	MG1655	Batch	No	M9	37	7	Glucose(5)	NH4Cl(1)	O2	Sauer trace element mixture	Cytosine_(10mM)				SNPV2_condition1_Rep1;SNPV2_condition1_Rep2	Glucose_NH4Cl	AVITI	PAIRED	Element Biosciences	2		PRJNA1273601	SRX29093985	SRR33882291	Jongoh Shin	Jaemin Sung	NA_Supplementation	TRUE	TRUE	TRUE	SNPv2:Supp_Cytosine_(10mM)	TRUE	TRUE
SNPV2_condition60_Rep2	Supp_Cytosine_(10mM)_2	single_nutrient_purturbation	SNPv2	SNPv2	Supp_Cytosine_(10mM)	2	Escherichia coli K-12 MG1655	MG1655	Batch	No	M9	37	7	Glucose(5)	NH4Cl(1)	O2	Sauer trace element mixture	Cytosine_(10mM)				SNPV2_condition1_Rep1;SNPV2_condition1_Rep2	Glucose_NH4Cl	AVITI	PAIRED	Element Biosciences	2		PRJNA1273601	SRX29093986	SRR33882290	Jongoh Shin	Jaemin Sung	NA_Supplementation	TRUE	TRUE	TRUE	SNPv2:Supp_Cytosine_(10mM)	TRUE	TRUE
SNPV2_condition62_Rep1	Supp_D-Saccharic acid_(2mM)_1	single_nutrient_purturbation	SNPv2	SNPv2	Supp_D-Saccharic acid_(2mM)	1	Escherichia coli K-12 MG1655	MG1655	Batch	No	M9	37	7	Glucose(5)	NH4Cl(1)	O2	Sauer trace element mixture	D-Saccharic acid_(2mM)				SNPV2_condition1_Rep1;SNPV2_condition1_Rep2	Glucose_NH4Cl	AVITI	PAIRED	Element Biosciences	2		PRJNA1273601	SRX29093987	SRR33882289	Jongoh Shin	Jaemin Sung	C_N_Supplementation	TRUE	TRUE	TRUE	SNPv2:Supp_D-Saccharic acid_(2mM)	TRUE	TRUE
SNPV2_condition62_Rep2	Supp_D-Saccharic acid_(2mM)_2	single_nutrient_purturbation	SNPv2	SNPv2	Supp_D-Saccharic acid_(2mM)	2	Escherichia coli K-12 MG1655	MG1655	Batch	No	M9	37	7	Glucose(5)	NH4Cl(1)	O2	Sauer trace element mixture	D-Saccharic acid_(2mM)				SNPV2_condition1_Rep1;SNPV2_condition1_Rep2	Glucose_NH4Cl	AVITI	PAIRED	Element Biosciences	2		PRJNA1273601	SRX29093988	SRR33882288	Jongoh Shin	Jaemin Sung	C_N_Supplementation	TRUE	TRUE	TRUE	SNPv2:Supp_D-Saccharic acid_(2mM)	TRUE	TRUE
SNPV2_condition63_Rep1	Supp_D-Galactose_(2mM)_1	single_nutrient_purturbation	SNPv2	SNPv2	Supp_D-Galactose_(2mM)	1	Escherichia coli K-12 MG1655	MG1655	Batch	No	M9	37	7	Glucose(5)	NH4Cl(1)	O2	Sauer trace element mixture	D-Galactose_(2mM)				SNPV2_condition1_Rep1;SNPV2_condition1_Rep2	Glucose_NH4Cl	AVITI	PAIRED	Element Biosciences	2		PRJNA1273601	SRX29093989	SRR33882287	Jongoh Shin	Jaemin Sung	C_N_Supplementation	TRUE	TRUE	TRUE	SNPv2:Supp_D-Galactose_(2mM)	TRUE	TRUE
SNPV2_condition63_Rep2	Supp_D-Galactose_(2mM)_2	single_nutrient_purturbation	SNPv2	SNPv2	Supp_D-Galactose_(2mM)	2	Escherichia coli K-12 MG1655	MG1655	Batch	No	M9	37	7	Glucose(5)	NH4Cl(1)	O2	Sauer trace element mixture	D-Galactose_(2mM)				SNPV2_condition1_Rep1;SNPV2_condition1_Rep2	Glucose_NH4Cl	AVITI	PAIRED	Element Biosciences	2		PRJNA1273601	SRX29093990	SRR33882286	Jongoh Shin	Jaemin Sung	C_N_Supplementation	TRUE	TRUE	TRUE	SNPv2:Supp_D-Galactose_(2mM)	TRUE	TRUE
SNPV2_condition64_Rep1	Supp_D-Trehalose_(2mM)_1	single_nutrient_purturbation	SNPv2	SNPv2	Supp_D-Trehalose_(2mM)	1	Escherichia coli K-12 MG1655	MG1655	Batch	No	M9	37	7	Glucose(5)	NH4Cl(1)	O2	Sauer trace element mixture	D-Trehalose_(2mM)				SNPV2_condition1_Rep1;SNPV2_condition1_Rep2	Glucose_NH4Cl	AVITI	PAIRED	Element Biosciences	2		PRJNA1273601	SRX29093991	SRR33882285	Jongoh Shin	Jaemin Sung	C_N_Supplementation	TRUE	TRUE	TRUE	SNPv2:Supp_D-Trehalose_(2mM)	TRUE	TRUE
SNPV2_condition64_Rep2	Supp_D-Trehalose_(2mM)_2	single_nutrient_purturbation	SNPv2	SNPv2	Supp_D-Trehalose_(2mM)	2	Escherichia coli K-12 MG1655	MG1655	Batch	No	M9	37	7	Glucose(5)	NH4Cl(1)	O2	Sauer trace element mixture	D-Trehalose_(2mM)				SNPV2_condition1_Rep1;SNPV2_condition1_Rep2	Glucose_NH4Cl	AVITI	PAIRED	Element Biosciences	2		PRJNA1273601	SRX29093992	SRR33882284	Jongoh Shin	Jaemin Sung	C_N_Supplementation	TRUE	TRUE	TRUE	SNPv2:Supp_D-Trehalose_(2mM)	TRUE	TRUE
SNPV2_condition65_Rep1	Supp_D-Mannose_(2mM)_1	single_nutrient_purturbation	SNPv2	SNPv2	Supp_D-Mannose_(2mM)	1	Escherichia coli K-12 MG1655	MG1655	Batch	No	M9	37	7	Glucose(5)	NH4Cl(1)	O2	Sauer trace element mixture	D-Mannose_(2mM)				SNPV2_condition1_Rep1;SNPV2_condition1_Rep2	Glucose_NH4Cl	AVITI	PAIRED	Element Biosciences	2		PRJNA1273601	SRX29093994	SRR33882282	Jongoh Shin	Jaemin Sung	C_N_Supplementation	TRUE	TRUE	TRUE	SNPv2:Supp_D-Mannose_(2mM)	TRUE	TRUE
SNPV2_condition65_Rep2	Supp_D-Mannose_(2mM)_2	single_nutrient_purturbation	SNPv2	SNPv2	Supp_D-Mannose_(2mM)	2	Escherichia coli K-12 MG1655	MG1655	Batch	No	M9	37	7	Glucose(5)	NH4Cl(1)	O2	Sauer trace element mixture	D-Mannose_(2mM)				SNPV2_condition1_Rep1;SNPV2_condition1_Rep2	Glucose_NH4Cl	AVITI	PAIRED	Element Biosciences	2		PRJNA1273601	SRX29093995	SRR33882281	Jongoh Shin	Jaemin Sung	C_N_Supplementation	TRUE	TRUE	TRUE	SNPv2:Supp_D-Mannose_(2mM)	TRUE	TRUE
SNPV2_condition67_Rep1	Supp_L-Fucose_(2mM)_1	single_nutrient_purturbation	SNPv2	SNPv2	Supp_L-Fucose_(2mM)	1	Escherichia coli K-12 MG1655	MG1655	Batch	No	M9	37	7	Glucose(5)	NH4Cl(1)	O2	Sauer trace element mixture	L-Fucose_(2mM)				SNPV2_condition1_Rep1;SNPV2_condition1_Rep2	Glucose_NH4Cl	AVITI	PAIRED	Element Biosciences	2		PRJNA1273601	SRX29093996	SRR33882280	Jongoh Shin	Jaemin Sung	C_N_Supplementation	TRUE	TRUE	TRUE	SNPv2:Supp_L-Fucose_(2mM)	TRUE	TRUE
SNPV2_condition67_Rep2	Supp_L-Fucose_(2mM)_2	single_nutrient_purturbation	SNPv2	SNPv2	Supp_L-Fucose_(2mM)	2	Escherichia coli K-12 MG1655	MG1655	Batch	No	M9	37	7	Glucose(5)	NH4Cl(1)	O2	Sauer trace element mixture	L-Fucose_(2mM)				SNPV2_condition1_Rep1;SNPV2_condition1_Rep2	Glucose_NH4Cl	AVITI	PAIRED	Element Biosciences	2		PRJNA1273601	SRX29093997	SRR33882279	Jongoh Shin	Jaemin Sung	C_N_Supplementation	TRUE	TRUE	TRUE	SNPv2:Supp_L-Fucose_(2mM)	TRUE	TRUE
SNPV2_condition68_Rep1	Supp_D-Gluconic acid_(2mM)_1	single_nutrient_purturbation	SNPv2	SNPv2	Supp_D-Gluconic acid_(2mM)	1	Escherichia coli K-12 MG1655	MG1655	Batch	No	M9	37	7	Glucose(5)	NH4Cl(1)	O2	Sauer trace element mixture	D-Gluconic acid_(2mM)				SNPV2_condition1_Rep1;SNPV2_condition1_Rep2	Glucose_NH4Cl	AVITI	PAIRED	Element Biosciences	2		PRJNA1273601	SRX29093998	SRR33882278	Jongoh Shin	Jaemin Sung	C_N_Supplementation	TRUE	TRUE	TRUE	SNPv2:Supp_D-Gluconic acid_(2mM)	TRUE	TRUE
SNPV2_condition68_Rep2	Supp_D-Gluconic acid_(2mM)_2	single_nutrient_purturbation	SNPv2	SNPv2	Supp_D-Gluconic acid_(2mM)	2	Escherichia coli K-12 MG1655	MG1655	Batch	No	M9	37	7	Glucose(5)	NH4Cl(1)	O2	Sauer trace element mixture	D-Gluconic acid_(2mM)				SNPV2_condition1_Rep1;SNPV2_condition1_Rep2	Glucose_NH4Cl	AVITI	PAIRED	Element Biosciences	2		PRJNA1273601	SRX29093999	SRR33882277	Jongoh Shin	Jaemin Sung	C_N_Supplementation	TRUE	TRUE	TRUE	SNPv2:Supp_D-Gluconic acid_(2mM)	TRUE	TRUE
SNPV2_condition69_Rep1	Supp_D-Mannitol_(2mM)_1	single_nutrient_purturbation	SNPv2	SNPv2	Supp_D-Mannitol_(2mM)	1	Escherichia coli K-12 MG1655	MG1655	Batch	No	M9	37	7	Glucose(5)	NH4Cl(1)	O2	Sauer trace element mixture	D-Mannitol_(2mM)				SNPV2_condition1_Rep1;SNPV2_condition1_Rep2	Glucose_NH4Cl	AVITI	PAIRED	Element Biosciences	2		PRJNA1273601	SRX29094000	SRR33882276	Jongoh Shin	Jaemin Sung	C_N_Supplementation	TRUE	TRUE	TRUE	SNPv2:Supp_D-Mannitol_(2mM)	TRUE	TRUE
SNPV2_condition69_Rep2	Supp_D-Mannitol_(2mM)_2	single_nutrient_purturbation	SNPv2	SNPv2	Supp_D-Mannitol_(2mM)	2	Escherichia coli K-12 MG1655	MG1655	Batch	No	M9	37	7	Glucose(5)	NH4Cl(1)	O2	Sauer trace element mixture	D-Mannitol_(2mM)				SNPV2_condition1_Rep1;SNPV2_condition1_Rep2	Glucose_NH4Cl	AVITI	PAIRED	Element Biosciences	2		PRJNA1273601	SRX29094001	SRR33882275	Jongoh Shin	Jaemin Sung	C_N_Supplementation	TRUE	TRUE	TRUE	SNPv2:Supp_D-Mannitol_(2mM)	TRUE	TRUE
SNPV2_condition7_Rep1	Supp_Glutamine_(2mM)_1	single_nutrient_purturbation	SNPv2	SNPv2	Supp_Glutamine_(2mM)	1	Escherichia coli K-12 MG1655	MG1655	Batch	No	M9	37	7	Glucose(5)	NH4Cl(1)	O2	Sauer trace element mixture	Glutamine_(2mM)				SNPV2_condition1_Rep1;SNPV2_condition1_Rep2	Glucose_NH4Cl	AVITI	PAIRED	Element Biosciences	2		PRJNA1273601	SRX29094002	SRR33882274	Jongoh Shin	Jaemin Sung	AA_Supplementation	TRUE	TRUE	TRUE	SNPv2:Supp_Glutamine_(2mM)	TRUE	TRUE
SNPV2_condition7_Rep2	Supp_Glutamine_(2mM)_2	single_nutrient_purturbation	SNPv2	SNPv2	Supp_Glutamine_(2mM)	2	Escherichia coli K-12 MG1655	MG1655	Batch	No	M9	37	7	Glucose(5)	NH4Cl(1)	O2	Sauer trace element mixture	Glutamine_(2mM)				SNPV2_condition1_Rep1;SNPV2_condition1_Rep2	Glucose_NH4Cl	AVITI	PAIRED	Element Biosciences	2		PRJNA1273601	SRX29094003	SRR33882273	Jongoh Shin	Jaemin Sung	AA_Supplementation	TRUE	TRUE	TRUE	SNPv2:Supp_Glutamine_(2mM)	TRUE	TRUE
SNPV2_condition70_Rep1	Supp_D-Ribose_(2mM)_1	single_nutrient_purturbation	SNPv2	SNPv2	Supp_D-Ribose_(2mM)	1	Escherichia coli K-12 MG1655	MG1655	Batch	No	M9	37	7	Glucose(5)	NH4Cl(1)	O2	Sauer trace element mixture	D-Ribose_(2mM)				SNPV2_condition1_Rep1;SNPV2_condition1_Rep2	Glucose_NH4Cl	AVITI	PAIRED	Element Biosciences	2		PRJNA1273601	SRX29094005	SRR33882271	Jongoh Shin	Jaemin Sung	C_N_Supplementation	TRUE	TRUE	TRUE	SNPv2:Supp_D-Ribose_(2mM)	TRUE	TRUE
SNPV2_condition70_Rep2	Supp_D-Ribose_(2mM)_2	single_nutrient_purturbation	SNPv2	SNPv2	Supp_D-Ribose_(2mM)	2	Escherichia coli K-12 MG1655	MG1655	Batch	No	M9	37	7	Glucose(5)	NH4Cl(1)	O2	Sauer trace element mixture	D-Ribose_(2mM)				SNPV2_condition1_Rep1;SNPV2_condition1_Rep2	Glucose_NH4Cl	AVITI	PAIRED	Element Biosciences	2		PRJNA1273601	SRX29093804	SRR33882473	Jongoh Shin	Jaemin Sung	C_N_Supplementation	TRUE	TRUE	TRUE	SNPv2:Supp_D-Ribose_(2mM)	TRUE	TRUE
SNPV2_condition71_Rep1	Supp_Maltose_(2mM)_1	single_nutrient_purturbation	SNPv2	SNPv2	Supp_Maltose_(2mM)	1	Escherichia coli K-12 MG1655	MG1655	Batch	No	M9	37	7	Glucose(5)	NH4Cl(1)	O2	Sauer trace element mixture	Maltose_(2mM)				SNPV2_condition1_Rep1;SNPV2_condition1_Rep2	Glucose_NH4Cl	AVITI	PAIRED	Element Biosciences	2		PRJNA1273601	SRX29093805	SRR33882472	Jongoh Shin	Jaemin Sung	C_N_Supplementation	TRUE	TRUE	TRUE	SNPv2:Supp_Maltose_(2mM)	TRUE	TRUE
SNPV2_condition71_Rep2	Supp_Maltose_(2mM)_2	single_nutrient_purturbation	SNPv2	SNPv2	Supp_Maltose_(2mM)	2	Escherichia coli K-12 MG1655	MG1655	Batch	No	M9	37	7	Glucose(5)	NH4Cl(1)	O2	Sauer trace element mixture	Maltose_(2mM)				SNPV2_condition1_Rep1;SNPV2_condition1_Rep2	Glucose_NH4Cl	AVITI	PAIRED	Element Biosciences	2		PRJNA1273601	SRX29093806	SRR33882471	Jongoh Shin	Jaemin Sung	C_N_Supplementation	TRUE	TRUE	TRUE	SNPv2:Supp_Maltose_(2mM)	TRUE	TRUE
SNPV2_condition72_Rep1	Supp_D-Melibiose_(2mM)_1	single_nutrient_purturbation	SNPv2	SNPv2	Supp_D-Melibiose_(2mM)	1	Escherichia coli K-12 MG1655	MG1655	Batch	No	M9	37	7	Glucose(5)	NH4Cl(1)	O2	Sauer trace element mixture	D-Melibiose_(2mM)				SNPV2_condition1_Rep1;SNPV2_condition1_Rep2	Glucose_NH4Cl	AVITI	PAIRED	Element Biosciences	2		PRJNA1273601	SRX29093807	SRR33882470	Jongoh Shin	Jaemin Sung	C_N_Supplementation	TRUE	TRUE	TRUE	SNPv2:Supp_D-Melibiose_(2mM)	TRUE	TRUE
SNPV2_condition72_Rep2	Supp_D-Melibiose_(2mM)_2	single_nutrient_purturbation	SNPv2	SNPv2	Supp_D-Melibiose_(2mM)	2	Escherichia coli K-12 MG1655	MG1655	Batch	No	M9	37	7	Glucose(5)	NH4Cl(1)	O2	Sauer trace element mixture	D-Melibiose_(2mM)				SNPV2_condition1_Rep1;SNPV2_condition1_Rep2	Glucose_NH4Cl	AVITI	PAIRED	Element Biosciences	2		PRJNA1273601	SRX29093808	SRR33882469	Jongoh Shin	Jaemin Sung	C_N_Supplementation	TRUE	TRUE	TRUE	SNPv2:Supp_D-Melibiose_(2mM)	TRUE	TRUE
SNPV2_condition73_Rep1	Supp_Pyruvic acid_(2mM)_1	single_nutrient_purturbation	SNPv2	SNPv2	Supp_Pyruvic acid_(2mM)	1	Escherichia coli K-12 MG1655	MG1655	Batch	No	M9	37	7	Glucose(5)	NH4Cl(1)	O2	Sauer trace element mixture	Pyruvic acid_(2mM)				SNPV2_condition1_Rep1;SNPV2_condition1_Rep2	Glucose_NH4Cl	AVITI	PAIRED	Element Biosciences	2		PRJNA1273601	SRX29093809	SRR33882468	Jongoh Shin	Jaemin Sung	C_N_Supplementation	TRUE	TRUE	TRUE	SNPv2:Supp_Pyruvic acid_(2mM)	TRUE	TRUE
SNPV2_condition73_Rep2	Supp_Pyruvic acid_(2mM)_2	single_nutrient_purturbation	SNPv2	SNPv2	Supp_Pyruvic acid_(2mM)	2	Escherichia coli K-12 MG1655	MG1655	Batch	No	M9	37	7	Glucose(5)	NH4Cl(1)	O2	Sauer trace element mixture	Pyruvic acid_(2mM)				SNPV2_condition1_Rep1;SNPV2_condition1_Rep2	Glucose_NH4Cl	AVITI	PAIRED	Element Biosciences	2		PRJNA1273601	SRX29093810	SRR33882467	Jongoh Shin	Jaemin Sung	C_N_Supplementation	TRUE	TRUE	TRUE	SNPv2:Supp_Pyruvic acid_(2mM)	TRUE	TRUE
SNPV2_condition75_Rep1	Supp_L-Arabinose_(2mM)_1	single_nutrient_purturbation	SNPv2	SNPv2	Supp_L-Arabinose_(2mM)	1	Escherichia coli K-12 MG1655	MG1655	Batch	No	M9	37	7	Glucose(5)	NH4Cl(1)	O2	Sauer trace element mixture	L-Arabinose_(2mM)				SNPV2_condition1_Rep1;SNPV2_condition1_Rep2	Glucose_NH4Cl	AVITI	PAIRED	Element Biosciences	2		PRJNA1273601	SRX29093811	SRR33882466	Jongoh Shin	Jaemin Sung	C_N_Supplementation	TRUE	TRUE	TRUE	SNPv2:Supp_L-Arabinose_(2mM)	TRUE	TRUE
SNPV2_condition75_Rep2	Supp_L-Arabinose_(2mM)_2	single_nutrient_purturbation	SNPv2	SNPv2	Supp_L-Arabinose_(2mM)	2	Escherichia coli K-12 MG1655	MG1655	Batch	No	M9	37	7	Glucose(5)	NH4Cl(1)	O2	Sauer trace element mixture	L-Arabinose_(2mM)				SNPV2_condition1_Rep1;SNPV2_condition1_Rep2	Glucose_NH4Cl	AVITI	PAIRED	Element Biosciences	2		PRJNA1273601	SRX29093812	SRR33882465	Jongoh Shin	Jaemin Sung	C_N_Supplementation	TRUE	TRUE	TRUE	SNPv2:Supp_L-Arabinose_(2mM)	TRUE	TRUE
SNPV2_condition76_Rep1	Supp_N-Acetyl-D-Glucosamine_(2mM)_1	single_nutrient_purturbation	SNPv2	SNPv2	Supp_N-Acetyl-D-Glucosamine_(2mM)	1	Escherichia coli K-12 MG1655	MG1655	Batch	No	M9	37	7	Glucose(5)	NH4Cl(1)	O2	Sauer trace element mixture	N-Acetyl-D-Glucosamine_(2mM)				SNPV2_condition1_Rep1;SNPV2_condition1_Rep2	Glucose_NH4Cl	AVITI	PAIRED	Element Biosciences	2		PRJNA1273601	SRX29093814	SRR33882463	Jongoh Shin	Jaemin Sung	C_N_Supplementation	TRUE	TRUE	TRUE	SNPv2:Supp_N-Acetyl-D-Glucosamine_(2mM)	TRUE	TRUE
SNPV2_condition76_Rep2	Supp_N-Acetyl-D-Glucosamine_(2mM)_2	single_nutrient_purturbation	SNPv2	SNPv2	Supp_N-Acetyl-D-Glucosamine_(2mM)	2	Escherichia coli K-12 MG1655	MG1655	Batch	No	M9	37	7	Glucose(5)	NH4Cl(1)	O2	Sauer trace element mixture	N-Acetyl-D-Glucosamine_(2mM)				SNPV2_condition1_Rep1;SNPV2_condition1_Rep2	Glucose_NH4Cl	AVITI	PAIRED	Element Biosciences	2		PRJNA1273601	SRX29093815	SRR33882462	Jongoh Shin	Jaemin Sung	C_N_Supplementation	TRUE	TRUE	TRUE	SNPv2:Supp_N-Acetyl-D-Glucosamine_(2mM)	TRUE	TRUE
SNPV2_condition77_Rep1	Supp_D-Glucose-6-Phosphate_(2mM)_1	single_nutrient_purturbation	SNPv2	SNPv2	Supp_D-Glucose-6-Phosphate_(2mM)	1	Escherichia coli K-12 MG1655	MG1655	Batch	No	M9	37	7	Glucose(5)	NH4Cl(1)	O2	Sauer trace element mixture	D-Glucose-6-Phosphate_(2mM)				SNPV2_condition1_Rep1;SNPV2_condition1_Rep2	Glucose_NH4Cl	AVITI	PAIRED	Element Biosciences	2		PRJNA1273601	SRX29093816	SRR33882461	Jongoh Shin	Jaemin Sung	C_N_Supplementation	TRUE	TRUE	TRUE	SNPv2:Supp_D-Glucose-6-Phosphate_(2mM)	TRUE	TRUE
SNPV2_condition77_Rep2	Supp_D-Glucose-6-Phosphate_(2mM)_2	single_nutrient_purturbation	SNPv2	SNPv2	Supp_D-Glucose-6-Phosphate_(2mM)	2	Escherichia coli K-12 MG1655	MG1655	Batch	No	M9	37	7	Glucose(5)	NH4Cl(1)	O2	Sauer trace element mixture	D-Glucose-6-Phosphate_(2mM)				SNPV2_condition1_Rep1;SNPV2_condition1_Rep2	Glucose_NH4Cl	AVITI	PAIRED	Element Biosciences	2		PRJNA1273601	SRX29093817	SRR33882460	Jongoh Shin	Jaemin Sung	C_N_Supplementation	TRUE	TRUE	TRUE	SNPv2:Supp_D-Glucose-6-Phosphate_(2mM)	TRUE	TRUE
SNPV2_condition78_Rep1	Supp_DL-Malic acid_(2mM)_1	single_nutrient_purturbation	SNPv2	SNPv2	Supp_DL-Malic acid_(2mM)	1	Escherichia coli K-12 MG1655	MG1655	Batch	No	M9	37	7	Glucose(5)	NH4Cl(1)	O2	Sauer trace element mixture	DL-Malic acid_(2mM)				SNPV2_condition1_Rep1;SNPV2_condition1_Rep2	Glucose_NH4Cl	AVITI	PAIRED	Element Biosciences	2		PRJNA1273601	SRX29093818	SRR33882459	Jongoh Shin	Jaemin Sung	C_N_Supplementation	TRUE	TRUE	TRUE	SNPv2:Supp_DL-Malic acid_(2mM)	TRUE	TRUE
SNPV2_condition78_Rep2	Supp_DL-Malic acid_(2mM)_2	single_nutrient_purturbation	SNPv2	SNPv2	Supp_DL-Malic acid_(2mM)	2	Escherichia coli K-12 MG1655	MG1655	Batch	No	M9	37	7	Glucose(5)	NH4Cl(1)	O2	Sauer trace element mixture	DL-Malic acid_(2mM)				SNPV2_condition1_Rep1;SNPV2_condition1_Rep2	Glucose_NH4Cl	AVITI	PAIRED	Element Biosciences	2		PRJNA1273601	SRX29093819	SRR33882458	Jongoh Shin	Jaemin Sung	C_N_Supplementation	TRUE	TRUE	TRUE	SNPv2:Supp_DL-Malic acid_(2mM)	TRUE	TRUE
SNPV2_condition79_Rep1	Supp_a-Ketoglutaric acid_(2mM)_1	single_nutrient_purturbation	SNPv2	SNPv2	Supp_a-Ketoglutaric acid_(2mM)	1	Escherichia coli K-12 MG1655	MG1655	Batch	No	M9	37	7	Glucose(5)	NH4Cl(1)	O2	Sauer trace element mixture	a-Ketoglutaric acid_(2mM)				SNPV2_condition1_Rep1;SNPV2_condition1_Rep2	Glucose_NH4Cl	AVITI	PAIRED	Element Biosciences	2		PRJNA1273601	SRX29093820	SRR33882457	Jongoh Shin	Jaemin Sung	C_N_Supplementation	TRUE	TRUE	TRUE	SNPv2:Supp_a-Ketoglutaric acid_(2mM)	TRUE	TRUE
SNPV2_condition79_Rep2	Supp_a-Ketoglutaric acid_(2mM)_2	single_nutrient_purturbation	SNPv2	SNPv2	Supp_a-Ketoglutaric acid_(2mM)	2	Escherichia coli K-12 MG1655	MG1655	Batch	No	M9	37	7	Glucose(5)	NH4Cl(1)	O2	Sauer trace element mixture	a-Ketoglutaric acid_(2mM)				SNPV2_condition1_Rep1;SNPV2_condition1_Rep2	Glucose_NH4Cl	AVITI	PAIRED	Element Biosciences	2		PRJNA1273601	SRX29093821	SRR33882456	Jongoh Shin	Jaemin Sung	C_N_Supplementation	TRUE	TRUE	TRUE	SNPv2:Supp_a-Ketoglutaric acid_(2mM)	TRUE	TRUE
SNPV2_condition8_Rep1	Supp_Glutamic acid_(2mM)_1	single_nutrient_purturbation	SNPv2	SNPv2	Supp_Glutamic acid_(2mM)	1	Escherichia coli K-12 MG1655	MG1655	Batch	No	M9	37	7	Glucose(5)	NH4Cl(1)	O2	Sauer trace element mixture	Glutamic acid_(2mM)				SNPV2_condition1_Rep1;SNPV2_condition1_Rep2	Glucose_NH4Cl	AVITI	PAIRED	Element Biosciences	2		PRJNA1273601	SRX29093822	SRR33882455	Jongoh Shin	Jaemin Sung	AA_Supplementation	TRUE	TRUE	TRUE	SNPv2:Supp_Glutamic acid_(2mM)	TRUE	TRUE
SNPV2_condition8_Rep2	Supp_Glutamic acid_(2mM)_2	single_nutrient_purturbation	SNPv2	SNPv2	Supp_Glutamic acid_(2mM)	2	Escherichia coli K-12 MG1655	MG1655	Batch	No	M9	37	7	Glucose(5)	NH4Cl(1)	O2	Sauer trace element mixture	Glutamic acid_(2mM)				SNPV2_condition1_Rep1;SNPV2_condition1_Rep2	Glucose_NH4Cl	AVITI	PAIRED	Element Biosciences	2		PRJNA1273601	SRX29093823	SRR33882454	Jongoh Shin	Jaemin Sung	AA_Supplementation	TRUE	TRUE	TRUE	SNPv2:Supp_Glutamic acid_(2mM)	TRUE	TRUE
SNPV2_condition80_Rep1	Supp_m-Tartaric acid_(2mM)_1	single_nutrient_purturbation	SNPv2	SNPv2	Supp_m-Tartaric acid_(2mM)	1	Escherichia coli K-12 MG1655	MG1655	Batch	No	M9	37	7	Glucose(5)	NH4Cl(1)	O2	Sauer trace element mixture	m-Tartaric acid_(2mM)				SNPV2_condition1_Rep1;SNPV2_condition1_Rep2	Glucose_NH4Cl	AVITI	PAIRED	Element Biosciences	2		PRJNA1273601	SRX29093825	SRR33882452	Jongoh Shin	Jaemin Sung	C_N_Supplementation	TRUE	TRUE	TRUE	SNPv2:Supp_m-Tartaric acid_(2mM)	TRUE	TRUE
SNPV2_condition80_Rep2	Supp_m-Tartaric acid_(2mM)_2	single_nutrient_purturbation	SNPv2	SNPv2	Supp_m-Tartaric acid_(2mM)	2	Escherichia coli K-12 MG1655	MG1655	Batch	No	M9	37	7	Glucose(5)	NH4Cl(1)	O2	Sauer trace element mixture	m-Tartaric acid_(2mM)				SNPV2_condition1_Rep1;SNPV2_condition1_Rep2	Glucose_NH4Cl	AVITI	PAIRED	Element Biosciences	2		PRJNA1273601	SRX29093826	SRR33882451	Jongoh Shin	Jaemin Sung	C_N_Supplementation	TRUE	TRUE	TRUE	SNPv2:Supp_m-Tartaric acid_(2mM)	TRUE	TRUE
SNPV2_condition81_Rep1	Supp_Maltotriose_(2mM)_1	single_nutrient_purturbation	SNPv2	SNPv2	Supp_Maltotriose_(2mM)	1	Escherichia coli K-12 MG1655	MG1655	Batch	No	M9	37	7	Glucose(5)	NH4Cl(1)	O2	Sauer trace element mixture	Maltotriose_(2mM)				SNPV2_condition1_Rep1;SNPV2_condition1_Rep2	Glucose_NH4Cl	AVITI	PAIRED	Element Biosciences	2		PRJNA1273601	SRX29093827	SRR33882450	Jongoh Shin	Jaemin Sung	C_N_Supplementation	TRUE	TRUE	TRUE	SNPv2:Supp_Maltotriose_(2mM)	TRUE	TRUE
SNPV2_condition81_Rep2	Supp_Maltotriose_(2mM)_2	single_nutrient_purturbation	SNPv2	SNPv2	Supp_Maltotriose_(2mM)	2	Escherichia coli K-12 MG1655	MG1655	Batch	No	M9	37	7	Glucose(5)	NH4Cl(1)	O2	Sauer trace element mixture	Maltotriose_(2mM)				SNPV2_condition1_Rep1;SNPV2_condition1_Rep2	Glucose_NH4Cl	AVITI	PAIRED	Element Biosciences	2		PRJNA1273601	SRX29093828	SRR33882449	Jongoh Shin	Jaemin Sung	C_N_Supplementation	TRUE	TRUE	TRUE	SNPv2:Supp_Maltotriose_(2mM)	TRUE	TRUE
SNPV2_condition82_Rep1	Supp_D-Malic acid_(2mM)_1	single_nutrient_purturbation	SNPv2	SNPv2	Supp_D-Malic acid_(2mM)	1	Escherichia coli K-12 MG1655	MG1655	Batch	No	M9	37	7	Glucose(5)	NH4Cl(1)	O2	Sauer trace element mixture	D-Malic acid_(2mM)				SNPV2_condition1_Rep1;SNPV2_condition1_Rep2	Glucose_NH4Cl	AVITI	PAIRED	Element Biosciences	2		PRJNA1273601	SRX29093881	SRR33882395	Jongoh Shin	Jaemin Sung	C_N_Supplementation	TRUE	TRUE	TRUE	SNPv2:Supp_D-Malic acid_(2mM)	TRUE	TRUE
SNPV2_condition82_Rep2	Supp_D-Malic acid_(2mM)_2	single_nutrient_purturbation	SNPv2	SNPv2	Supp_D-Malic acid_(2mM)	2	Escherichia coli K-12 MG1655	MG1655	Batch	No	M9	37	7	Glucose(5)	NH4Cl(1)	O2	Sauer trace element mixture	D-Malic acid_(2mM)				SNPV2_condition1_Rep1;SNPV2_condition1_Rep2	Glucose_NH4Cl	AVITI	PAIRED	Element Biosciences	2		PRJNA1273601	SRX29093882	SRR33882394	Jongoh Shin	Jaemin Sung	C_N_Supplementation	TRUE	TRUE	TRUE	SNPv2:Supp_D-Malic acid_(2mM)	TRUE	TRUE
SNPV2_condition83_Rep1	Supp_D-Galacturonic acid_(2mM)_1	single_nutrient_purturbation	SNPv2	SNPv2	Supp_D-Galacturonic acid_(2mM)	1	Escherichia coli K-12 MG1655	MG1655	Batch	No	M9	37	7	Glucose(5)	NH4Cl(1)	O2	Sauer trace element mixture	D-Galacturonic acid_(2mM)				SNPV2_condition1_Rep1;SNPV2_condition1_Rep2	Glucose_NH4Cl	AVITI	PAIRED	Element Biosciences	2		PRJNA1273601	SRX29093883	SRR33882393	Jongoh Shin	Jaemin Sung	C_N_Supplementation	TRUE	TRUE	TRUE	SNPv2:Supp_D-Galacturonic acid_(2mM)	TRUE	TRUE
SNPV2_condition83_Rep2	Supp_D-Galacturonic acid_(2mM)_2	single_nutrient_purturbation	SNPv2	SNPv2	Supp_D-Galacturonic acid_(2mM)	2	Escherichia coli K-12 MG1655	MG1655	Batch	No	M9	37	7	Glucose(5)	NH4Cl(1)	O2	Sauer trace element mixture	D-Galacturonic acid_(2mM)				SNPV2_condition1_Rep1;SNPV2_condition1_Rep2	Glucose_NH4Cl	AVITI	PAIRED	Element Biosciences	2		PRJNA1273601	SRX29093884	SRR33882392	Jongoh Shin	Jaemin Sung	C_N_Supplementation	TRUE	TRUE	TRUE	SNPv2:Supp_D-Galacturonic acid_(2mM)	TRUE	TRUE
SNPV2_condition84_Rep1	Supp_N-Acetyl-Neuraminic acid_(2mM)_1	single_nutrient_purturbation	SNPv2	SNPv2	Supp_N-Acetyl-Neuraminic acid_(2mM)	1	Escherichia coli K-12 MG1655	MG1655	Batch	No	M9	37	7	Glucose(5)	NH4Cl(1)	O2	Sauer trace element mixture	N-Acetyl-Neuraminic acid_(2mM)				SNPV2_condition1_Rep1;SNPV2_condition1_Rep2	Glucose_NH4Cl	AVITI	PAIRED	Element Biosciences	2		PRJNA1273601	SRX29093885	SRR33882391	Jongoh Shin	Jaemin Sung	C_N_Supplementation	TRUE	TRUE	TRUE	SNPv2:Supp_N-Acetyl-Neuraminic acid_(2mM)	TRUE	TRUE
SNPV2_condition84_Rep2	Supp_N-Acetyl-Neuraminic acid_(2mM)_2	single_nutrient_purturbation	SNPv2	SNPv2	Supp_N-Acetyl-Neuraminic acid_(2mM)	2	Escherichia coli K-12 MG1655	MG1655	Batch	No	M9	37	7	Glucose(5)	NH4Cl(1)	O2	Sauer trace element mixture	N-Acetyl-Neuraminic acid_(2mM)				SNPV2_condition1_Rep1;SNPV2_condition1_Rep2	Glucose_NH4Cl	AVITI	PAIRED	Element Biosciences	2		PRJNA1273601	SRX29093886	SRR33882390	Jongoh Shin	Jaemin Sung	C_N_Supplementation	TRUE	TRUE	TRUE	SNPv2:Supp_N-Acetyl-Neuraminic acid_(2mM)	TRUE	TRUE
SNPV2_condition85_Rep1	Supp_b-Methyl-D-Galactoside_(2mM)_1	single_nutrient_purturbation	SNPv2	SNPv2	Supp_b-Methyl-D-Galactoside_(2mM)	1	Escherichia coli K-12 MG1655	MG1655	Batch	No	M9	37	7	Glucose(5)	NH4Cl(1)	O2	Sauer trace element mixture	b-Methyl-D-Galactoside_(2mM)				SNPV2_condition1_Rep1;SNPV2_condition1_Rep2	Glucose_NH4Cl	AVITI	PAIRED	Element Biosciences	2		PRJNA1273601	SRX29093889	SRR33882387	Jongoh Shin	Jaemin Sung	C_N_Supplementation	TRUE	TRUE	TRUE	SNPv2:Supp_b-Methyl-D-Galactoside_(2mM)	TRUE	TRUE
SNPV2_condition85_Rep2	Supp_b-Methyl-D-Galactoside_(2mM)_2	single_nutrient_purturbation	SNPv2	SNPv2	Supp_b-Methyl-D-Galactoside_(2mM)	2	Escherichia coli K-12 MG1655	MG1655	Batch	No	M9	37	7	Glucose(5)	NH4Cl(1)	O2	Sauer trace element mixture	b-Methyl-D-Galactoside_(2mM)				SNPV2_condition1_Rep1;SNPV2_condition1_Rep2	Glucose_NH4Cl	AVITI	PAIRED	Element Biosciences	2		PRJNA1273601	SRX29093890	SRR33882386	Jongoh Shin	Jaemin Sung	C_N_Supplementation	TRUE	TRUE	TRUE	SNPv2:Supp_b-Methyl-D-Galactoside_(2mM)	TRUE	TRUE
SNPV2_condition86_Rep1	Supp_D-Glucuronic acid_(2mM)_1	single_nutrient_purturbation	SNPv2	SNPv2	Supp_D-Glucuronic acid_(2mM)	1	Escherichia coli K-12 MG1655	MG1655	Batch	No	M9	37	7	Glucose(5)	NH4Cl(1)	O2	Sauer trace element mixture	D-Glucuronic acid_(2mM)				SNPV2_condition1_Rep1;SNPV2_condition1_Rep2	Glucose_NH4Cl	AVITI	PAIRED	Element Biosciences	2		PRJNA1273601	SRX29093891	SRR33882385	Jongoh Shin	Jaemin Sung	C_N_Supplementation	TRUE	TRUE	TRUE	SNPv2:Supp_D-Glucuronic acid_(2mM)	TRUE	TRUE
SNPV2_condition86_Rep2	Supp_D-Glucuronic acid_(2mM)_2	single_nutrient_purturbation	SNPv2	SNPv2	Supp_D-Glucuronic acid_(2mM)	2	Escherichia coli K-12 MG1655	MG1655	Batch	No	M9	37	7	Glucose(5)	NH4Cl(1)	O2	Sauer trace element mixture	D-Glucuronic acid_(2mM)				SNPV2_condition1_Rep1;SNPV2_condition1_Rep2	Glucose_NH4Cl	AVITI	PAIRED	Element Biosciences	2		PRJNA1273601	SRX29093892	SRR33882384	Jongoh Shin	Jaemin Sung	C_N_Supplementation	TRUE	TRUE	TRUE	SNPv2:Supp_D-Glucuronic acid_(2mM)	TRUE	TRUE
SNPV2_condition87_Rep1	Supp_L-Rhamnose_(2mM)_1	single_nutrient_purturbation	SNPv2	SNPv2	Supp_L-Rhamnose_(2mM)	1	Escherichia coli K-12 MG1655	MG1655	Batch	No	M9	37	7	Glucose(5)	NH4Cl(1)	O2	Sauer trace element mixture	L-Rhamnose_(2mM)				SNPV2_condition1_Rep1;SNPV2_condition1_Rep2	Glucose_NH4Cl	AVITI	PAIRED	Element Biosciences	2		PRJNA1273601	SRX29093893	SRR33882383	Jongoh Shin	Jaemin Sung	C_N_Supplementation	TRUE	TRUE	TRUE	SNPv2:Supp_L-Rhamnose_(2mM)	TRUE	TRUE
SNPV2_condition87_Rep2	Supp_L-Rhamnose_(2mM)_2	single_nutrient_purturbation	SNPv2	SNPv2	Supp_L-Rhamnose_(2mM)	2	Escherichia coli K-12 MG1655	MG1655	Batch	No	M9	37	7	Glucose(5)	NH4Cl(1)	O2	Sauer trace element mixture	L-Rhamnose_(2mM)				SNPV2_condition1_Rep1;SNPV2_condition1_Rep2	Glucose_NH4Cl	AVITI	PAIRED	Element Biosciences	2		PRJNA1273601	SRX29093894	SRR33882382	Jongoh Shin	Jaemin Sung	C_N_Supplementation	TRUE	TRUE	TRUE	SNPv2:Supp_L-Rhamnose_(2mM)	TRUE	TRUE
SNPV2_condition88_Rep1	Supp_a-D-Lactose_(2mM)_1	single_nutrient_purturbation	SNPv2	SNPv2	Supp_a-D-Lactose_(2mM)	1	Escherichia coli K-12 MG1655	MG1655	Batch	No	M9	37	7	Glucose(5)	NH4Cl(1)	O2	Sauer trace element mixture	a-D-Lactose_(2mM)				SNPV2_condition1_Rep1;SNPV2_condition1_Rep2	Glucose_NH4Cl	AVITI	PAIRED	Element Biosciences	2		PRJNA1273601	SRX29093895	SRR33882381	Jongoh Shin	Jaemin Sung	C_N_Supplementation	TRUE	TRUE	TRUE	SNPv2:Supp_a-D-Lactose_(2mM)	TRUE	TRUE
SNPV2_condition88_Rep2	Supp_a-D-Lactose_(2mM)_2	single_nutrient_purturbation	SNPv2	SNPv2	Supp_a-D-Lactose_(2mM)	2	Escherichia coli K-12 MG1655	MG1655	Batch	No	M9	37	7	Glucose(5)	NH4Cl(1)	O2	Sauer trace element mixture	a-D-Lactose_(2mM)				SNPV2_condition1_Rep1;SNPV2_condition1_Rep2	Glucose_NH4Cl	AVITI	PAIRED	Element Biosciences	2		PRJNA1273601	SRX29093896	SRR33882380	Jongoh Shin	Jaemin Sung	C_N_Supplementation	TRUE	TRUE	TRUE	SNPv2:Supp_a-D-Lactose_(2mM)	TRUE	TRUE
SNPV2_condition89_Rep1	Supp_L-Lyxose_(2mM)_1	single_nutrient_purturbation	SNPv2	SNPv2	Supp_L-Lyxose_(2mM)	1	Escherichia coli K-12 MG1655	MG1655	Batch	No	M9	37	7	Glucose(5)	NH4Cl(1)	O2	Sauer trace element mixture	L-Lyxose_(2mM)				SNPV2_condition1_Rep1;SNPV2_condition1_Rep2	Glucose_NH4Cl	AVITI	PAIRED	Element Biosciences	2		PRJNA1273601	SRX29093897	SRR33882379	Jongoh Shin	Jaemin Sung	C_N_Supplementation	TRUE	TRUE	TRUE	SNPv2:Supp_L-Lyxose_(2mM)	TRUE	TRUE
SNPV2_condition89_Rep2	Supp_L-Lyxose_(2mM)_2	single_nutrient_purturbation	SNPv2	SNPv2	Supp_L-Lyxose_(2mM)	2	Escherichia coli K-12 MG1655	MG1655	Batch	No	M9	37	7	Glucose(5)	NH4Cl(1)	O2	Sauer trace element mixture	L-Lyxose_(2mM)				SNPV2_condition1_Rep1;SNPV2_condition1_Rep2	Glucose_NH4Cl	AVITI	PAIRED	Element Biosciences	2		PRJNA1273601	SRX29093898	SRR33882378	Jongoh Shin	Jaemin Sung	C_N_Supplementation	TRUE	TRUE	TRUE	SNPv2:Supp_L-Lyxose_(2mM)	TRUE	TRUE
SNPV2_condition9_Rep1	Supp_Glycine_(2mM)_1	single_nutrient_purturbation	SNPv2	SNPv2	Supp_Glycine_(2mM)	1	Escherichia coli K-12 MG1655	MG1655	Batch	No	M9	37	7	Glucose(5)	NH4Cl(1)	O2	Sauer trace element mixture	Glycine_(2mM)				SNPV2_condition1_Rep1;SNPV2_condition1_Rep2	Glucose_NH4Cl	AVITI	PAIRED	Element Biosciences	2		PRJNA1273601	SRX29093900	SRR33882376	Jongoh Shin	Jaemin Sung	AA_Supplementation	TRUE	TRUE	TRUE	SNPv2:Supp_Glycine_(2mM)	TRUE	TRUE
SNPV2_condition9_Rep2	Supp_Glycine_(2mM)_2	single_nutrient_purturbation	SNPv2	SNPv2	Supp_Glycine_(2mM)	2	Escherichia coli K-12 MG1655	MG1655	Batch	No	M9	37	7	Glucose(5)	NH4Cl(1)	O2	Sauer trace element mixture	Glycine_(2mM)				SNPV2_condition1_Rep1;SNPV2_condition1_Rep2	Glucose_NH4Cl	AVITI	PAIRED	Element Biosciences	2		PRJNA1273601	SRX29093901	SRR33882375	Jongoh Shin	Jaemin Sung	AA_Supplementation	TRUE	TRUE	TRUE	SNPv2:Supp_Glycine_(2mM)	TRUE	TRUE
SNPV2_condition90_Rep1	Supp_Mucic acid_(2mM)_1	single_nutrient_purturbation	SNPv2	SNPv2	Supp_Mucic acid_(2mM)	1	Escherichia coli K-12 MG1655	MG1655	Batch	No	M9	37	7	Glucose(5)	NH4Cl(1)	O2	Sauer trace element mixture	Mucic acid_(2mM)				SNPV2_condition1_Rep1;SNPV2_condition1_Rep2	Glucose_NH4Cl	AVITI	PAIRED	Element Biosciences	2		PRJNA1273601	SRX29093902	SRR33882374	Jongoh Shin	Jaemin Sung	C_N_Supplementation	TRUE	TRUE	TRUE	SNPv2:Supp_Mucic acid_(2mM)	TRUE	TRUE
SNPV2_condition90_Rep2	Supp_Mucic acid_(2mM)_2	single_nutrient_purturbation	SNPv2	SNPv2	Supp_Mucic acid_(2mM)	2	Escherichia coli K-12 MG1655	MG1655	Batch	No	M9	37	7	Glucose(5)	NH4Cl(1)	O2	Sauer trace element mixture	Mucic acid_(2mM)				SNPV2_condition1_Rep1;SNPV2_condition1_Rep2	Glucose_NH4Cl	AVITI	PAIRED	Element Biosciences	2		PRJNA1273601	SRX29093903	SRR33882373	Jongoh Shin	Jaemin Sung	C_N_Supplementation	TRUE	TRUE	TRUE	SNPv2:Supp_Mucic acid_(2mM)	TRUE	TRUE
SNPV2_condition93_Rep1	Supp_Putrescine_(2mM)_1	single_nutrient_purturbation	SNPv2	SNPv2	Supp_Putrescine_(2mM)	1	Escherichia coli K-12 MG1655	MG1655	Batch	No	M9	37	7	Glucose(5)	NH4Cl(1)	O2	Sauer trace element mixture	Putrescine_(2mM)				SNPV2_condition1_Rep1;SNPV2_condition1_Rep2	Glucose_NH4Cl	AVITI	PAIRED	Element Biosciences	2		PRJNA1273601	SRX29093957	SRR33882320	Jongoh Shin	Jaemin Sung	C_N_Supplementation	TRUE	TRUE	TRUE	SNPv2:Supp_Putrescine_(2mM)	TRUE	TRUE
SNPV2_condition93_Rep2	Supp_Putrescine_(2mM)_2	single_nutrient_purturbation	SNPv2	SNPv2	Supp_Putrescine_(2mM)	2	Escherichia coli K-12 MG1655	MG1655	Batch	No	M9	37	7	Glucose(5)	NH4Cl(1)	O2	Sauer trace element mixture	Putrescine_(2mM)				SNPV2_condition1_Rep1;SNPV2_condition1_Rep2	Glucose_NH4Cl	AVITI	PAIRED	Element Biosciences	2		PRJNA1273601	SRX29093958	SRR33882319	Jongoh Shin	Jaemin Sung	C_N_Supplementation	TRUE	TRUE	TRUE	SNPv2:Supp_Putrescine_(2mM)	TRUE	TRUE
SNPV2_condition94_Rep1	Supp_g-Amino-N-Butyric acid_(2mM)_1	single_nutrient_purturbation	SNPv2	SNPv2	Supp_g-Amino-N-Butyric acid_(2mM)	1	Escherichia coli K-12 MG1655	MG1655	Batch	No	M9	37	7	Glucose(5)	NH4Cl(1)	O2	Sauer trace element mixture	g-Amino-N-Butyric acid_(2mM)				SNPV2_condition1_Rep1;SNPV2_condition1_Rep2	Glucose_NH4Cl	AVITI	PAIRED	Element Biosciences	2		PRJNA1273601	SRX29093959	SRR33882318	Jongoh Shin	Jaemin Sung	C_N_Supplementation	TRUE	TRUE	TRUE	SNPv2:Supp_g-Amino-N-Butyric acid_(2mM)	TRUE	TRUE
SNPV2_condition94_Rep2	Supp_g-Amino-N-Butyric acid_(2mM)_2	single_nutrient_purturbation	SNPv2	SNPv2	Supp_g-Amino-N-Butyric acid_(2mM)	2	Escherichia coli K-12 MG1655	MG1655	Batch	No	M9	37	7	Glucose(5)	NH4Cl(1)	O2	Sauer trace element mixture	g-Amino-N-Butyric acid_(2mM)				SNPV2_condition1_Rep1;SNPV2_condition1_Rep2	Glucose_NH4Cl	AVITI	PAIRED	Element Biosciences	2		PRJNA1273601	SRX29093960	SRR33882317	Jongoh Shin	Jaemin Sung	C_N_Supplementation	TRUE	TRUE	TRUE	SNPv2:Supp_g-Amino-N-Butyric acid_(2mM)	TRUE	TRUE
SNPV2_condition95_Rep1	Supp_D-Saccharic acid_(10mM)_1	single_nutrient_purturbation	SNPv2	SNPv2	Supp_D-Saccharic acid_(10mM)	1	Escherichia coli K-12 MG1655	MG1655	Batch	No	M9	37	7	Glucose(5)	NH4Cl(1)	O2	Sauer trace element mixture	D-Saccharic acid_(10mM)				SNPV2_condition1_Rep1;SNPV2_condition1_Rep2	Glucose_NH4Cl	AVITI	PAIRED	Element Biosciences	2		PRJNA1273601	SRX29093962	SRR33882315	Jongoh Shin	Jaemin Sung	C_N_Supplementation	TRUE	TRUE	TRUE	SNPv2:Supp_D-Saccharic acid_(10mM)	TRUE	TRUE
SNPV2_condition95_Rep2	Supp_D-Saccharic acid_(10mM)_2	single_nutrient_purturbation	SNPv2	SNPv2	Supp_D-Saccharic acid_(10mM)	2	Escherichia coli K-12 MG1655	MG1655	Batch	No	M9	37	7	Glucose(5)	NH4Cl(1)	O2	Sauer trace element mixture	D-Saccharic acid_(10mM)				SNPV2_condition1_Rep1;SNPV2_condition1_Rep2	Glucose_NH4Cl	AVITI	PAIRED	Element Biosciences	2		PRJNA1273601	SRX29093963	SRR33882314	Jongoh Shin	Jaemin Sung	C_N_Supplementation	TRUE	TRUE	TRUE	SNPv2:Supp_D-Saccharic acid_(10mM)	TRUE	TRUE
SNPV2_condition96_Rep1	Supp_D-Galactose_(10mM)_1	single_nutrient_purturbation	SNPv2	SNPv2	Supp_D-Galactose_(10mM)	1	Escherichia coli K-12 MG1655	MG1655	Batch	No	M9	37	7	Glucose(5)	NH4Cl(1)	O2	Sauer trace element mixture	D-Galactose_(10mM)				SNPV2_condition1_Rep1;SNPV2_condition1_Rep2	Glucose_NH4Cl	AVITI	PAIRED	Element Biosciences	2		PRJNA1273601	SRX29093964	SRR33882313	Jongoh Shin	Jaemin Sung	C_N_Supplementation	TRUE	TRUE	TRUE	SNPv2:Supp_D-Galactose_(10mM)	TRUE	TRUE
SNPV2_condition96_Rep2	Supp_D-Galactose_(10mM)_2	single_nutrient_purturbation	SNPv2	SNPv2	Supp_D-Galactose_(10mM)	2	Escherichia coli K-12 MG1655	MG1655	Batch	No	M9	37	7	Glucose(5)	NH4Cl(1)	O2	Sauer trace element mixture	D-Galactose_(10mM)				SNPV2_condition1_Rep1;SNPV2_condition1_Rep2	Glucose_NH4Cl	AVITI	PAIRED	Element Biosciences	2		PRJNA1273601	SRX29093965	SRR33882312	Jongoh Shin	Jaemin Sung	C_N_Supplementation	TRUE	TRUE	TRUE	SNPv2:Supp_D-Galactose_(10mM)	TRUE	TRUE
SNPV2_condition97_Rep1	Supp_D-Trehalose_(10mM)_1	single_nutrient_purturbation	SNPv2	SNPv2	Supp_D-Trehalose_(10mM)	1	Escherichia coli K-12 MG1655	MG1655	Batch	No	M9	37	7	Glucose(5)	NH4Cl(1)	O2	Sauer trace element mixture	D-Trehalose_(10mM)				SNPV2_condition1_Rep1;SNPV2_condition1_Rep2	Glucose_NH4Cl	AVITI	PAIRED	Element Biosciences	2		PRJNA1273601	SRX29093966	SRR33882311	Jongoh Shin	Jaemin Sung	C_N_Supplementation	TRUE	TRUE	TRUE	SNPv2:Supp_D-Trehalose_(10mM)	TRUE	TRUE
SNPV2_condition97_Rep2	Supp_D-Trehalose_(10mM)_2	single_nutrient_purturbation	SNPv2	SNPv2	Supp_D-Trehalose_(10mM)	2	Escherichia coli K-12 MG1655	MG1655	Batch	No	M9	37	7	Glucose(5)	NH4Cl(1)	O2	Sauer trace element mixture	D-Trehalose_(10mM)				SNPV2_condition1_Rep1;SNPV2_condition1_Rep2	Glucose_NH4Cl	AVITI	PAIRED	Element Biosciences	2		PRJNA1273601	SRX29093967	SRR33882310	Jongoh Shin	Jaemin Sung	C_N_Supplementation	TRUE	TRUE	TRUE	SNPv2:Supp_D-Trehalose_(10mM)	TRUE	TRUE
SNPV2_condition98_Rep1	Supp_D-Mannose_(10mM)_1	single_nutrient_purturbation	SNPv2	SNPv2	Supp_D-Mannose_(10mM)	1	Escherichia coli K-12 MG1655	MG1655	Batch	No	M9	37	7	Glucose(5)	NH4Cl(1)	O2	Sauer trace element mixture	D-Mannose_(10mM)				SNPV2_condition1_Rep1;SNPV2_condition1_Rep2	Glucose_NH4Cl	AVITI	PAIRED	Element Biosciences	2		PRJNA1273601	SRX29093968	SRR33882309	Jongoh Shin	Jaemin Sung	C_N_Supplementation	TRUE	TRUE	TRUE	SNPv2:Supp_D-Mannose_(10mM)	TRUE	TRUE
SNPV2_condition98_Rep2	Supp_D-Mannose_(10mM)_2	single_nutrient_purturbation	SNPv2	SNPv2	Supp_D-Mannose_(10mM)	2	Escherichia coli K-12 MG1655	MG1655	Batch	No	M9	37	7	Glucose(5)	NH4Cl(1)	O2	Sauer trace element mixture	D-Mannose_(10mM)				SNPV2_condition1_Rep1;SNPV2_condition1_Rep2	Glucose_NH4Cl	AVITI	PAIRED	Element Biosciences	2		PRJNA1273601	SRX29093969	SRR33882308	Jongoh Shin	Jaemin Sung	C_N_Supplementation	TRUE	TRUE	TRUE	SNPv2:Supp_D-Mannose_(10mM)	TRUE	TRUE
SNPV2_condition99_Rep1	Supp_D-Sorbitol_(10mM)_1	single_nutrient_purturbation	SNPv2	SNPv2	Supp_D-Sorbitol_(10mM)	1	Escherichia coli K-12 MG1655	MG1655	Batch	No	M9	37	7	Glucose(5)	NH4Cl(1)	O2	Sauer trace element mixture	D-Sorbitol_(10mM)				SNPV2_condition1_Rep1;SNPV2_condition1_Rep2	Glucose_NH4Cl	AVITI	PAIRED	Element Biosciences	2		PRJNA1273601	SRX29093970	SRR33882307	Jongoh Shin	Jaemin Sung	C_N_Supplementation	TRUE	TRUE	TRUE	SNPv2:Supp_D-Sorbitol_(10mM)	TRUE	TRUE
SNPV2_condition99_Rep2	Supp_D-Sorbitol_(10mM)_2	single_nutrient_purturbation	SNPv2	SNPv2	Supp_D-Sorbitol_(10mM)	2	Escherichia coli K-12 MG1655	MG1655	Batch	No	M9	37	7	Glucose(5)	NH4Cl(1)	O2	Sauer trace element mixture	D-Sorbitol_(10mM)				SNPV2_condition1_Rep1;SNPV2_condition1_Rep2	Glucose_NH4Cl	AVITI	PAIRED	Element Biosciences	2		PRJNA1273601	SRX29093971	SRR33882306	Jongoh Shin	Jaemin Sung	C_N_Supplementation	TRUE	TRUE	TRUE	SNPv2:Supp_D-Sorbitol_(10mM)	TRUE	TRUE
p1k_00001	control__wt_glc__1	Control	control	PRECISE1K	wt_glc	1	Escherichia coli K-12 MG1655	MG1655	Batch	No	M9	37	7	glucose(2)	NH4Cl(1)	O2	sauer trace element mixture					p1k_00001;p1k_00002	wt_glc	MiSeq	PAIRED	ILLUMINA	2	doi.org/10.1093/nar/gky069	GSE65643	SRX865357	SRR1787590	Sangwoo Seo	Sangwoo Seo		TRUE	TRUE	TRUE	control:wt_glc	TRUE	TRUE
p1k_00002	control__wt_glc__2	Control	control	PRECISE1K	wt_glc	2	Escherichia coli K-12 MG1655	MG1655	Batch	No	M9	37	7	glucose(2)	NH4Cl(1)	O2	sauer trace element mixture					p1k_00001;p1k_00002	wt_glc	MiSeq	PAIRED	ILLUMINA	2	doi.org/10.1093/nar/gky069	GSE65643	SRX865358	SRR1787591	Sangwoo Seo	Sangwoo Seo		TRUE	TRUE	TRUE	control:wt_glc	TRUE	TRUE
p1k_00003	fur__wt_dpd__1	Fur	fur	PRECISE1K	wt_dpd	1	Escherichia coli K-12 MG1655	MG1655	Batch	No	M9	37	7	glucose(2)	NH4Cl(1)	O2		DPD (0.2mM)				p1k_00005;p1k_00006	wt_glc	MiSeq	PAIRED	ILLUMINA	2	doi.org/10.1038/ncomms5910	GSE54900	SRX469840	SRR1168135	Sangwoo Seo	Sangwoo Seo		TRUE	TRUE	TRUE	fur:wt_dpd	TRUE	TRUE
p1k_00004	fur__wt_dpd__2	Fur	fur	PRECISE1K	wt_dpd	2	Escherichia coli K-12 MG1655	MG1655	Batch	No	M9	37	7	glucose(2)	NH4Cl(1)	O2		DPD (0.2mM)				p1k_00005;p1k_00006	wt_glc	MiSeq	PAIRED	ILLUMINA	2	doi.org/10.1038/ncomms5910	GSE54900	SRX469841	SRR1168136	Sangwoo Seo	Sangwoo Seo		TRUE	TRUE	TRUE	fur:wt_dpd	TRUE	TRUE
p1k_00005	fur__wt_fe__1	Fur	fur	PRECISE1K	wt_fe	1	Escherichia coli K-12 MG1655	MG1655	Batch	No	M9	37	7	glucose(2)	NH4Cl(1)	O2		FeCl2 (0.1mM)				p1k_00005;p1k_00006	wt_glc	MiSeq	PAIRED	ILLUMINA	2	doi.org/10.1038/ncomms5910	GSE54900	SRX469838	SRR1168133	Sangwoo Seo	Sangwoo Seo		TRUE	TRUE	TRUE	fur:wt_fe	TRUE	TRUE
p1k_00006	fur__wt_fe__2	Fur	fur	PRECISE1K	wt_fe	2	Escherichia coli K-12 MG1655	MG1655	Batch	No	M9	37	7	glucose(2)	NH4Cl(1)	O2		FeCl2 (0.1mM)				p1k_00005;p1k_00006	wt_glc	MiSeq	PAIRED	ILLUMINA	2	doi.org/10.1038/ncomms5910	GSE54900	SRX469839	SRR1168134	Sangwoo Seo	Sangwoo Seo		TRUE	TRUE	TRUE	fur:wt_fe	TRUE	TRUE
p1k_00007	fur__delfur_dpd__1	Fur	fur	PRECISE1K	delfur_dpd	1	Escherichia coli K-12 MG1655 del_fur	MG1655	Batch	No	M9	37	7	glucose(2)	NH4Cl(1)	O2		DPD (0.2mM)	Kanamycin (50 ug/mL)			p1k_00005;p1k_00006	wt_glc	MiSeq	PAIRED	ILLUMINA	2	doi.org/10.1038/ncomms5910	GSE54900	SRX469844	SRR1168139	Sangwoo Seo	Sangwoo Seo		TRUE	TRUE	TRUE	fur:delfur_dpd	TRUE	TRUE
p1k_00008	fur__delfur_dpd__2	Fur	fur	PRECISE1K	delfur_dpd	2	Escherichia coli K-12 MG1655 del_fur	MG1655	Batch	No	M9	37	7	glucose(2)	NH4Cl(1)	O2		DPD (0.2mM)	Kanamycin (50 ug/mL)			p1k_00005;p1k_00006	wt_glc	MiSeq	PAIRED	ILLUMINA	2	doi.org/10.1038/ncomms5910	GSE54900	SRX469845	SRR1168140	Sangwoo Seo	Sangwoo Seo		TRUE	TRUE	TRUE	fur:delfur_dpd	TRUE	TRUE
p1k_00009	fur__delfur_fe2__1	Fur	fur	PRECISE1K	delfur_fe2	1	Escherichia coli K-12 MG1655 del_fur	MG1655	Batch	No	M9	37	7	glucose(2)	NH4Cl(1)	O2		FeCl2 (0.1mM)	Kanamycin (50 ug/mL)			p1k_00005;p1k_00006	wt_glc	MiSeq	PAIRED	ILLUMINA	2	doi.org/10.1038/ncomms5910	GSE54900	SRX469842	SRR1168137	Sangwoo Seo	Sangwoo Seo		TRUE	TRUE	TRUE	fur:delfur_fe2	TRUE	TRUE
p1k_00010	fur__delfur_fe2__2	Fur	fur	PRECISE1K	delfur_fe2	2	Escherichia coli K-12 MG1655 del_fur	MG1655	Batch	No	M9	37	7	glucose(2)	NH4Cl(1)	O2		FeCl2 (0.1mM)	Kanamycin (50 ug/mL)			p1k_00005;p1k_00006	wt_glc	MiSeq	PAIRED	ILLUMINA	2	doi.org/10.1038/ncomms5910	GSE54900	SRX469843	SRR1168138	Sangwoo Seo	Sangwoo Seo		TRUE	TRUE	TRUE	fur:delfur_fe2	TRUE	TRUE
p1k_00011	acid__wt_ph5__1	Acid	acid	PRECISE1K	wt_ph5	1	Escherichia coli K-12 MG1655	MG1655	Batch	No	M9	37	5.5	glucose(2)	NH4Cl(1)	O2						p1k_00011;p1k_00012	wt_glc	MiSeq	PAIRED	ILLUMINA	2	doi.org/10.1038/ncomms8970	GSE66482	SRX895926	SRR1824557	Sangwoo Seo	Sangwoo Seo		TRUE	TRUE	TRUE	acid:wt_ph5	TRUE	TRUE
p1k_00012	acid__wt_ph5__2	Acid	acid	PRECISE1K	wt_ph5	2	Escherichia coli K-12 MG1655	MG1655	Batch	No	M9	37	5.5	glucose(2)	NH4Cl(1)	O2						p1k_00011;p1k_00012	wt_glc	MiSeq	PAIRED	ILLUMINA	2	doi.org/10.1038/ncomms8970	GSE66482	SRX895927	SRR1824558	Sangwoo Seo	Sangwoo Seo		TRUE	TRUE	TRUE	acid:wt_ph5	TRUE	TRUE
p1k_00015	acid__delgadw_ph5__1	Acid	acid	PRECISE1K	delgadw_ph5	1	Escherichia coli K-12 MG1655 del_gadW	MG1655	Batch	No	M9	37	5.5	glucose(2)	NH4Cl(1)	O2			Kanamycin (50 ug/mL)			p1k_00011;p1k_00012	wt_glc	MiSeq	PAIRED	ILLUMINA	2	doi.org/10.1038/ncomms8970	GSE66482	SRX895930	SRR1824561	Sangwoo Seo	Sangwoo Seo		TRUE	TRUE	TRUE	acid:delgadw_ph5	TRUE	TRUE
p1k_00016	acid__delgadw_ph5__2	Acid	acid	PRECISE1K	delgadw_ph5	2	Escherichia coli K-12 MG1655 del_gadW	MG1655	Batch	No	M9	37	5.5	glucose(2)	NH4Cl(1)	O2			Kanamycin (50 ug/mL)			p1k_00011;p1k_00012	wt_glc	MiSeq	PAIRED	ILLUMINA	2	doi.org/10.1038/ncomms8970	GSE66482	SRX895931	SRR1824562	Sangwoo Seo	Sangwoo Seo		TRUE	TRUE	TRUE	acid:delgadw_ph5	TRUE	TRUE
p1k_00017	acid__delgade_ph5__1	Acid	acid	PRECISE1K	delgade_ph5	1	Escherichia coli K-12 MG1655 del_gadE	MG1655	Batch	No	M9	37	5.5	glucose(2)	NH4Cl(1)	O2			Kanamycin (50 ug/mL)			p1k_00011;p1k_00012	wt_glc	MiSeq	PAIRED	ILLUMINA	2	doi.org/10.1038/ncomms8970	GSE66482	SRX895928	SRR1824559	Sangwoo Seo	Sangwoo Seo		TRUE	TRUE	TRUE	acid:delgade_ph5	TRUE	TRUE
p1k_00018	acid__delgade_ph5__2	Acid	acid	PRECISE1K	delgade_ph5	2	Escherichia coli K-12 MG1655 del_gadE	MG1655	Batch	No	M9	37	5.5	glucose(2)	NH4Cl(1)	O2			Kanamycin (50 ug/mL)			p1k_00011;p1k_00012	wt_glc	MiSeq	PAIRED	ILLUMINA	2	doi.org/10.1038/ncomms8970	GSE66482	SRX895929	SRR1824560	Sangwoo Seo	Sangwoo Seo		TRUE	TRUE	TRUE	acid:delgade_ph5	TRUE	TRUE
p1k_00019	oxidative__wt_pq__1	Oxidative	oxidative	PRECISE1K	wt_pq	1	Escherichia coli K-12 MG1655	MG1655	Batch	No	M9	37	7	glucose(2)	NH4Cl(1)	O2		PQ (250uM)				p1k_00019;p1k_00020	wt_glc	MiSeq	PAIRED	ILLUMINA	2	doi.org/10.1016/j.celrep.2015.07.043	GSE65711	SRX871628	SRR1796598	Sangwoo Seo	Sangwoo Seo		TRUE	TRUE	TRUE	oxidative:wt_pq	TRUE	TRUE
p1k_00020	oxidative__wt_pq__2	Oxidative	oxidative	PRECISE1K	wt_pq	2	Escherichia coli K-12 MG1655	MG1655	Batch	No	M9	37	7	glucose(2)	NH4Cl(1)	O2		PQ (250uM)				p1k_00019;p1k_00020	wt_glc	MiSeq	PAIRED	ILLUMINA	2	doi.org/10.1016/j.celrep.2015.07.043	GSE65711	SRX871629	SRR1796599	Sangwoo Seo	Sangwoo Seo		TRUE	TRUE	TRUE	oxidative:wt_pq	TRUE	TRUE
p1k_00021	oxidative__deloxyr_pq__1	Oxidative	oxidative	PRECISE1K	deloxyr_pq	1	Escherichia coli K-12 MG1655 del_oxyR	MG1655	Batch	No	M9	37	7	glucose(2)	NH4Cl(1)	O2		PQ (250uM)	Kanamycin (50 ug/mL)			p1k_00019;p1k_00020	wt_glc	MiSeq	PAIRED	ILLUMINA	2	doi.org/10.1016/j.celrep.2015.07.043	GSE65711	SRX871630	SRR1796600	Sangwoo Seo	Sangwoo Seo		TRUE	TRUE	TRUE	oxidative:deloxyr_pq	TRUE	TRUE
p1k_00022	oxidative__deloxyr_pq__2	Oxidative	oxidative	PRECISE1K	deloxyr_pq	2	Escherichia coli K-12 MG1655 del_oxyR	MG1655	Batch	No	M9	37	7	glucose(2)	NH4Cl(1)	O2		PQ (250uM)	Kanamycin (50 ug/mL)			p1k_00019;p1k_00020	wt_glc	MiSeq	PAIRED	ILLUMINA	2	doi.org/10.1016/j.celrep.2015.07.043	GSE65711	SRX871631	SRR1796601	Sangwoo Seo	Sangwoo Seo		TRUE	TRUE	TRUE	oxidative:deloxyr_pq	TRUE	TRUE
p1k_00023	oxidative__delsoxr_pq__1	Oxidative	oxidative	PRECISE1K	delsoxr_pq	1	Escherichia coli K-12 MG1655 del_soxR	MG1655	Batch	No	M9	37	7	glucose(2)	NH4Cl(1)	O2		PQ (250uM)	Kanamycin (50 ug/mL)			p1k_00019;p1k_00020	wt_glc	MiSeq	PAIRED	ILLUMINA	2	doi.org/10.1016/j.celrep.2015.07.043	GSE65711	SRX871632	SRR1796602	Sangwoo Seo	Sangwoo Seo		TRUE	TRUE	TRUE	oxidative:delsoxr_pq	TRUE	TRUE
p1k_00024	oxidative__delsoxr_pq__2	Oxidative	oxidative	PRECISE1K	delsoxr_pq	2	Escherichia coli K-12 MG1655 del_soxR	MG1655	Batch	No	M9	37	7	glucose(2)	NH4Cl(1)	O2		PQ (250uM)	Kanamycin (50 ug/mL)			p1k_00019;p1k_00020	wt_glc	MiSeq	PAIRED	ILLUMINA	2	doi.org/10.1016/j.celrep.2015.07.043	GSE65711	SRX871633	SRR1796603	Sangwoo Seo	Sangwoo Seo		TRUE	TRUE	TRUE	oxidative:delsoxr_pq	TRUE	TRUE
p1k_00025	oxidative__delsoxs_pq__1	Oxidative	oxidative	PRECISE1K	delsoxs_pq	1	Escherichia coli K-12 MG1655 del_soxS	MG1655	Batch	No	M9	37	7	glucose(2)	NH4Cl(1)	O2		PQ (250uM)	Kanamycin (50 ug/mL)			p1k_00019;p1k_00020	wt_glc	MiSeq	PAIRED	ILLUMINA	2	doi.org/10.1016/j.celrep.2015.07.043	GSE65711	SRX871634	SRR1796604	Sangwoo Seo	Sangwoo Seo		TRUE	TRUE	TRUE	oxidative:delsoxs_pq	TRUE	TRUE
p1k_00026	oxidative__delsoxs_pq__2	Oxidative	oxidative	PRECISE1K	delsoxs_pq	2	Escherichia coli K-12 MG1655 del_soxS	MG1655	Batch	No	M9	37	7	glucose(2)	NH4Cl(1)	O2		PQ (250uM)	Kanamycin (50 ug/mL)			p1k_00019;p1k_00020	wt_glc	MiSeq	PAIRED	ILLUMINA	2	doi.org/10.1016/j.celrep.2015.07.043	GSE65711	SRX871635	SRR1796605	Sangwoo Seo	Sangwoo Seo		TRUE	TRUE	TRUE	oxidative:delsoxs_pq	TRUE	TRUE
p1k_00027	nac_ntrc__wt_csn__1	Nac/NtrC	nac_ntrc	PRECISE1K	wt_csn	1	Escherichia coli K-12 MG1655	MG1655	Batch	No	W2	37	7	glucose(2)	cytosine(2)	O2						p1k_00027;p1k_00028	wt_glc	MiSeq	PAIRED	ILLUMINA	2	escholarship.org/uc/item/0k4709x6				Donghyuk Kim	Donghyuk Kim		TRUE	TRUE	TRUE	nac_ntrc:wt_csn	TRUE	TRUE
p1k_00028	nac_ntrc__wt_csn__2	Nac/NtrC	nac_ntrc	PRECISE1K	wt_csn	2	Escherichia coli K-12 MG1655	MG1655	Batch	No	W2	37	7	glucose(2)	cytosine(2)	O2						p1k_00027;p1k_00028	wt_glc	MiSeq	PAIRED	ILLUMINA	2	escholarship.org/uc/item/0k4709x6				Donghyuk Kim	Donghyuk Kim		TRUE	TRUE	TRUE	nac_ntrc:wt_csn	TRUE	TRUE
p1k_00029	nac_ntrc__wt_cytd__1	Nac/NtrC	nac_ntrc	PRECISE1K	wt_cytd	1	Escherichia coli K-12 MG1655	MG1655	Batch	No	W2	37	7	glucose(2)	cytidine(2)	O2						p1k_00027;p1k_00028	wt_glc	MiSeq	PAIRED	ILLUMINA	2	escholarship.org/uc/item/0k4709x6				Donghyuk Kim	Donghyuk Kim		TRUE	TRUE	TRUE	nac_ntrc:wt_cytd	TRUE	TRUE
p1k_00030	nac_ntrc__wt_cytd__2	Nac/NtrC	nac_ntrc	PRECISE1K	wt_cytd	2	Escherichia coli K-12 MG1655	MG1655	Batch	No	W2	37	7	glucose(2)	cytidine(2)	O2						p1k_00027;p1k_00028	wt_glc	MiSeq	PAIRED	ILLUMINA	2	escholarship.org/uc/item/0k4709x6				Donghyuk Kim	Donghyuk Kim		TRUE	TRUE	TRUE	nac_ntrc:wt_cytd	TRUE	TRUE
p1k_00031	nac_ntrc__wt_gln__1	Nac/NtrC	nac_ntrc	PRECISE1K	wt_gln	1	Escherichia coli K-12 MG1655	MG1655	Batch	No	W2	37	7	glucose(2)	glutamine(2)	O2						p1k_00027;p1k_00028	wt_glc	MiSeq	PAIRED	ILLUMINA	2	escholarship.org/uc/item/0k4709x6				Donghyuk Kim	Donghyuk Kim		TRUE	TRUE	TRUE	nac_ntrc:wt_gln	TRUE	TRUE
p1k_00032	nac_ntrc__wt_gln__2	Nac/NtrC	nac_ntrc	PRECISE1K	wt_gln	2	Escherichia coli K-12 MG1655	MG1655	Batch	No	W2	37	7	glucose(2)	glutamine(2)	O2						p1k_00027;p1k_00028	wt_glc	MiSeq	PAIRED	ILLUMINA	2	escholarship.org/uc/item/0k4709x6				Donghyuk Kim	Donghyuk Kim		TRUE	TRUE	TRUE	nac_ntrc:wt_gln	TRUE	TRUE
p1k_00041	misc__wt_no_te__1	Misc	misc	PRECISE1K	wt_no_te	1	Escherichia coli K-12 MG1655	MG1655	Batch	No	M9	37	7	glucose(4)	NH4Cl(1)	O2						p1k_00041;p1k_00042	wt_glc	MiSeq	PAIRED	ILLUMINA	2	doi.org/10.1038/s41467-019-13483-w	GSE122211	SRX4985291	SRR8164476	Sangwoo Seo	Sangwoo Seo		TRUE	TRUE	TRUE	misc:wt_no_te	TRUE	TRUE
p1k_00042	misc__wt_no_te__2	Misc	misc	PRECISE1K	wt_no_te	2	Escherichia coli K-12 MG1655	MG1655	Batch	No	M9	37	7	glucose(4)	NH4Cl(1)	O2						p1k_00041;p1k_00042	wt_glc	MiSeq	PAIRED	ILLUMINA	2	doi.org/10.1038/s41467-019-13483-w	GSE122211	SRX4985292	SRR8164477	Sangwoo Seo	Sangwoo Seo		TRUE	TRUE	TRUE	misc:wt_no_te	TRUE	TRUE
p1k_00050	omics__wt_glu__1	Omics	omics	PRECISE1K	wt_glu	1	Escherichia coli K-12 MG1655	MG1655	Batch	No	M9	37	7	glucose(4)	NH4Cl(1)	O2	sauer trace element mixture	glutamate (10mM)				p1k_00050;p1k_00051	wt_glc	MiSeq	PAIRED	ILLUMINA	2	doi.org/10.1038/s41467-019-13483-w	GSE122211	SRX4985299	SRR8164484	Donghyuk Kim	Donghyuk Kim		TRUE	TRUE	TRUE	omics:wt_glu	TRUE	TRUE
p1k_00051	omics__wt_glu__2	Omics	omics	PRECISE1K	wt_glu	2	Escherichia coli K-12 MG1655	MG1655	Batch	No	M9	37	7	glucose(4)	NH4Cl(1)	O2	sauer trace element mixture	glutamate (10mM)				p1k_00050;p1k_00051	wt_glc	MiSeq	PAIRED	ILLUMINA	2	doi.org/10.1038/s41467-019-13483-w	GSE122211	SRX4985300	SRR8164485	Donghyuk Kim	Donghyuk Kim		TRUE	TRUE	TRUE	omics:wt_glu	TRUE	TRUE
p1k_00052	omics__wt_gly__1	Omics	omics	PRECISE1K	wt_gly	1	Escherichia coli K-12 MG1655	MG1655	Batch	No	M9	37	7	glucose(4)	NH4Cl(1)	O2	sauer trace element mixture	glycine (10mM)				p1k_00050;p1k_00051	wt_glc	MiSeq	PAIRED	ILLUMINA	2	doi.org/10.1038/ncomms13091	GSE59760	SRX661397	SRR1525108	Donghyuk Kim	Donghyuk Kim		TRUE	TRUE	TRUE	omics:wt_gly	TRUE	TRUE
p1k_00053	omics__wt_gly__2	Omics	omics	PRECISE1K	wt_gly	2	Escherichia coli K-12 MG1655	MG1655	Batch	No	M9	37	7	glucose(4)	NH4Cl(1)	O2	sauer trace element mixture	glycine (10mM)				p1k_00050;p1k_00051	wt_glc	MiSeq	PAIRED	ILLUMINA	2	doi.org/10.1038/ncomms13091	GSE59760	SRX661398	SRR1525109	Donghyuk Kim	Donghyuk Kim		TRUE	TRUE	TRUE	omics:wt_gly	TRUE	TRUE
p1k_00054	omics__wt_thr__1	Omics	omics	PRECISE1K	wt_thr	1	Escherichia coli K-12 MG1655	MG1655	Batch	No	M9	37	7	glucose(4)	NH4Cl(1)	O2	sauer trace element mixture	threonine (10mM)				p1k_00050;p1k_00051	wt_glc	MiSeq	PAIRED	ILLUMINA	2	doi.org/10.1038/ncomms13091	GSE59760	SRX661399	SRR1525110	Donghyuk Kim	Donghyuk Kim		TRUE	TRUE	TRUE	omics:wt_thr	TRUE	TRUE
p1k_00055	omics__wt_thr__2	Omics	omics	PRECISE1K	wt_thr	2	Escherichia coli K-12 MG1655	MG1655	Batch	No	M9	37	7	glucose(4)	NH4Cl(1)	O2	sauer trace element mixture	threonine (10mM)				p1k_00050;p1k_00051	wt_glc	MiSeq	PAIRED	ILLUMINA	2	doi.org/10.1038/ncomms13091	GSE59760	SRX661400	SRR1525111	Donghyuk Kim	Donghyuk Kim		TRUE	TRUE	TRUE	omics:wt_thr	TRUE	TRUE
p1k_00064	ompr__wt_nacl__1	OmpR	ompr	PRECISE1K	wt_nacl	1	Escherichia coli K-12 MG1655	MG1655	Batch	No	M9	37	7	glucose(2)	NH4Cl(1)	O2		NaCl (0.3M)				p1k_00064;p1k_00065	wt_glc	MiSeq	PAIRED	ILLUMINA	2	doi.org/10.1038/s41598-017-02110-7	GSE88980	SRX2254712	SRR4435464	Sangwoo Seo	Sangwoo Seo		TRUE	TRUE	TRUE	ompr:wt_nacl	TRUE	TRUE
p1k_00065	ompr__wt_nacl__2	OmpR	ompr	PRECISE1K	wt_nacl	2	Escherichia coli K-12 MG1655	MG1655	Batch	No	M9	37	7	glucose(2)	NH4Cl(1)	O2		NaCl (0.3M)				p1k_00064;p1k_00065	wt_glc	MiSeq	PAIRED	ILLUMINA	2	doi.org/10.1038/s41598-017-02110-7	GSE88980	SRX2254713	SRR4435465	Sangwoo Seo	Sangwoo Seo		TRUE	TRUE	TRUE	ompr:wt_nacl	TRUE	TRUE
p1k_00070	minspan__wt_glc__2	MinSpan	minspan	PRECISE1K	wt_glc	2	Escherichia coli K-12 MG1655	MG1655	Batch	No	M9	37	7	glucose(4)	NH4Cl(1)	O2	sauer trace element mixture					p1k_00070;p1k_00071;p1k_00072	wt_glc	GAIIX	PAIRED	ILLUMINA	4	doi.org/10.15252/msb.20145243	GSE48324	SRX315213	SRR922261	Aarash Bordbar	Haythem Latif		TRUE	TRUE	TRUE	minspan:wt_glc	TRUE	TRUE
p1k_00071	minspan__wt_glc__3	MinSpan	minspan	PRECISE1K	wt_glc	3	Escherichia coli K-12 MG1655	MG1655	Batch	No	M9	37	7	glucose(4)	NH4Cl(1)	O2	sauer trace element mixture					p1k_00070;p1k_00071;p1k_00072	wt_glc	GAIIX	PAIRED	ILLUMINA	4	doi.org/10.15252/msb.20145243	GSE48324	SRX315214	SRR922262	Aarash Bordbar	Haythem Latif		TRUE	TRUE	TRUE	minspan:wt_glc	TRUE	TRUE
p1k_00072	minspan__wt_glc__4	MinSpan	minspan	PRECISE1K	wt_glc	4	Escherichia coli K-12 MG1655	MG1655	Batch	No	M9	37	7	glucose(4)	NH4Cl(1)	O2	sauer trace element mixture				Bridging Study between MiSeq & GAIIX	p1k_00070;p1k_00071;p1k_00072	wt_glc	MiSeq	PAIRED	ILLUMINA	4	doi.org/10.1038/s41467-019-13483-w	GSE122211	SRX4985301	SRR8164486	Aarash Bordbar	Haythem Latif		TRUE	TRUE	TRUE	minspan:wt_glc	TRUE	TRUE
p1k_00073	minspan__wt_glc_anaero__1	MinSpan	minspan	PRECISE1K	wt_glc_anaero	1	Escherichia coli K-12 MG1655	MG1655	Batch	No	M9	37	7	glucose(4)	NH4Cl(1)		sauer trace element mixture					p1k_00070;p1k_00071;p1k_00072	wt_glc	GAIIX	PAIRED	ILLUMINA	2	doi.org/10.15252/msb.20145243	GSE48324	SRX315218	SRR922266	Aarash Bordbar	Haythem Latif		TRUE	TRUE	TRUE	minspan:wt_glc_anaero	TRUE	TRUE
p1k_00074	minspan__wt_glc_anaero__2	MinSpan	minspan	PRECISE1K	wt_glc_anaero	2	Escherichia coli K-12 MG1655	MG1655	Batch	No	M9	37	7	glucose(4)	NH4Cl(1)		sauer trace element mixture					p1k_00070;p1k_00071;p1k_00072	wt_glc	GAIIX	PAIRED	ILLUMINA	2	doi.org/10.15252/msb.20145243	GSE48324	SRX315219	SRR922267	Aarash Bordbar	Haythem Latif		TRUE	TRUE	TRUE	minspan:wt_glc_anaero	TRUE	TRUE
p1k_00082	cra_crp__wt_ac__1	Cra/Crp	cra_crp	PRECISE1K	wt_ac	1	Escherichia coli K-12 MG1655	MG1655	Batch	No	M9	37	7	acetate(2)	NH4Cl(1)	O2	aebersold trace element mixture					p1k_00082;p1k_00083	wt_glc	MiSeq	PAIRED	ILLUMINA	2	doi.org/10.1093/nar/gky069	GSE65643	SRX865361	SRR1787594	Donghyuk Kim	Donghyuk Kim		TRUE	TRUE	TRUE	cra_crp:wt_ac	TRUE	TRUE
p1k_00083	cra_crp__wt_ac__2	Cra/Crp	cra_crp	PRECISE1K	wt_ac	2	Escherichia coli K-12 MG1655	MG1655	Batch	No	M9	37	7	acetate(2)	NH4Cl(1)	O2	aebersold trace element mixture					p1k_00082;p1k_00083	wt_glc	MiSeq	PAIRED	ILLUMINA	2	doi.org/10.1093/nar/gky069	GSE65643	SRX865362	SRR1787595	Donghyuk Kim	Donghyuk Kim		TRUE	TRUE	TRUE	cra_crp:wt_ac	TRUE	TRUE
p1k_00084	cra_crp__wt_fru__1	Cra/Crp	cra_crp	PRECISE1K	wt_fru	1	Escherichia coli K-12 MG1655	MG1655	Batch	No	M9	37	7	fructose(2)	NH4Cl(1)	O2	aebersold trace element mixture					p1k_00082;p1k_00083	wt_glc	MiSeq	PAIRED	ILLUMINA	2	doi.org/10.1093/nar/gky069	GSE65643	SRX865359	SRR1787592	Donghyuk Kim	Donghyuk Kim		TRUE	TRUE	TRUE	cra_crp:wt_fru	TRUE	TRUE
p1k_00085	cra_crp__wt_fru__2	Cra/Crp	cra_crp	PRECISE1K	wt_fru	2	Escherichia coli K-12 MG1655	MG1655	Batch	No	M9	37	7	fructose(2)	NH4Cl(1)	O2	aebersold trace element mixture					p1k_00082;p1k_00083	wt_glc	MiSeq	PAIRED	ILLUMINA	2	doi.org/10.1093/nar/gky069	GSE65643	SRX865360	SRR1787593	Donghyuk Kim	Donghyuk Kim		TRUE	TRUE	TRUE	cra_crp:wt_fru	TRUE	TRUE
p1k_00086	cra_crp__delcra_ac__1	Cra/Crp	cra_crp	PRECISE1K	delcra_ac	1	Escherichia coli K-12 MG1655 del_cra	MG1655	Batch	No	M9	37	7	acetate(2)	NH4Cl(1)	O2	aebersold trace element mixture		Kanamycin			p1k_00082;p1k_00083	wt_glc	MiSeq	PAIRED	ILLUMINA	2	doi.org/10.1093/nar/gky069	GSE65643	SRX865367	SRR1787600	Donghyuk Kim	Donghyuk Kim		TRUE	TRUE	TRUE	cra_crp:delcra_ac	TRUE	TRUE
p1k_00087	cra_crp__delcra_ac__2	Cra/Crp	cra_crp	PRECISE1K	delcra_ac	2	Escherichia coli K-12 MG1655 del_cra	MG1655	Batch	No	M9	37	7	acetate(2)	NH4Cl(1)	O2	aebersold trace element mixture		Kanamycin			p1k_00082;p1k_00083	wt_glc	MiSeq	PAIRED	ILLUMINA	2	doi.org/10.1093/nar/gky069	GSE65643	SRX865368	SRR1787601	Donghyuk Kim	Donghyuk Kim		TRUE	TRUE	TRUE	cra_crp:delcra_ac	TRUE	TRUE
p1k_00088	cra_crp__delcra_fru__1	Cra/Crp	cra_crp	PRECISE1K	delcra_fru	1	Escherichia coli K-12 MG1655 del_cra	MG1655	Batch	No	M9	37	7	fructose(2)	NH4Cl(1)	O2	aebersold trace element mixture		Kanamycin			p1k_00082;p1k_00083	wt_glc	MiSeq	PAIRED	ILLUMINA	2	doi.org/10.1093/nar/gky069	GSE65643	SRX865365	SRR1787598	Donghyuk Kim	Donghyuk Kim		TRUE	TRUE	TRUE	cra_crp:delcra_fru	TRUE	TRUE
p1k_00089	cra_crp__delcra_fru__2	Cra/Crp	cra_crp	PRECISE1K	delcra_fru	2	Escherichia coli K-12 MG1655 del_cra	MG1655	Batch	No	M9	37	7	fructose(2)	NH4Cl(1)	O2	aebersold trace element mixture		Kanamycin			p1k_00082;p1k_00083	wt_glc	MiSeq	PAIRED	ILLUMINA	2	doi.org/10.1093/nar/gky069	GSE65643	SRX865366	SRR1787599	Donghyuk Kim	Donghyuk Kim		TRUE	TRUE	TRUE	cra_crp:delcra_fru	TRUE	TRUE
p1k_00090	cra_crp__delcra_glc__1	Cra/Crp	cra_crp	PRECISE1K	delcra_glc	1	Escherichia coli K-12 MG1655 del_cra	MG1655	Batch	No	M9	37	7	glucose(2)	NH4Cl(1)	O2	aebersold trace element mixture		Kanamycin			p1k_00082;p1k_00083	wt_glc	MiSeq	PAIRED	ILLUMINA	2	doi.org/10.1093/nar/gky069	GSE65643	SRX865363	SRR1787596	Donghyuk Kim	Donghyuk Kim		TRUE	TRUE	TRUE	cra_crp:delcra_glc	TRUE	TRUE
p1k_00091	cra_crp__delcra_glc__2	Cra/Crp	cra_crp	PRECISE1K	delcra_glc	2	Escherichia coli K-12 MG1655 del_cra	MG1655	Batch	No	M9	37	7	glucose(2)	NH4Cl(1)	O2	aebersold trace element mixture		Kanamycin			p1k_00082;p1k_00083	wt_glc	MiSeq	PAIRED	ILLUMINA	2	doi.org/10.1093/nar/gky069	GSE65643	SRX865364	SRR1787597	Donghyuk Kim	Donghyuk Kim		TRUE	TRUE	TRUE	cra_crp:delcra_glc	TRUE	TRUE
p1k_00094	rpoB__wt_lb__1	RpoB Knock-in	rpoB	PRECISE1K	wt_lb	1	Escherichia coli K-12 MG1655	MG1655	Batch	No	LB	37	7			O2						p1k_00001;p1k_00002	wt_glc	MiSeq	PAIRED	ILLUMINA	2	doi.org/10.1016/j.cels.2016.04.003	GSE59377	SRX651938	SRR1514291	Jose Utrilla	Jose Utrilla		TRUE	TRUE	TRUE	rpoB:wt_lb	TRUE	TRUE
p1k_00095	rpoB__wt_lb__2	RpoB Knock-in	rpoB	PRECISE1K	wt_lb	2	Escherichia coli K-12 MG1655	MG1655	Batch	No	LB	37	7			O2						p1k_00001;p1k_00002	wt_glc	MiSeq	PAIRED	ILLUMINA	2	doi.org/10.1016/j.cels.2016.04.003	GSE59377	SRX651938	SRR1514292	Jose Utrilla	Jose Utrilla		TRUE	TRUE	TRUE	rpoB:wt_lb	TRUE	TRUE
p1k_00098	rpoB__rpoBE546V_lb__1	RpoB Knock-in	rpoB	PRECISE1K	rpoBE546V_lb	1	Escherichia coli K-12 MG1655 rpoBE546V	MG1655	Batch	No	LB	37	7			O2			Kanamycin			p1k_00001;p1k_00002	wt_glc	MiSeq	PAIRED	ILLUMINA	2	doi.org/10.1016/j.cels.2016.04.003	GSE59377	SRX651942	SRR1514296	Jose Utrilla	Jose Utrilla		TRUE	TRUE	TRUE	rpoB:rpoBE546V_lb	TRUE	TRUE
p1k_00099	rpoB__rpoBE546V_lb__2	RpoB Knock-in	rpoB	PRECISE1K	rpoBE546V_lb	2	Escherichia coli K-12 MG1655 rpoBE546V	MG1655	Batch	No	LB	37	7			O2			Kanamycin			p1k_00001;p1k_00002	wt_glc	MiSeq	PAIRED	ILLUMINA	2	doi.org/10.1016/j.cels.2016.04.003	GSE59377	SRX651942	SRR1514297	Jose Utrilla	Jose Utrilla		TRUE	TRUE	TRUE	rpoB:rpoBE546V_lb	TRUE	TRUE
p1k_00101	rpoB__rpoBE672K_glc__1	RpoB Knock-in	rpoB	PRECISE1K	rpoBE672K_glc	1	Escherichia coli K-12 MG1655 rpoBE672K	MG1655	Batch	No	M9	37	7	glucose(4)	NH4Cl(1)	O2	sauer trace element mixture		Kanamycin			p1k_00001;p1k_00002	wt_glc	MiSeq	PAIRED	ILLUMINA	2	doi.org/10.1016/j.cels.2016.04.003	GSE59377	SRX651945	SRR1514300	Jose Utrilla	Jose Utrilla		TRUE	TRUE	TRUE	rpoB:rpoBE672K_glc	TRUE	TRUE
p1k_00102	rpoB__rpoBE672K_glc__2	RpoB Knock-in	rpoB	PRECISE1K	rpoBE672K_glc	2	Escherichia coli K-12 MG1655 rpoBE672K	MG1655	Batch	No	M9	37	7	glucose(4)	NH4Cl(1)	O2	sauer trace element mixture		Kanamycin			p1k_00001;p1k_00002	wt_glc	MiSeq	PAIRED	ILLUMINA	2	doi.org/10.1016/j.cels.2016.04.003	GSE59377	SRX651945	SRR1514301	Jose Utrilla	Jose Utrilla		TRUE	TRUE	TRUE	rpoB:rpoBE672K_glc	TRUE	TRUE
p1k_00103	rpoB__rpoBE672K_lb__1	RpoB Knock-in	rpoB	PRECISE1K	rpoBE672K_lb	1	Escherichia coli K-12 MG1655 rpoBE672K	MG1655	Batch	No	LB	37	7			O2			Kanamycin			p1k_00001;p1k_00002	wt_glc	MiSeq	PAIRED	ILLUMINA	2	doi.org/10.1016/j.cels.2016.04.003	GSE59377	SRX651946	SRR1514302	Jose Utrilla	Jose Utrilla		TRUE	TRUE	TRUE	rpoB:rpoBE672K_lb	TRUE	TRUE
p1k_00104	rpoB__rpoBE672K_lb__2	RpoB Knock-in	rpoB	PRECISE1K	rpoBE672K_lb	2	Escherichia coli K-12 MG1655 rpoBE672K	MG1655	Batch	No	LB	37	7			O2			Kanamycin			p1k_00001;p1k_00002	wt_glc	MiSeq	PAIRED	ILLUMINA	2	doi.org/10.1016/j.cels.2016.04.003	GSE59377	SRX651946	SRR1514303	Jose Utrilla	Jose Utrilla		TRUE	TRUE	TRUE	rpoB:rpoBE672K_lb	TRUE	TRUE
p1k_00106	crp__wt_glyc__1	Crp ARs	crp	PRECISE1K	wt_glyc	1	Escherichia coli K-12 MG1655	MG1655	Batch	No	M9	37	7	glycerol(2)	NH4Cl(1)	O2	sauer trace element mixture					p1k_00106;p1k_00107	wt_glc	MiSeq	PAIRED	ILLUMINA	2	doi.org/10.1371/journal.pone.0197272	GSE64849	SRX837344	SRR1751347;SRR1751348;SRR1751349	Haythem Latif	Haythem Latif		TRUE	TRUE	TRUE	crp:wt_glyc	TRUE	TRUE
p1k_00107	crp__wt_glyc__2	Crp ARs	crp	PRECISE1K	wt_glyc	2	Escherichia coli K-12 MG1655	MG1655	Batch	No	M9	37	7	glycerol(2)	NH4Cl(1)	O2	sauer trace element mixture					p1k_00106;p1k_00107	wt_glc	MiSeq	PAIRED	ILLUMINA	2	doi.org/10.1371/journal.pone.0197272	GSE64849	SRX837345	SRR1751350;SRR1751351;SRR1751352	Haythem Latif	Haythem Latif		TRUE	TRUE	TRUE	crp:wt_glyc	TRUE	TRUE
p1k_00108	crp__delar1_glyc__1	Crp ARs	crp	PRECISE1K	delar1_glyc	1	Escherichia coli K-12 MG1655 crp_delAr1	MG1655	Batch	No	M9	37	7	glycerol(2)	NH4Cl(1)	O2	sauer trace element mixture		Kanamycin			p1k_00106;p1k_00107	wt_glc	MiSeq	PAIRED	ILLUMINA	2	doi.org/10.1371/journal.pone.0197272	GSE64849	SRX837322	SRR1751295;SRR1751296;SRR1751297	Haythem Latif	Haythem Latif		TRUE	TRUE	TRUE	crp:delar1_glyc	TRUE	TRUE
p1k_00109	crp__delar1_glyc__2	Crp ARs	crp	PRECISE1K	delar1_glyc	2	Escherichia coli K-12 MG1655 crp_delAr1	MG1655	Batch	No	M9	37	7	glycerol(2)	NH4Cl(1)	O2	sauer trace element mixture		Kanamycin			p1k_00106;p1k_00107	wt_glc	MiSeq	PAIRED	ILLUMINA	2	doi.org/10.1371/journal.pone.0197272	GSE64849	SRX837323	SRR1751298;SRR1751299;SRR1751300	Haythem Latif	Haythem Latif		TRUE	TRUE	TRUE	crp:delar1_glyc	TRUE	TRUE
p1k_00110	crp__delar1ar2_glyc__1	Crp ARs	crp	PRECISE1K	delar1ar2_glyc	1	Escherichia coli K-12 MG1655 crp_delAr1delAr2	MG1655	Batch	No	M9	37	7	glycerol(2)	NH4Cl(1)	O2	sauer trace element mixture		Kanamycin			p1k_00106;p1k_00107	wt_glc	MiSeq	PAIRED	ILLUMINA	3	doi.org/10.1371/journal.pone.0197272	GSE64849	SRX837324	SRR1751301;SRR1751302;SRR1751303	Haythem Latif	Haythem Latif		TRUE	TRUE	TRUE	crp:delar1ar2_glyc	TRUE	TRUE
p1k_00111	crp__delar1ar2_glyc__2	Crp ARs	crp	PRECISE1K	delar1ar2_glyc	2	Escherichia coli K-12 MG1655 crp_delAr1delAr2	MG1655	Batch	No	M9	37	7	glycerol(2)	NH4Cl(1)	O2	sauer trace element mixture		Kanamycin			p1k_00106;p1k_00107	wt_glc	MiSeq	PAIRED	ILLUMINA	3	doi.org/10.1371/journal.pone.0197272	GSE64849	SRX837325	SRR1751304;SRR1751305;SRR1751306	Haythem Latif	Haythem Latif		TRUE	TRUE	TRUE	crp:delar1ar2_glyc	TRUE	TRUE
p1k_00112	crp__delar1ar2_glyc__3	Crp ARs	crp	PRECISE1K	delar1ar2_glyc	3	Escherichia coli K-12 MG1655 crp_delAr1delAr2	MG1655	Batch	No	M9	37	7	glycerol(2)	NH4Cl(1)	O2	sauer trace element mixture		Kanamycin			p1k_00106;p1k_00107	wt_glc	MiSeq	PAIRED	ILLUMINA	3	doi.org/10.1371/journal.pone.0197272	GSE64849	SRX837326	SRR1751307;SRR1751308;SRR1751309	Haythem Latif	Haythem Latif		TRUE	TRUE	TRUE	crp:delar1ar2_glyc	TRUE	TRUE
p1k_00113	crp__delar2_glyc__1	Crp ARs	crp	PRECISE1K	delar2_glyc	1	Escherichia coli K-12 MG1655 crp_delAr2	MG1655	Batch	No	M9	37	7	glycerol(2)	NH4Cl(1)	O2	sauer trace element mixture		Kanamycin			p1k_00106;p1k_00107	wt_glc	MiSeq	PAIRED	ILLUMINA	3	doi.org/10.1371/journal.pone.0197272	GSE64849	SRX837327	SRR1751310;SRR1751311;SRR1751312	Haythem Latif	Haythem Latif		TRUE	TRUE	TRUE	crp:delar2_glyc	TRUE	TRUE
p1k_00114	crp__delar2_glyc__2	Crp ARs	crp	PRECISE1K	delar2_glyc	2	Escherichia coli K-12 MG1655 crp_delAr2	MG1655	Batch	No	M9	37	7	glycerol(2)	NH4Cl(1)	O2	sauer trace element mixture		Kanamycin			p1k_00106;p1k_00107	wt_glc	MiSeq	PAIRED	ILLUMINA	3	doi.org/10.1371/journal.pone.0197272	GSE64849	SRX837328	SRR1751313;SRR1751314	Haythem Latif	Haythem Latif		TRUE	TRUE	TRUE	crp:delar2_glyc	TRUE	TRUE
p1k_00115	crp__delar2_glyc__3	Crp ARs	crp	PRECISE1K	delar2_glyc	3	Escherichia coli K-12 MG1655 crp_delAr2	MG1655	Batch	No	M9	37	7	glycerol(2)	NH4Cl(1)	O2	sauer trace element mixture		Kanamycin			p1k_00106;p1k_00107	wt_glc	MiSeq	PAIRED	ILLUMINA	3	doi.org/10.1371/journal.pone.0197272	GSE64849	SRX837329	SRR1751315;SRR1751316;SRR1751317	Haythem Latif	Haythem Latif		TRUE	TRUE	TRUE	crp:delar2_glyc	TRUE	TRUE
p1k_00116	crp__delcrp_fru__1	Crp ARs	crp	PRECISE1K	delcrp_fru	1	Escherichia coli K-12 MG1655 del_crp	MG1655	Batch	No	M9	37	7	fructose(2)	NH4Cl(1)	O2	sauer trace element mixture		Kanamycin			p1k_00106;p1k_00107	wt_glc	MiSeq	PAIRED	ILLUMINA	3	doi.org/10.1371/journal.pone.0197272	GSE64849	SRX837330	SRR1751318;SRR1751319	Haythem Latif	Haythem Latif		TRUE	TRUE	TRUE	crp:delcrp_fru	TRUE	TRUE
p1k_00117	crp__delcrp_fru__2	Crp ARs	crp	PRECISE1K	delcrp_fru	2	Escherichia coli K-12 MG1655 del_crp	MG1655	Batch	No	M9	37	7	fructose(2)	NH4Cl(1)	O2	sauer trace element mixture		Kanamycin			p1k_00106;p1k_00107	wt_glc	MiSeq	PAIRED	ILLUMINA	3	doi.org/10.1371/journal.pone.0197272	GSE64849	SRX837331	SRR1751320;SRR1751321	Haythem Latif	Haythem Latif		TRUE	TRUE	TRUE	crp:delcrp_fru	TRUE	TRUE
p1k_00118	crp__delcrp_fru__3	Crp ARs	crp	PRECISE1K	delcrp_fru	3	Escherichia coli K-12 MG1655 del_crp	MG1655	Batch	No	M9	37	7	fructose(2)	NH4Cl(1)	O2	sauer trace element mixture		Kanamycin			p1k_00106;p1k_00107	wt_glc	MiSeq	PAIRED	ILLUMINA	3	doi.org/10.1371/journal.pone.0197272	GSE64849	SRX837332	SRR1751322;SRR1751323	Haythem Latif	Haythem Latif		TRUE	TRUE	TRUE	crp:delcrp_fru	TRUE	TRUE
p1k_00119	crp__delcrp_glc__1	Crp ARs	crp	PRECISE1K	delcrp_glc	1	Escherichia coli K-12 MG1655 del_crp	MG1655	Batch	No	M9	37	7	glucose(2)	NH4Cl(1)	O2	sauer trace element mixture		Kanamycin			p1k_00106;p1k_00107	wt_glc	MiSeq	PAIRED	ILLUMINA	3	doi.org/10.1371/journal.pone.0197272	GSE64849	SRX837333	SRR1751324;SRR1751325	Haythem Latif	Haythem Latif		TRUE	TRUE	TRUE	crp:delcrp_glc	TRUE	TRUE
p1k_00120	crp__delcrp_glc__2	Crp ARs	crp	PRECISE1K	delcrp_glc	2	Escherichia coli K-12 MG1655 del_crp	MG1655	Batch	No	M9	37	7	glucose(2)	NH4Cl(1)	O2	sauer trace element mixture		Kanamycin			p1k_00106;p1k_00107	wt_glc	MiSeq	PAIRED	ILLUMINA	3	doi.org/10.1371/journal.pone.0197272	GSE64849	SRX837334	SRR1751326;SRR1751327	Haythem Latif	Haythem Latif		TRUE	TRUE	TRUE	crp:delcrp_glc	TRUE	TRUE
p1k_00121	crp__delcrp_glc__3	Crp ARs	crp	PRECISE1K	delcrp_glc	3	Escherichia coli K-12 MG1655 del_crp	MG1655	Batch	No	M9	37	7	glucose(2)	NH4Cl(1)	O2	sauer trace element mixture		Kanamycin			p1k_00106;p1k_00107	wt_glc	MiSeq	PAIRED	ILLUMINA	3	doi.org/10.1371/journal.pone.0197272	GSE64849	SRX837335	SRR1751328;SRR1751329	Haythem Latif	Haythem Latif		TRUE	TRUE	TRUE	crp:delcrp_glc	TRUE	TRUE
p1k_00122	crp__delcrp_glyc__1	Crp ARs	crp	PRECISE1K	delcrp_glyc	1	Escherichia coli K-12 MG1655 del_crp	MG1655	Batch	No	M9	37	7	glycerol(2)	NH4Cl(1)	O2	sauer trace element mixture		Kanamycin			p1k_00106;p1k_00107	wt_glc	MiSeq	PAIRED	ILLUMINA	3	doi.org/10.1371/journal.pone.0197272	GSE64849	SRX837336	SRR1751330;SRR1751331	Haythem Latif	Haythem Latif		TRUE	TRUE	TRUE	crp:delcrp_glyc	TRUE	TRUE
p1k_00123	crp__delcrp_glyc__2	Crp ARs	crp	PRECISE1K	delcrp_glyc	2	Escherichia coli K-12 MG1655 del_crp	MG1655	Batch	No	M9	37	7	glycerol(2)	NH4Cl(1)	O2	sauer trace element mixture		Kanamycin			p1k_00106;p1k_00107	wt_glc	MiSeq	PAIRED	ILLUMINA	3	doi.org/10.1371/journal.pone.0197272	GSE64849	SRX837337	SRR1751332;SRR1751333	Haythem Latif	Haythem Latif		TRUE	TRUE	TRUE	crp:delcrp_glyc	TRUE	TRUE
p1k_00124	crp__delcrp_glyc__3	Crp ARs	crp	PRECISE1K	delcrp_glyc	3	Escherichia coli K-12 MG1655 del_crp	MG1655	Batch	No	M9	37	7	glycerol(2)	NH4Cl(1)	O2	sauer trace element mixture		Kanamycin			p1k_00106;p1k_00107	wt_glc	MiSeq	PAIRED	ILLUMINA	3	doi.org/10.1371/journal.pone.0197272	GSE64849	SRX837338	SRR1751334;SRR1751335	Haythem Latif	Haythem Latif		TRUE	TRUE	TRUE	crp:delcrp_glyc	TRUE	TRUE
p1k_00161	ica__wt_glc__1	ICA	ica	PRECISE1K	wt_glc	1	Escherichia coli K-12 MG1655	MG1655	Batch	No	M9	37	7	glucose(2)	NH4Cl(1)	O2	sauer trace element mixture					p1k_00161;p1k_00162;p1k_00163;p1k_00164	wt_glc	HiSeq 4000	PAIRED	ILLUMINA	4	doi.org/10.1038/s41467-019-13483-w	GSE122295	SRX4993780	SRR8173227	Anand Sastry	Ying Hefner		TRUE	TRUE	TRUE	ica:wt_glc	TRUE	TRUE
p1k_00162	ica__wt_glc__2	ICA	ica	PRECISE1K	wt_glc	2	Escherichia coli K-12 MG1655	MG1655	Batch	No	M9	37	7	glucose(2)	NH4Cl(1)	O2	sauer trace element mixture					p1k_00161;p1k_00162;p1k_00163;p1k_00164	wt_glc	HiSeq 4000	PAIRED	ILLUMINA	4	doi.org/10.1038/s41467-019-13483-w	GSE122295	SRX4993781	SRR8173228	Anand Sastry	Ying Hefner		TRUE	TRUE	TRUE	ica:wt_glc	TRUE	TRUE
p1k_00163	ica__wt_glc__3	ICA	ica	PRECISE1K	wt_glc	3	Escherichia coli K-12 MG1655	MG1655	Batch	No	M9	37	7	glucose(2)	NH4Cl(1)	O2	sauer trace element mixture					p1k_00161;p1k_00162;p1k_00163;p1k_00164	wt_glc	HiSeq 4000	PAIRED	ILLUMINA	4	doi.org/10.1038/s41467-019-13483-w	GSE122295	SRX4993782	SRR8173229	Anand Sastry	Ying Hefner		TRUE	TRUE	TRUE	ica:wt_glc	TRUE	TRUE
p1k_00164	ica__wt_glc__4	ICA	ica	PRECISE1K	wt_glc	4	Escherichia coli K-12 MG1655	MG1655	Batch	No	M9	37	7	glucose(2)	NH4Cl(1)	O2	sauer trace element mixture					p1k_00161;p1k_00162;p1k_00163;p1k_00164	wt_glc	HiSeq 4000	PAIRED	ILLUMINA	4	doi.org/10.1038/s41467-019-13483-w	GSE122295	SRX4993783	SRR8173230	Anand Sastry	Ying Hefner		TRUE	TRUE	TRUE	ica:wt_glc	TRUE	TRUE
p1k_00165	ica__arg_sbt__1	ICA	ica	PRECISE1K	arg_sbt	1	Escherichia coli K-12 MG1655	MG1655	Batch	No	M9	37	7	sorbitol(4)	NH4Cl(1)	O2	sauer trace element mixture	L-arginine (5.75mM)				p1k_00161;p1k_00162;p1k_00163;p1k_00164	wt_glc	HiSeq 4000	PAIRED	ILLUMINA	2	doi.org/10.1038/s41467-019-13483-w	GSE122295	SRX4993784	SRR8173231	Anand Sastry	Ying Hefner		TRUE	TRUE	TRUE	ica:arg_sbt	TRUE	TRUE
p1k_00166	ica__arg_sbt__2	ICA	ica	PRECISE1K	arg_sbt	2	Escherichia coli K-12 MG1655	MG1655	Batch	No	M9	37	7	sorbitol(4)	NH4Cl(1)	O2	sauer trace element mixture	L-arginine (5.75mM)				p1k_00161;p1k_00162;p1k_00163;p1k_00164	wt_glc	HiSeq 4000	PAIRED	ILLUMINA	2	doi.org/10.1038/s41467-019-13483-w	GSE122295	SRX4993785	SRR8173232	Anand Sastry	Ying Hefner		TRUE	TRUE	TRUE	ica:arg_sbt	TRUE	TRUE
p1k_00167	ica__cytd_rib__1	ICA	ica	PRECISE1K	cytd_rib	1	Escherichia coli K-12 MG1655	MG1655	Batch	No	M9	37	7	D-ribose(4)	NH4Cl(1)	O2	sauer trace element mixture	cytidine (1mM)				p1k_00161;p1k_00162;p1k_00163;p1k_00164	wt_glc	HiSeq 4000	PAIRED	ILLUMINA	2	doi.org/10.1038/s41467-019-13483-w	GSE122295	SRX4993786	SRR8173233	Anand Sastry	Ying Hefner		TRUE	TRUE	TRUE	ica:cytd_rib	TRUE	TRUE
p1k_00168	ica__cytd_rib__2	ICA	ica	PRECISE1K	cytd_rib	2	Escherichia coli K-12 MG1655	MG1655	Batch	No	M9	37	7	D-ribose(4)	NH4Cl(1)	O2	sauer trace element mixture	cytidine (1mM)				p1k_00161;p1k_00162;p1k_00163;p1k_00164	wt_glc	HiSeq 4000	PAIRED	ILLUMINA	2	doi.org/10.1038/s41467-019-13483-w	GSE122295	SRX4993787	SRR8173234	Anand Sastry	Ying Hefner		TRUE	TRUE	TRUE	ica:cytd_rib	TRUE	TRUE
p1k_00169	ica__gth__1	ICA	ica	PRECISE1K	gth	1	Escherichia coli K-12 MG1655	MG1655	Batch	No	M9	37	7	glucose(2)	NH4Cl(1)	O2	sauer trace element mixture w/o MgSO4	glutathione (1mM)				p1k_00161;p1k_00162;p1k_00163;p1k_00164	wt_glc	HiSeq 4000	PAIRED	ILLUMINA	2	doi.org/10.1038/s41467-019-13483-w	GSE122295	SRX4993788	SRR8173235	Anand Sastry	Ying Hefner		TRUE	TRUE	TRUE	ica:gth	TRUE	TRUE
p1k_00170	ica__gth__2	ICA	ica	PRECISE1K	gth	2	Escherichia coli K-12 MG1655	MG1655	Batch	No	M9	37	7	glucose(2)	NH4Cl(1)	O2	sauer trace element mixture w/o MgSO4	glutathione (1mM)				p1k_00161;p1k_00162;p1k_00163;p1k_00164	wt_glc	HiSeq 4000	PAIRED	ILLUMINA	2	doi.org/10.1038/s41467-019-13483-w	GSE122295	SRX4993789	SRR8173236	Anand Sastry	Ying Hefner		TRUE	TRUE	TRUE	ica:gth	TRUE	TRUE
p1k_00171	ica__leu_glcr__1	ICA	ica	PRECISE1K	leu_glcr	1	Escherichia coli K-12 MG1655	MG1655	Batch	No	M9	37	7	glucarate(4)	NH4Cl(1)	O2	sauer trace element mixture	leucine (10mM)				p1k_00161;p1k_00162;p1k_00163;p1k_00164	wt_glc	HiSeq 4000	PAIRED	ILLUMINA	2	doi.org/10.1038/s41467-019-13483-w	GSE122295	SRX4993790	SRR8173237	Anand Sastry	Ying Hefner		TRUE	TRUE	TRUE	ica:leu_glcr	TRUE	TRUE
p1k_00172	ica__leu_glcr__2	ICA	ica	PRECISE1K	leu_glcr	2	Escherichia coli K-12 MG1655	MG1655	Batch	No	M9	37	7	glucarate(4)	NH4Cl(1)	O2	sauer trace element mixture	leucine (10mM)				p1k_00161;p1k_00162;p1k_00163;p1k_00164	wt_glc	HiSeq 4000	PAIRED	ILLUMINA	2	doi.org/10.1038/s41467-019-13483-w	GSE122295	SRX4993791	SRR8173238	Anand Sastry	Ying Hefner		TRUE	TRUE	TRUE	ica:leu_glcr	TRUE	TRUE
p1k_00173	ica__met_glc__1	ICA	ica	PRECISE1K	met_glc	1	Escherichia coli K-12 MG1655	MG1655	Batch	No	M9	37	7	glucose(2)	NH4Cl(1)	O2	sauer trace element mixture	methionine (5mM)				p1k_00161;p1k_00162;p1k_00163;p1k_00164	wt_glc	HiSeq 4000	PAIRED	ILLUMINA	2	doi.org/10.1038/s41467-019-13483-w	GSE122295	SRX4993792	SRR8173239	Anand Sastry	Ying Hefner		TRUE	TRUE	TRUE	ica:met_glc	TRUE	TRUE
p1k_00174	ica__met_glc__2	ICA	ica	PRECISE1K	met_glc	2	Escherichia coli K-12 MG1655	MG1655	Batch	No	M9	37	7	glucose(2)	NH4Cl(1)	O2	sauer trace element mixture	methionine (5mM)				p1k_00161;p1k_00162;p1k_00163;p1k_00164	wt_glc	HiSeq 4000	PAIRED	ILLUMINA	2	doi.org/10.1038/s41467-019-13483-w	GSE122295	SRX4993793	SRR8173240	Anand Sastry	Ying Hefner		TRUE	TRUE	TRUE	ica:met_glc	TRUE	TRUE
p1k_00175	ica__no3_anaero__1	ICA	ica	PRECISE1K	no3_anaero	1	Escherichia coli K-12 MG1655	MG1655	Batch	No	M9	37	7	glucose(2)	NH4Cl(1)	KNO3(20mM)	sauer trace element mixture					p1k_00161;p1k_00162;p1k_00163;p1k_00164	wt_glc	HiSeq 4000	PAIRED	ILLUMINA	2	doi.org/10.1038/s41467-019-13483-w	GSE122295	SRX4993794	SRR8173241	Anand Sastry	Ying Hefner		TRUE	TRUE	TRUE	ica:no3_anaero	TRUE	TRUE
p1k_00176	ica__no3_anaero__2	ICA	ica	PRECISE1K	no3_anaero	2	Escherichia coli K-12 MG1655	MG1655	Batch	No	M9	37	7	glucose(2)	NH4Cl(1)	KNO3(20mM)	sauer trace element mixture					p1k_00161;p1k_00162;p1k_00163;p1k_00164	wt_glc	HiSeq 4000	PAIRED	ILLUMINA	2	doi.org/10.1038/s41467-019-13483-w	GSE122295	SRX4993795	SRR8173242	Anand Sastry	Ying Hefner		TRUE	TRUE	TRUE	ica:no3_anaero	TRUE	TRUE
p1k_00177	ica__phe_acgam__1	ICA	ica	PRECISE1K	phe_acgam	1	Escherichia coli K-12 MG1655	MG1655	Batch	No	M9	37	7	N-acetylglucosamine(4)	NH4Cl(1)	O2	sauer trace element mixture	phenylalanine (5mM)				p1k_00161;p1k_00162;p1k_00163;p1k_00164	wt_glc	HiSeq 4000	PAIRED	ILLUMINA	2	doi.org/10.1038/s41467-019-13483-w	GSE122295	SRX4993796	SRR8173243	Anand Sastry	Ying Hefner		TRUE	TRUE	TRUE	ica:phe_acgam	TRUE	TRUE
p1k_00178	ica__phe_acgam__2	ICA	ica	PRECISE1K	phe_acgam	2	Escherichia coli K-12 MG1655	MG1655	Batch	No	M9	37	7	N-acetylglucosamine(4)	NH4Cl(1)	O2	sauer trace element mixture	phenylalanine (5mM)				p1k_00161;p1k_00162;p1k_00163;p1k_00164	wt_glc	HiSeq 4000	PAIRED	ILLUMINA	2	doi.org/10.1038/s41467-019-13483-w	GSE122295	SRX4993797	SRR8173244	Anand Sastry	Ying Hefner		TRUE	TRUE	TRUE	ica:phe_acgam	TRUE	TRUE
p1k_00179	ica__thm_gal__1	ICA	ica	PRECISE1K	thm_gal	1	Escherichia coli K-12 MG1655	MG1655	Batch	No	M9	37	7	galactose(4)	NH4Cl(1)	O2	sauer trace element mixture	thiamine (1uM)				p1k_00161;p1k_00162;p1k_00163;p1k_00164	wt_glc	HiSeq 4000	PAIRED	ILLUMINA	2	doi.org/10.1038/s41467-019-13483-w	GSE122295	SRX4993798	SRR8173245	Anand Sastry	Ying Hefner		TRUE	TRUE	TRUE	ica:thm_gal	TRUE	TRUE
p1k_00180	ica__thm_gal__2	ICA	ica	PRECISE1K	thm_gal	2	Escherichia coli K-12 MG1655	MG1655	Batch	No	M9	37	7	galactose(4)	NH4Cl(1)	O2	sauer trace element mixture	thiamine (1uM)				p1k_00161;p1k_00162;p1k_00163;p1k_00164	wt_glc	HiSeq 4000	PAIRED	ILLUMINA	2	doi.org/10.1038/s41467-019-13483-w	GSE122295	SRX4993799	SRR8173246	Anand Sastry	Ying Hefner		TRUE	TRUE	TRUE	ica:thm_gal	TRUE	TRUE
p1k_00181	ica__tyr_glcn__1	ICA	ica	PRECISE1K	tyr_glcn	1	Escherichia coli K-12 MG1655	MG1655	Batch	No	M9	37	7	gluconate(4)	NH4Cl(1)	O2	sauer trace element mixture	tyrosine (5mM)				p1k_00161;p1k_00162;p1k_00163;p1k_00164	wt_glc	HiSeq 4000	PAIRED	ILLUMINA	2	doi.org/10.1038/s41467-019-13483-w	GSE122295	SRX4993800	SRR8173247	Anand Sastry	Ying Hefner		TRUE	TRUE	TRUE	ica:tyr_glcn	TRUE	TRUE
p1k_00182	ica__tyr_glcn__2	ICA	ica	PRECISE1K	tyr_glcn	2	Escherichia coli K-12 MG1655	MG1655	Batch	No	M9	37	7	gluconate(4)	NH4Cl(1)	O2	sauer trace element mixture	tyrosine (5mM)				p1k_00161;p1k_00162;p1k_00163;p1k_00164	wt_glc	HiSeq 4000	PAIRED	ILLUMINA	2	doi.org/10.1038/s41467-019-13483-w	GSE122295	SRX4993801	SRR8173248	Anand Sastry	Ying Hefner		TRUE	TRUE	TRUE	ica:tyr_glcn	TRUE	TRUE
p1k_00183	ica__ura_pyr__1	ICA	ica	PRECISE1K	ura_pyr	1	Escherichia coli K-12 MG1655	MG1655	Batch	No	M9	37	7	pyruvate(3.3)	NH4Cl(1)	O2	sauer trace element mixture	uracil (1 mM)				p1k_00161;p1k_00162;p1k_00163;p1k_00164	wt_glc	HiSeq 4000	PAIRED	ILLUMINA	2	doi.org/10.1038/s41467-019-13483-w	GSE122295	SRX4993802	SRR8173249	Anand Sastry	Ying Hefner		TRUE	TRUE	TRUE	ica:ura_pyr	TRUE	TRUE
p1k_00184	ica__ura_pyr__2	ICA	ica	PRECISE1K	ura_pyr	2	Escherichia coli K-12 MG1655	MG1655	Batch	No	M9	37	7	pyruvate(3.3)	NH4Cl(1)	O2	sauer trace element mixture	uracil (1 mM)				p1k_00161;p1k_00162;p1k_00163;p1k_00164	wt_glc	HiSeq 4000	PAIRED	ILLUMINA	2	doi.org/10.1038/s41467-019-13483-w	GSE122295	SRX4993803	SRR8173250	Anand Sastry	Ying Hefner		TRUE	TRUE	TRUE	ica:ura_pyr	TRUE	TRUE
p1k_00185	ica__wt_glc__5	ICA	ica	PRECISE1K	wt_glc	5	Escherichia coli K-12 MG1655	MG1655	Batch	No	M9	37	7	glucose(2)	NH4Cl(1)	O2	sauer trace element mixture					p1k_00161;p1k_00162;p1k_00163;p1k_00164	wt_glc	HiSeq 4000	PAIRED	ILLUMINA	2	doi.org/10.1038/s41467-019-13483-w	GSE122295	SRX5975758	SRR9204648	Anand Sastry	Ying Hefner		TRUE	TRUE	TRUE	ica:wt_glc	TRUE	TRUE
p1k_00186	ica__wt_glc__6	ICA	ica	PRECISE1K	wt_glc	6	Escherichia coli K-12 MG1655	MG1655	Batch	No	M9	37	7	glucose(2)	NH4Cl(1)	O2	sauer trace element mixture					p1k_00161;p1k_00162;p1k_00163;p1k_00164	wt_glc	HiSeq 4000	PAIRED	ILLUMINA	2	doi.org/10.1038/s41467-019-13483-w	GSE122295	SRX5975759	SRR9204649	Anand Sastry	Ying Hefner		TRUE	TRUE	TRUE	ica:wt_glc	TRUE	TRUE
p1k_00189	ica__ade_glc__1	ICA	ica	PRECISE1K	ade_glc	1	Escherichia coli K-12 MG1655	MG1655	Batch	No	M9	37	7	glucose(2)	NH4Cl(1)	O2	sauer trace element mixture	adenine (100mg/L)				p1k_00161;p1k_00162;p1k_00163;p1k_00164	wt_glc	HiSeq 4000	PAIRED	ILLUMINA	2	doi.org/10.1038/s41467-019-13483-w	GSE122295	SRX5975762	SRR9204652	Anand Sastry	Sibei (Julia) Xu		TRUE	TRUE	TRUE	ica:ade_glc	TRUE	TRUE
p1k_00190	ica__ade_glc__2	ICA	ica	PRECISE1K	ade_glc	2	Escherichia coli K-12 MG1655	MG1655	Batch	No	M9	37	7	glucose(2)	NH4Cl(1)	O2	sauer trace element mixture	adenine (100mg/L)				p1k_00161;p1k_00162;p1k_00163;p1k_00164	wt_glc	HiSeq 4000	PAIRED	ILLUMINA	2	doi.org/10.1038/s41467-019-13483-w	GSE122295	SRX5975763	SRR9204653	Anand Sastry	Sibei (Julia) Xu		TRUE	TRUE	TRUE	ica:ade_glc	TRUE	TRUE
p1k_00191	ytf__wt_glc__1	yTF	ytf	PRECISE1K	wt_glc	1	Escherichia coli K-12 MG1655	MG1655	Batch	No	M9	37	7	glucose(2)	NH4Cl(1)	O2	sauer trace element mixture					p1k_00191;p1k_00192	wt_glc	HiSeq 4000	PAIRED	ILLUMINA	2	doi.org/10.1093/nar/gky752	GSE111094	SRX3741941	SRR6781997	Ye Gao	Ye Gao		TRUE	TRUE	TRUE	ytf:wt_glc	TRUE	TRUE
p1k_00192	ytf__wt_glc__2	yTF	ytf	PRECISE1K	wt_glc	2	Escherichia coli K-12 MG1655	MG1655	Batch	No	M9	37	7	glucose(2)	NH4Cl(1)	O2	sauer trace element mixture					p1k_00191;p1k_00192	wt_glc	HiSeq 4000	PAIRED	ILLUMINA	2	doi.org/10.1093/nar/gky752	GSE111094	SRX3741942	SRR6781998	Ye Gao	Ye Gao		TRUE	TRUE	TRUE	ytf:wt_glc	TRUE	TRUE
p1k_00193	ytf__delyafC__1	yTF	ytf	PRECISE1K	delyafC	1	Escherichia coli K-12 MG1655 del_yafC	MG1655	Batch	No	M9	37	7	glucose(2)	NH4Cl(1)	O2	sauer trace element mixture		Kanamycin			p1k_00191;p1k_00192	wt_glc	HiSeq 4000	PAIRED	ILLUMINA	2	doi.org/10.1093/nar/gky752	GSE111094	SRX3741943	SRR6781999	Ye Gao	Ye Gao		TRUE	TRUE	TRUE	ytf:delyafC	TRUE	TRUE
p1k_00194	ytf__delyafC__2	yTF	ytf	PRECISE1K	delyafC	2	Escherichia coli K-12 MG1655 del_yafC	MG1655	Batch	No	M9	37	7	glucose(2)	NH4Cl(1)	O2	sauer trace element mixture		Kanamycin			p1k_00191;p1k_00192	wt_glc	HiSeq 4000	PAIRED	ILLUMINA	2	doi.org/10.1093/nar/gky752	GSE111094	SRX3741944	SRR6782000	Ye Gao	Ye Gao		TRUE	TRUE	TRUE	ytf:delyafC	TRUE	TRUE
p1k_00195	ytf__delyeiE__1	yTF	ytf	PRECISE1K	delyeiE	1	Escherichia coli K-12 MG1655 del_yeiE	MG1655	Batch	No	M9	37	7	glucose(2)	NH4Cl(1)	O2	sauer trace element mixture		Kanamycin			p1k_00191;p1k_00192	wt_glc	HiSeq 4000	PAIRED	ILLUMINA	2	doi.org/10.1093/nar/gky752	GSE111094	SRX3741945	SRR6782001	Ye Gao	Ye Gao		TRUE	TRUE	TRUE	ytf:delyeiE	TRUE	TRUE
p1k_00196	ytf__delyeiE__2	yTF	ytf	PRECISE1K	delyeiE	2	Escherichia coli K-12 MG1655 del_yeiE	MG1655	Batch	No	M9	37	7	glucose(2)	NH4Cl(1)	O2	sauer trace element mixture		Kanamycin			p1k_00191;p1k_00192	wt_glc	HiSeq 4000	PAIRED	ILLUMINA	2	doi.org/10.1093/nar/gky752	GSE111094	SRX3741946	SRR6782002	Ye Gao	Ye Gao		TRUE	TRUE	TRUE	ytf:delyeiE	TRUE	TRUE
p1k_00197	ytf__delyiaJ__1	yTF	ytf	PRECISE1K	delyiaJ	1	Escherichia coli K-12 MG1655 del_yiaJ	MG1655	Batch	No	M9	37	7	glucose(2)	NH4Cl(1)	O2	sauer trace element mixture		Kanamycin			p1k_00191;p1k_00192	wt_glc	HiSeq 4000	PAIRED	ILLUMINA	2	doi.org/10.1093/nar/gky752	GSE111094	SRX3741947	SRR6782003	Ye Gao	Ye Gao		TRUE	TRUE	TRUE	ytf:delyiaJ	TRUE	TRUE
p1k_00198	ytf__delyiaJ__2	yTF	ytf	PRECISE1K	delyiaJ	2	Escherichia coli K-12 MG1655 del_yiaJ	MG1655	Batch	No	M9	37	7	glucose(2)	NH4Cl(1)	O2	sauer trace element mixture		Kanamycin			p1k_00191;p1k_00192	wt_glc	HiSeq 4000	PAIRED	ILLUMINA	2	doi.org/10.1093/nar/gky752	GSE111094	SRX3741948	SRR6782004	Ye Gao	Ye Gao		TRUE	TRUE	TRUE	ytf:delyiaJ	TRUE	TRUE
p1k_00199	ytf__delyieP__1	yTF	ytf	PRECISE1K	delyieP	1	Escherichia coli K-12 MG1655 del_yieP	MG1655	Batch	No	M9	37	7	glucose(2)	NH4Cl(1)	O2	sauer trace element mixture		Kanamycin			p1k_00191;p1k_00192	wt_glc	HiSeq 4000	PAIRED	ILLUMINA	2	doi.org/10.1093/nar/gky752	GSE111094	SRX3741949	SRR6782005	Ye Gao	Ye Gao		TRUE	TRUE	TRUE	ytf:delyieP	TRUE	TRUE
p1k_00200	ytf__delyieP__2	yTF	ytf	PRECISE1K	delyieP	2	Escherichia coli K-12 MG1655 del_yieP	MG1655	Batch	No	M9	37	7	glucose(2)	NH4Cl(1)	O2	sauer trace element mixture		Kanamycin			p1k_00191;p1k_00192	wt_glc	HiSeq 4000	PAIRED	ILLUMINA	2	doi.org/10.1093/nar/gky752	GSE111094	SRX3741950	SRR6782006	Ye Gao	Ye Gao		TRUE	TRUE	TRUE	ytf:delyieP	TRUE	TRUE
p1k_00201	ytf__wt_ph5__1	yTF	ytf	PRECISE1K	wt_ph5	1	Escherichia coli K-12 MG1655	MG1655	Batch	No	M9	37	5.5	glucose(2)	NH4Cl(1)	O2	sauer trace element mixture		Kanamycin			p1k_00191;p1k_00192	wt_glc	HiSeq 4000	PAIRED	ILLUMINA	2	doi.org/10.1093/nar/gky752	GSE111094	SRX3989000	SRR7057985	Ye Gao	Ye Gao		TRUE	TRUE	TRUE	ytf:wt_ph5	TRUE	TRUE
p1k_00202	ytf__wt_ph5__2	yTF	ytf	PRECISE1K	wt_ph5	2	Escherichia coli K-12 MG1655	MG1655	Batch	No	M9	37	5.5	glucose(2)	NH4Cl(1)	O2	sauer trace element mixture		Kanamycin			p1k_00191;p1k_00192	wt_glc	HiSeq 4000	PAIRED	ILLUMINA	2	doi.org/10.1093/nar/gky752	GSE111094	SRX3989001	SRR7057986	Ye Gao	Ye Gao		TRUE	TRUE	TRUE	ytf:wt_ph5	TRUE	TRUE
p1k_00203	ytf__wt_ph8__1	yTF	ytf	PRECISE1K	wt_ph8	1	Escherichia coli K-12 MG1655	MG1655	Batch	No	M9	37	8.5	glucose(2)	NH4Cl(1)	O2	sauer trace element mixture		Kanamycin			p1k_00191;p1k_00192	wt_glc	HiSeq 4000	PAIRED	ILLUMINA	2	doi.org/10.1093/nar/gky752	GSE111094	SRX3989002	SRR7057987	Ye Gao	Ye Gao		TRUE	TRUE	TRUE	ytf:wt_ph8	TRUE	TRUE
p1k_00204	ytf__wt_ph8__2	yTF	ytf	PRECISE1K	wt_ph8	2	Escherichia coli K-12 MG1655	MG1655	Batch	No	M9	37	8.5	glucose(2)	NH4Cl(1)	O2	sauer trace element mixture		Kanamycin			p1k_00191;p1k_00192	wt_glc	HiSeq 4000	PAIRED	ILLUMINA	2	doi.org/10.1093/nar/gky752	GSE111094	SRX3989003	SRR7057988	Ye Gao	Ye Gao		TRUE	TRUE	TRUE	ytf:wt_ph8	TRUE	TRUE
p1k_00205	ytf__delybaO__1	yTF	ytf	PRECISE1K	delybaO	1	Escherichia coli K-12 MG1655 del_ybaO	MG1655	Batch	No	M9	37	7	glucose(2)	NH4Cl(1)	O2	sauer trace element mixture		Kanamycin			p1k_00191;p1k_00192	wt_glc	HiSeq 4000	PAIRED	ILLUMINA	2	doi.org/10.1093/nar/gky752	GSE111094	SRX3989004	SRR7057989	Ye Gao	Ye Gao		TRUE	TRUE	TRUE	ytf:delybaO	TRUE	TRUE
p1k_00206	ytf__delybaO__2	yTF	ytf	PRECISE1K	delybaO	2	Escherichia coli K-12 MG1655 del_ybaO	MG1655	Batch	No	M9	37	7	glucose(2)	NH4Cl(1)	O2	sauer trace element mixture		Kanamycin			p1k_00191;p1k_00192	wt_glc	HiSeq 4000	PAIRED	ILLUMINA	2	doi.org/10.1093/nar/gky752	GSE111094	SRX3989005	SRR7057990	Ye Gao	Ye Gao		TRUE	TRUE	TRUE	ytf:delybaO	TRUE	TRUE
p1k_00207	ytf__delybaQ__1	yTF	ytf	PRECISE1K	delybaQ	1	Escherichia coli K-12 MG1655 del_ybaQ	MG1655	Batch	No	M9	37	7	glucose(2)	NH4Cl(1)	O2	sauer trace element mixture		Kanamycin			p1k_00191;p1k_00192	wt_glc	HiSeq 4000	PAIRED	ILLUMINA	2	doi.org/10.1093/nar/gky752	GSE111094	SRX3989006	SRR7057991	Ye Gao	Ye Gao		TRUE	TRUE	TRUE	ytf:delybaQ	TRUE	TRUE
p1k_00208	ytf__delybaQ__2	yTF	ytf	PRECISE1K	delybaQ	2	Escherichia coli K-12 MG1655 del_ybaQ	MG1655	Batch	No	M9	37	7	glucose(2)	NH4Cl(1)	O2	sauer trace element mixture		Kanamycin			p1k_00191;p1k_00192	wt_glc	HiSeq 4000	PAIRED	ILLUMINA	2	doi.org/10.1093/nar/gky752	GSE111094	SRX3989007	SRR7057992	Ye Gao	Ye Gao		TRUE	TRUE	TRUE	ytf:delybaQ	TRUE	TRUE
p1k_00209	ytf__delybiH__1	yTF	ytf	PRECISE1K	delybiH	1	Escherichia coli K-12 MG1655 del_ybiH	MG1655	Batch	No	M9	37	7	glucose(2)	NH4Cl(1)	O2	sauer trace element mixture		Kanamycin			p1k_00191;p1k_00192	wt_glc	HiSeq 4000	PAIRED	ILLUMINA	2	doi.org/10.1093/nar/gky752	GSE111094	SRX3989008	SRR7057993	Ye Gao	Ye Gao		TRUE	TRUE	TRUE	ytf:delybiH	TRUE	TRUE
p1k_00210	ytf__delybiH__2	yTF	ytf	PRECISE1K	delybiH	2	Escherichia coli K-12 MG1655 del_ybiH	MG1655	Batch	No	M9	37	7	glucose(2)	NH4Cl(1)	O2	sauer trace element mixture		Kanamycin			p1k_00191;p1k_00192	wt_glc	HiSeq 4000	PAIRED	ILLUMINA	2	doi.org/10.1093/nar/gky752	GSE111094	SRX3989009	SRR7057994	Ye Gao	Ye Gao		TRUE	TRUE	TRUE	ytf:delybiH	TRUE	TRUE
p1k_00211	ytf__delydcI_ph5__1	yTF	ytf	PRECISE1K	delydcI_ph5	1	Escherichia coli K-12 MG1655 del_ydcI	MG1655	Batch	No	M9	37	5.5	glucose(2)	NH4Cl(1)	O2	sauer trace element mixture		Kanamycin			p1k_00191;p1k_00192	wt_glc	HiSeq 4000	PAIRED	ILLUMINA	2	doi.org/10.1093/nar/gky752	GSE111094	SRX3989010	SRR7057995	Ye Gao	Ye Gao		TRUE	TRUE	TRUE	ytf:delydcI_ph5	TRUE	TRUE
p1k_00212	ytf__delydcI_ph5__2	yTF	ytf	PRECISE1K	delydcI_ph5	2	Escherichia coli K-12 MG1655 del_ydcI	MG1655	Batch	No	M9	37	5.5	glucose(2)	NH4Cl(1)	O2	sauer trace element mixture		Kanamycin			p1k_00191;p1k_00192	wt_glc	HiSeq 4000	PAIRED	ILLUMINA	2	doi.org/10.1093/nar/gky752	GSE111094	SRX3989011	SRR7057996	Ye Gao	Ye Gao		TRUE	TRUE	TRUE	ytf:delydcI_ph5	TRUE	TRUE
p1k_00213	ytf__delydcI_ph8__1	yTF	ytf	PRECISE1K	delydcI_ph8	1	Escherichia coli K-12 MG1655 del_ydcI	MG1655	Batch	No	M9	37	8.5	glucose(2)	NH4Cl(1)	O2	sauer trace element mixture		Kanamycin			p1k_00191;p1k_00192	wt_glc	HiSeq 4000	PAIRED	ILLUMINA	2	doi.org/10.1093/nar/gky752	GSE111094	SRX3989012	SRR7057997	Ye Gao	Ye Gao		TRUE	TRUE	TRUE	ytf:delydcI_ph8	TRUE	TRUE
p1k_00214	ytf__delydcI_ph8__2	yTF	ytf	PRECISE1K	delydcI_ph8	2	Escherichia coli K-12 MG1655 del_ydcI	MG1655	Batch	No	M9	37	8.5	glucose(2)	NH4Cl(1)	O2	sauer trace element mixture		Kanamycin			p1k_00191;p1k_00192	wt_glc	HiSeq 4000	PAIRED	ILLUMINA	2	doi.org/10.1093/nar/gky752	GSE111094	SRX3989013	SRR7057998	Ye Gao	Ye Gao		TRUE	TRUE	TRUE	ytf:delydcI_ph8	TRUE	TRUE
p1k_00215	ytf__delyddM__1	yTF	ytf	PRECISE1K	delyddM	1	Escherichia coli K-12 MG1655 del_yddM	MG1655	Batch	No	M9	37	7	glucose(2)	NH4Cl(1)	O2	sauer trace element mixture		Kanamycin			p1k_00191;p1k_00192	wt_glc	HiSeq 4000	PAIRED	ILLUMINA	2	doi.org/10.1093/nar/gky752	GSE111094	SRX3989014	SRR7057999	Ye Gao	Ye Gao		TRUE	TRUE	TRUE	ytf:delyddM	TRUE	TRUE
p1k_00216	ytf__delyddM__2	yTF	ytf	PRECISE1K	delyddM	2	Escherichia coli K-12 MG1655 del_yddM	MG1655	Batch	No	M9	37	7	glucose(2)	NH4Cl(1)	O2	sauer trace element mixture		Kanamycin			p1k_00191;p1k_00192	wt_glc	HiSeq 4000	PAIRED	ILLUMINA	2	doi.org/10.1093/nar/gky752	GSE111094	SRX3989015	SRR7058000	Ye Gao	Ye Gao		TRUE	TRUE	TRUE	ytf:delyddM	TRUE	TRUE
p1k_00217	ytf__delyheO__1	yTF	ytf	PRECISE1K	delyheO	1	Escherichia coli K-12 MG1655 del_yheO	MG1655	Batch	No	M9	37	7	glucose(2)	NH4Cl(1)	O2	sauer trace element mixture		Kanamycin			p1k_00191;p1k_00192	wt_glc	HiSeq 4000	PAIRED	ILLUMINA	2	doi.org/10.1093/nar/gky752	GSE111094	SRX3989016	SRR7058001	Ye Gao	Ye Gao		TRUE	TRUE	TRUE	ytf:delyheO	TRUE	TRUE
p1k_00218	ytf__delyheO__2	yTF	ytf	PRECISE1K	delyheO	2	Escherichia coli K-12 MG1655 del_yheO	MG1655	Batch	No	M9	37	7	glucose(2)	NH4Cl(1)	O2	sauer trace element mixture		Kanamycin			p1k_00191;p1k_00192	wt_glc	HiSeq 4000	PAIRED	ILLUMINA	2	doi.org/10.1093/nar/gky752	GSE111094	SRX3989017	SRR7058002	Ye Gao	Ye Gao		TRUE	TRUE	TRUE	ytf:delyheO	TRUE	TRUE
p1k_00234	pal__lyx_ale2__1	Enzyme Promiscuity	pal	PRECISE1K	lyx_ale2	1	Escherichia coli PAL.2.73.0	MG1655	Batch	Endpoint	M9	37	7	D-lyxose(2)	NH4Cl(1)	O2	sauer trace element mixture			Population		p1k_00001;p1k_00002	wt_glc	HiSeq 2500	PAIRED	ILLUMINA	2	doi.org/10.1101/310946	GSE114358	SRX4073856	SRR7154625	Gabriela Guzman	Gabriela Guzman		TRUE	TRUE	TRUE	pal:lyx_ale2	TRUE	TRUE
p1k_00235	pal__lyx_ale2__2	Enzyme Promiscuity	pal	PRECISE1K	lyx_ale2	2	Escherichia coli PAL.2.73.0	MG1655	Batch	Endpoint	M9	37	7	D-lyxose(2)	NH4Cl(1)	O2	sauer trace element mixture			Population		p1k_00001;p1k_00002	wt_glc	HiSeq 2500	PAIRED	ILLUMINA	2	doi.org/10.1101/310946	GSE114358	SRX4073857	SRR7154626	Gabriela Guzman	Gabriela Guzman		TRUE	TRUE	TRUE	pal:lyx_ale2	TRUE	TRUE
p1k_00236	pal__lyx_ale4__1	Enzyme Promiscuity	pal	PRECISE1K	lyx_ale4	1	Escherichia coli PAL.4.90.0	MG1655	Batch	Endpoint	M9	37	7	D-lyxose(2)	NH4Cl(1)	O2	sauer trace element mixture			Population		p1k_00001;p1k_00002	wt_glc	HiSeq 2500	PAIRED	ILLUMINA	2	doi.org/10.1101/310946	GSE114358	SRX4073858	SRR7154627	Gabriela Guzman	Gabriela Guzman		TRUE	TRUE	TRUE	pal:lyx_ale4	TRUE	TRUE
p1k_00237	pal__lyx_ale4__2	Enzyme Promiscuity	pal	PRECISE1K	lyx_ale4	2	Escherichia coli PAL.4.90.0	MG1655	Batch	Endpoint	M9	37	7	D-lyxose(2)	NH4Cl(1)	O2	sauer trace element mixture			Population		p1k_00001;p1k_00002	wt_glc	HiSeq 2500	PAIRED	ILLUMINA	2	doi.org/10.1101/310946	GSE114358	SRX4073859	SRR7154628	Gabriela Guzman	Gabriela Guzman		TRUE	TRUE	TRUE	pal:lyx_ale4	TRUE	TRUE
p1k_00238	pal__5drib_ale10_f18__1	Enzyme Promiscuity	pal	PRECISE1K	5drib_ale10_f18	1	Escherichia coli PAL.10.18.1	MG1655	Batch	Midpoint	M9	37	7	D-2-deoxyribose(2)	NH4Cl(1)	O2	sauer trace element mixture			Clonal		p1k_00001;p1k_00002	wt_glc	HiSeq 2500	PAIRED	ILLUMINA	2	doi.org/10.1101/310946	GSE114358	SRX4073860	SRR7154629	Gabriela Guzman	Gabriela Guzman		TRUE	TRUE	TRUE	pal:5drib_ale10_f18	TRUE	TRUE
p1k_00239	pal__5drib_ale10_f18__2	Enzyme Promiscuity	pal	PRECISE1K	5drib_ale10_f18	2	Escherichia coli PAL.10.18.1	MG1655	Batch	Midpoint	M9	37	7	D-2-deoxyribose(2)	NH4Cl(1)	O2	sauer trace element mixture			Clonal		p1k_00001;p1k_00002	wt_glc	HiSeq 2500	PAIRED	ILLUMINA	2	doi.org/10.1101/310946	GSE114358	SRX4073861	SRR7154631	Gabriela Guzman	Gabriela Guzman		TRUE	TRUE	TRUE	pal:5drib_ale10_f18	TRUE	TRUE
p1k_00241	pal__arab_ale14_f9__1	Enzyme Promiscuity	pal	PRECISE1K	arab_ale14_f9	1	Escherichia coli PAL.14.9.1	MG1655	Batch	Midpoint	M9	37	7	D-arabinose(2)	NH4Cl(1)	O2	sauer trace element mixture			Clonal		p1k_00001;p1k_00002	wt_glc	HiSeq 2500	PAIRED	ILLUMINA	2	doi.org/10.1101/310946	GSE114358	SRX4073863	SRR7154633	Gabriela Guzman	Gabriela Guzman		TRUE	TRUE	TRUE	pal:arab_ale14_f9	TRUE	TRUE
p1k_00242	pal__arab_ale14_f9__2	Enzyme Promiscuity	pal	PRECISE1K	arab_ale14_f9	2	Escherichia coli PAL.14.9.1	MG1655	Batch	Midpoint	M9	37	7	D-arabinose(2)	NH4Cl(1)	O2	sauer trace element mixture			Clonal		p1k_00001;p1k_00002	wt_glc	HiSeq 2500	PAIRED	ILLUMINA	2	doi.org/10.1101/310946	GSE114358	SRX4073864	SRR7154634	Gabriela Guzman	Gabriela Guzman		TRUE	TRUE	TRUE	pal:arab_ale14_f9	TRUE	TRUE
p1k_00243	pal__arab_ale14__1	Enzyme Promiscuity	pal	PRECISE1K	arab_ale14	1	Escherichia coli PAL.14.78.0	MG1655	Batch	Endpoint	M9	37	7	D-arabinose(2)	NH4Cl(1)	O2	sauer trace element mixture			Population		p1k_00001;p1k_00002	wt_glc	HiSeq 2500	PAIRED	ILLUMINA	2	doi.org/10.1101/310946	GSE114358	SRX4073865	SRR7154635	Gabriela Guzman	Gabriela Guzman		TRUE	TRUE	TRUE	pal:arab_ale14	TRUE	TRUE
p1k_00244	pal__arab_ale14__2	Enzyme Promiscuity	pal	PRECISE1K	arab_ale14	2	Escherichia coli PAL.14.78.0	MG1655	Batch	Endpoint	M9	37	7	D-arabinose(2)	NH4Cl(1)	O2	sauer trace element mixture			Population		p1k_00001;p1k_00002	wt_glc	HiSeq 2500	PAIRED	ILLUMINA	2	doi.org/10.1101/310946	GSE114358	SRX4073867	SRR7154636	Gabriela Guzman	Gabriela Guzman		TRUE	TRUE	TRUE	pal:arab_ale14	TRUE	TRUE
p1k_00245	pal__arab_ale16__1	Enzyme Promiscuity	pal	PRECISE1K	arab_ale16	1	Escherichia coli PAL.16.70.0	MG1655	Batch	Endpoint	M9	37	7	D-arabinose(2)	NH4Cl(1)	O2	sauer trace element mixture			Population		p1k_00001;p1k_00002	wt_glc	HiSeq 2500	PAIRED	ILLUMINA	2	doi.org/10.1101/310946	GSE114358	SRX4073868	SRR7154637	Gabriela Guzman	Gabriela Guzman		TRUE	TRUE	TRUE	pal:arab_ale16	TRUE	TRUE
p1k_00246	pal__arab_ale16__2	Enzyme Promiscuity	pal	PRECISE1K	arab_ale16	2	Escherichia coli PAL.16.70.0	MG1655	Batch	Endpoint	M9	37	7	D-arabinose(2)	NH4Cl(1)	O2	sauer trace element mixture			Population		p1k_00001;p1k_00002	wt_glc	HiSeq 2500	PAIRED	ILLUMINA	2	doi.org/10.1101/310946	GSE114358	SRX4073869	SRR7154638	Gabriela Guzman	Gabriela Guzman		TRUE	TRUE	TRUE	pal:arab_ale16	TRUE	TRUE
p1k_00247	pal__tartr_ale26_f10__1	Enzyme Promiscuity	pal	PRECISE1K	tartr_ale26_f10	1	Escherichia coli PAL.26.10.1	MG1655	Batch	Midpoint	M9	37	7	m-tartrate(2)	NH4Cl(1)	O2	sauer trace element mixture			Clonal		p1k_00001;p1k_00002	wt_glc	HiSeq 2500	PAIRED	ILLUMINA	2	doi.org/10.1101/310946	GSE114358	SRX4073870	SRR7154639	Gabriela Guzman	Gabriela Guzman		TRUE	TRUE	TRUE	pal:tartr_ale26_f10	TRUE	TRUE
p1k_00248	pal__tartr_ale26_f10__2	Enzyme Promiscuity	pal	PRECISE1K	tartr_ale26_f10	2	Escherichia coli PAL.26.10.1	MG1655	Batch	Midpoint	M9	37	7	m-tartrate(2)	NH4Cl(1)	O2	sauer trace element mixture			Clonal		p1k_00001;p1k_00002	wt_glc	HiSeq 2500	PAIRED	ILLUMINA	2	doi.org/10.1101/310946	GSE114358	SRX4073871	SRR7154640	Gabriela Guzman	Gabriela Guzman		TRUE	TRUE	TRUE	pal:tartr_ale26_f10	TRUE	TRUE
p1k_00249	pal__tartr_ale26__1	Enzyme Promiscuity	pal	PRECISE1K	tartr_ale26	1	Escherichia coli PAL.26.86.0	MG1655	Batch	Endpoint	M9	37	7	m-tartrate(2)	NH4Cl(1)	O2	sauer trace element mixture			Population		p1k_00001;p1k_00002	wt_glc	HiSeq 2500	PAIRED	ILLUMINA	2	doi.org/10.1101/310946	GSE114358	SRX4073874	SRR7154643	Gabriela Guzman	Gabriela Guzman		TRUE	TRUE	TRUE	pal:tartr_ale26	TRUE	TRUE
p1k_00250	pal__tartr_ale26__2	Enzyme Promiscuity	pal	PRECISE1K	tartr_ale26	2	Escherichia coli PAL.26.86.0	MG1655	Batch	Endpoint	M9	37	7	m-tartrate(2)	NH4Cl(1)	O2	sauer trace element mixture			Population		p1k_00001;p1k_00002	wt_glc	HiSeq 2500	PAIRED	ILLUMINA	2	doi.org/10.1101/310946	GSE114358	SRX4073875	SRR7154644	Gabriela Guzman	Gabriela Guzman		TRUE	TRUE	TRUE	pal:tartr_ale26	TRUE	TRUE
p1k_00251	pal__tartr_ale28_f10__1	Enzyme Promiscuity	pal	PRECISE1K	tartr_ale28_f10	1	Escherichia coli PAL.28.10.1	MG1655	Batch	Midpoint	M9	37	7	m-tartrate(2)	NH4Cl(1)	O2	sauer trace element mixture			Clonal		p1k_00001;p1k_00002	wt_glc	HiSeq 2500	PAIRED	ILLUMINA	2	doi.org/10.1101/310946	GSE114358	SRX4073872	SRR7154641	Gabriela Guzman	Gabriela Guzman		TRUE	TRUE	TRUE	pal:tartr_ale28_f10	TRUE	TRUE
p1k_00252	pal__tartr_ale28_f10__2	Enzyme Promiscuity	pal	PRECISE1K	tartr_ale28_f10	2	Escherichia coli PAL.28.10.1	MG1655	Batch	Midpoint	M9	37	7	m-tartrate(2)	NH4Cl(1)	O2	sauer trace element mixture			Clonal		p1k_00001;p1k_00002	wt_glc	HiSeq 2500	PAIRED	ILLUMINA	2	doi.org/10.1101/310946	GSE114358	SRX4073873	SRR7154642	Gabriela Guzman	Gabriela Guzman		TRUE	TRUE	TRUE	pal:tartr_ale28_f10	TRUE	TRUE
p1k_00253	pal__tartr_ale28__1	Enzyme Promiscuity	pal	PRECISE1K	tartr_ale28	1	Escherichia coli PAL.28.88.0	MG1655	Batch	Endpoint	M9	37	7	m-tartrate(2)	NH4Cl(1)	O2	sauer trace element mixture			Population		p1k_00001;p1k_00002	wt_glc	HiSeq 2500	PAIRED	ILLUMINA	2	doi.org/10.1101/310946	GSE114358	SRX4073876	SRR7154645	Gabriela Guzman	Gabriela Guzman		TRUE	TRUE	TRUE	pal:tartr_ale28	TRUE	TRUE
p1k_00254	pal__tartr_ale28__2	Enzyme Promiscuity	pal	PRECISE1K	tartr_ale28	2	Escherichia coli PAL.28.88.0	MG1655	Batch	Endpoint	M9	37	7	m-tartrate(2)	NH4Cl(1)	O2	sauer trace element mixture			Population		p1k_00001;p1k_00002	wt_glc	HiSeq 2500	PAIRED	ILLUMINA	2	doi.org/10.1101/310946	GSE114358	SRX4073877	SRR7154646	Gabriela Guzman	Gabriela Guzman		TRUE	TRUE	TRUE	pal:tartr_ale28	TRUE	TRUE
p1k_00255	efeU__delmenFentC_citr__1	Pseudogene Repair	efeU	PRECISE1K	delmenFentC_citr	1	Escherichia coli K-12 MG1655 del_menF del_entC	MG1655	Batch	No	M9	37	7	glucose(4)	NH4Cl(1)	O2	sauer trace element mixture	FeCl3 (20 uM) + Na-citrate (10 mM)				p1k_00257;p1k_00258	wt_glc	HiSeq 4000	PAIRED	ILLUMINA	2	doi.org/10.1038/s41564-018-0340-2	GSE122779	SRX5036611	SRR8218063	Amitesh Anand	Richard Szubin		TRUE	TRUE	TRUE	efeU:delmenFentC_citr	TRUE	TRUE
p1k_00256	efeU__delmenFentC_citr__2	Pseudogene Repair	efeU	PRECISE1K	delmenFentC_citr	2	Escherichia coli K-12 MG1655 del_menF del_entC	MG1655	Batch	No	M9	37	7	glucose(4)	NH4Cl(1)	O2	sauer trace element mixture	FeCl3 (20 uM) + Na-citrate (10 mM)				p1k_00257;p1k_00258	wt_glc	HiSeq 4000	PAIRED	ILLUMINA	2	doi.org/10.1038/s41564-018-0340-2	GSE122779	SRX5036612	SRR8218064	Amitesh Anand	Richard Szubin		TRUE	TRUE	TRUE	efeU:delmenFentC_citr	TRUE	TRUE
p1k_00257	efeU__delmenFentC__1	Pseudogene Repair	efeU	PRECISE1K	delmenFentC	1	Escherichia coli K-12 MG1655 del_menF del_entC	MG1655	Batch	No	M9	37	7	glucose(4)	NH4Cl(1)	O2	sauer trace element mixture					p1k_00257;p1k_00258	wt_glc	HiSeq 4000	PAIRED	ILLUMINA	2	doi.org/10.1038/s41564-018-0340-2	GSE122779	SRX5036613	SRR8218065	Amitesh Anand	Richard Szubin		TRUE	TRUE	TRUE	efeU:delmenFentC	TRUE	TRUE
p1k_00258	efeU__delmenFentC__2	Pseudogene Repair	efeU	PRECISE1K	delmenFentC	2	Escherichia coli K-12 MG1655 del_menF del_entC	MG1655	Batch	No	M9	37	7	glucose(4)	NH4Cl(1)	O2	sauer trace element mixture					p1k_00257;p1k_00258	wt_glc	HiSeq 4000	PAIRED	ILLUMINA	2	doi.org/10.1038/s41564-018-0340-2	GSE122779	SRX5036614	SRR8218066	Amitesh Anand	Richard Szubin		TRUE	TRUE	TRUE	efeU:delmenFentC	TRUE	TRUE
p1k_00259	efeU__menFentC_ale39__1	Pseudogene Repair	efeU	PRECISE1K	menFentC_ale39	1	Escherichia coli EEP_menF_entC.39.91.1	MG1655	Batch	Endpoint	M9	37	7	glucose(4)	NH4Cl(1)	O2	sauer trace element mixture			Clonal		p1k_00257;p1k_00258	wt_glc	HiSeq 4000	PAIRED	ILLUMINA	2	doi.org/10.1038/s41564-018-0340-2	GSE122779	SRX5036615	SRR8218067	Amitesh Anand	Richard Szubin		TRUE	TRUE	TRUE	efeU:menFentC_ale39	TRUE	TRUE
p1k_00260	efeU__menFentC_ale39__2	Pseudogene Repair	efeU	PRECISE1K	menFentC_ale39	2	Escherichia coli EEP_menF_entC.39.91.1	MG1655	Batch	Endpoint	M9	37	7	glucose(4)	NH4Cl(1)	O2	sauer trace element mixture			Clonal		p1k_00257;p1k_00258	wt_glc	HiSeq 4000	PAIRED	ILLUMINA	2	doi.org/10.1038/s41564-018-0340-2	GSE122779	SRX5036616	SRR8218068	Amitesh Anand	Richard Szubin		TRUE	TRUE	TRUE	efeU:menFentC_ale39	TRUE	TRUE
p1k_00261	efeU__menFentC_ale29__1	Pseudogene Repair	efeU	PRECISE1K	menFentC_ale29	1	Escherichia coli EEP_menF_entC.29.82.1	MG1655	Batch	Endpoint	M9	37	7	glucose(4)	NH4Cl(1)	O2	sauer trace element mixture	FeCl3 (20 uM) + Na-citrate (10 mM)		Clonal		p1k_00257;p1k_00258	wt_glc	HiSeq 4000	PAIRED	ILLUMINA	2	doi.org/10.1038/s41564-018-0340-2	GSE122779	SRX5036617	SRR8218069	Amitesh Anand	Richard Szubin		TRUE	TRUE	TRUE	efeU:menFentC_ale29	TRUE	TRUE
p1k_00262	efeU__menFentC_ale29__2	Pseudogene Repair	efeU	PRECISE1K	menFentC_ale29	2	Escherichia coli EEP_menF_entC.29.82.1	MG1655	Batch	Endpoint	M9	37	7	glucose(4)	NH4Cl(1)	O2	sauer trace element mixture	FeCl3 (20 uM) + Na-citrate (10 mM)		Clonal		p1k_00257;p1k_00258	wt_glc	HiSeq 4000	PAIRED	ILLUMINA	2	doi.org/10.1038/s41564-018-0340-2	GSE122779	SRX5036618	SRR8218070	Amitesh Anand	Richard Szubin		TRUE	TRUE	TRUE	efeU:menFentC_ale29	TRUE	TRUE
p1k_00263	efeU__menFentC_ale30__1	Pseudogene Repair	efeU	PRECISE1K	menFentC_ale30	1	Escherichia coli EEP_menF_entC.30.83.1	MG1655	Batch	Endpoint	M9	37	7	glucose(4)	NH4Cl(1)	O2	sauer trace element mixture	FeCl3 (20 uM) + Na-citrate (10 mM)		Clonal		p1k_00257;p1k_00258	wt_glc	HiSeq 4000	PAIRED	ILLUMINA	2	doi.org/10.1038/s41564-018-0340-2	GSE122779	SRX5036619	SRR8218071	Amitesh Anand	Richard Szubin		TRUE	TRUE	TRUE	efeU:menFentC_ale30	TRUE	TRUE
p1k_00264	efeU__menFentC_ale30__2	Pseudogene Repair	efeU	PRECISE1K	menFentC_ale30	2	Escherichia coli EEP_menF_entC.30.83.1	MG1655	Batch	Endpoint	M9	37	7	glucose(4)	NH4Cl(1)	O2	sauer trace element mixture	FeCl3 (20 uM) + Na-citrate (10 mM)		Clonal		p1k_00257;p1k_00258	wt_glc	HiSeq 4000	PAIRED	ILLUMINA	2	doi.org/10.1038/s41564-018-0340-2	GSE122779	SRX5036620	SRR8218072	Amitesh Anand	Richard Szubin		TRUE	TRUE	TRUE	efeU:menFentC_ale30	TRUE	TRUE
p1k_00265	efeU__menFentCubiC_ale36__1	Pseudogene Repair	efeU	PRECISE1K	menFentCubiC_ale36	1	Escherichia coli EEP_menF_entC_ubiC.36.86.1	MG1655	Batch	Endpoint	M9	37	7	glucose(4)	NH4Cl(1)	O2	sauer trace element mixture			Clonal	Also used in quinone study	p1k_00257;p1k_00258	wt_glc	HiSeq 4000	PAIRED	ILLUMINA	2	doi.org/10.1038/s41564-018-0340-2	GSE122779	SRX5036621	SRR8218073	Amitesh Anand	Richard Szubin		TRUE	TRUE	TRUE	efeU:menFentCubiC_ale36	TRUE	TRUE
p1k_00266	efeU__menFentCubiC_ale36__2	Pseudogene Repair	efeU	PRECISE1K	menFentCubiC_ale36	2	Escherichia coli EEP_menF_entC_ubiC.36.86.1	MG1655	Batch	Endpoint	M9	37	7	glucose(4)	NH4Cl(1)	O2	sauer trace element mixture			Clonal	Also used in quinone study	p1k_00257;p1k_00258	wt_glc	HiSeq 4000	PAIRED	ILLUMINA	2	doi.org/10.1038/s41564-018-0340-2	GSE122779	SRX5036622	SRR8218074	Amitesh Anand	Richard Szubin		TRUE	TRUE	TRUE	efeU:menFentCubiC_ale36	TRUE	TRUE
p1k_00267	efeU__menFentCubiC_ale37__1	Pseudogene Repair	efeU	PRECISE1K	menFentCubiC_ale37	1	Escherichia coli EEP_menF_entC_ubiC.37.25.1	MG1655	Batch	Endpoint	M9	37	7	glucose(4)	NH4Cl(1)	O2	sauer trace element mixture			Clonal	Also used in quinone study	p1k_00257;p1k_00258	wt_glc	HiSeq 4000	PAIRED	ILLUMINA	2	doi.org/10.1038/s41564-018-0340-2	GSE122779	SRX5036623	SRR8218075	Amitesh Anand	Richard Szubin		TRUE	TRUE	TRUE	efeU:menFentCubiC_ale37	TRUE	TRUE
p1k_00268	efeU__menFentCubiC_ale37__2	Pseudogene Repair	efeU	PRECISE1K	menFentCubiC_ale37	2	Escherichia coli EEP_menF_entC_ubiC.37.25.1	MG1655	Batch	Endpoint	M9	37	7	glucose(4)	NH4Cl(1)	O2	sauer trace element mixture			Clonal	Also used in quinone study	p1k_00257;p1k_00258	wt_glc	HiSeq 4000	PAIRED	ILLUMINA	2	doi.org/10.1038/s41564-018-0340-2	GSE122779	SRX5036624	SRR8218076	Amitesh Anand	Richard Szubin		TRUE	TRUE	TRUE	efeU:menFentCubiC_ale37	TRUE	TRUE
p1k_00269	efeU__menFentCubiC_ale38__1	Pseudogene Repair	efeU	PRECISE1K	menFentCubiC_ale38	1	Escherichia coli EEP_menF_entC_ubiC.38.28.1	MG1655	Batch	Endpoint	M9	37	7	glucose(4)	NH4Cl(1)	O2	sauer trace element mixture			Clonal	Also used in quinone study	p1k_00257;p1k_00258	wt_glc	HiSeq 4000	PAIRED	ILLUMINA	2	doi.org/10.1038/s41564-018-0340-2	GSE122779	SRX5036625	SRR8218077	Amitesh Anand	Richard Szubin		TRUE	TRUE	TRUE	efeU:menFentCubiC_ale38	TRUE	TRUE
p1k_00270	efeU__menFentCubiC_ale38__2	Pseudogene Repair	efeU	PRECISE1K	menFentCubiC_ale38	2	Escherichia coli EEP_menF_entC_ubiC.38.28.1	MG1655	Batch	Endpoint	M9	37	7	glucose(4)	NH4Cl(1)	O2	sauer trace element mixture			Clonal	Also used in quinone study	p1k_00257;p1k_00258	wt_glc	HiSeq 4000	PAIRED	ILLUMINA	2	doi.org/10.1038/s41564-018-0340-2	GSE122779	SRX5036626	SRR8218078	Amitesh Anand	Richard Szubin		TRUE	TRUE	TRUE	efeU:menFentCubiC_ale38	TRUE	TRUE
p1k_00271	misc2__salc_glc__1	Miscellaneous #2	misc2	PRECISE1K	salc_glc	1	Escherichia coli K-12 MG1655	MG1655	Batch	No	M9	37	7	glucose(2)	NH4Cl(1)	O2	sauer trace element mixture	salicylate				p1k_00001;p1k_00002	wt_glc	HiSeq 4000	PAIRED	ILLUMINA	2					Anand Sastry	Sibei Xu		TRUE	TRUE	TRUE	misc2:salc_glc	TRUE	TRUE
p1k_00272	misc2__salc_glc__2	Miscellaneous #2	misc2	PRECISE1K	salc_glc	2	Escherichia coli K-12 MG1655	MG1655	Batch	No	M9	37	7	glucose(2)	NH4Cl(1)	O2	sauer trace element mixture	salicylate				p1k_00001;p1k_00002	wt_glc	HiSeq 4000	PAIRED	ILLUMINA	2					Anand Sastry	Sibei Xu		TRUE	TRUE	TRUE	misc2:salc_glc	TRUE	TRUE
p1k_00273	misc2__dbcn_glc__1	Miscellaneous #2	misc2	PRECISE1K	dbcn_glc	1	Escherichia coli K-12 MG1655	MG1655	Batch	No	M9	37	7	glucose(2)	NH4Cl(1)	O2	sauer trace element mixture	dibucaine				p1k_00001;p1k_00002	wt_glc	HiSeq 4000	PAIRED	ILLUMINA	2					Anand Sastry	Sibei Xu		TRUE	TRUE	TRUE	misc2:dbcn_glc	TRUE	TRUE
p1k_00274	misc2__dbcn_glc__2	Miscellaneous #2	misc2	PRECISE1K	dbcn_glc	2	Escherichia coli K-12 MG1655	MG1655	Batch	No	M9	37	7	glucose(2)	NH4Cl(1)	O2	sauer trace element mixture	dibucaine				p1k_00001;p1k_00002	wt_glc	HiSeq 4000	PAIRED	ILLUMINA	2					Anand Sastry	Sibei Xu		TRUE	TRUE	TRUE	misc2:dbcn_glc	TRUE	TRUE
p1k_00275	misc2__tyr_glc__1	Miscellaneous #2	misc2	PRECISE1K	tyr_glc	1	Escherichia coli K-12 MG1655	MG1655	Batch	No	M9	37	7	glucose(2)	NH4Cl(1)	O2	sauer trace element mixture	tyrosine (5mM)				p1k_00001;p1k_00002	wt_glc	HiSeq 4000	PAIRED	ILLUMINA	2					Anand Sastry	Sibei Xu		TRUE	TRUE	TRUE	misc2:tyr_glc	TRUE	TRUE
p1k_00276	misc2__tyr_glc__2	Miscellaneous #2	misc2	PRECISE1K	tyr_glc	2	Escherichia coli K-12 MG1655	MG1655	Batch	No	M9	37	7	glucose(2)	NH4Cl(1)	O2	sauer trace element mixture	tyrosine (5mM)				p1k_00001;p1k_00002	wt_glc	HiSeq 4000	PAIRED	ILLUMINA	2					Anand Sastry	Sibei Xu		TRUE	TRUE	TRUE	misc2:tyr_glc	TRUE	TRUE
p1k_00277	misc2__arg_cytd__1	Miscellaneous #2	misc2	PRECISE1K	arg_cytd	1	Escherichia coli K-12 MG1655	MG1655	Batch	No	M9	37	7	glucose(2)	NH4Cl(1)	O2	sauer trace element mixture	cytidine (1mM) + arginine (5mM)				p1k_00001;p1k_00002	wt_glc	HiSeq 4000	PAIRED	ILLUMINA	2					Anand Sastry	Sibei Xu		TRUE	TRUE	TRUE	misc2:arg_cytd	TRUE	TRUE
p1k_00278	misc2__arg_cytd__2	Miscellaneous #2	misc2	PRECISE1K	arg_cytd	2	Escherichia coli K-12 MG1655	MG1655	Batch	No	M9	37	7	glucose(2)	NH4Cl(1)	O2	sauer trace element mixture	cytidine (1mM) + arginine (5mM)				p1k_00001;p1k_00002	wt_glc	HiSeq 4000	PAIRED	ILLUMINA	2					Anand Sastry	Sibei Xu		TRUE	TRUE	TRUE	misc2:arg_cytd	TRUE	TRUE
p1k_00279	misc2__delyheO_pyr__1	Miscellaneous #2	misc2	PRECISE1K	delyheO_pyr	1	Escherichia coli K-12 MG1655 del_yheO	MG1655	Batch	No	M9	37	7	pyruvate(3.3)	NH4Cl(1)	O2	sauer trace element mixture					p1k_00001;p1k_00002	wt_glc	HiSeq 4000	PAIRED	ILLUMINA	2					Anand Sastry	Sibei Xu		TRUE	TRUE	TRUE	misc2:delyheO_pyr	TRUE	TRUE
p1k_00280	misc2__delyheO_pyr__2	Miscellaneous #2	misc2	PRECISE1K	delyheO_pyr	2	Escherichia coli K-12 MG1655 del_yheO	MG1655	Batch	No	M9	37	7	pyruvate(3.3)	NH4Cl(1)	O2	sauer trace element mixture					p1k_00001;p1k_00002	wt_glc	HiSeq 4000	PAIRED	ILLUMINA	2					Anand Sastry	Sibei Xu		TRUE	TRUE	TRUE	misc2:delyheO_pyr	TRUE	TRUE
p1k_00281	misc2__dellon_glc__1	Miscellaneous #2	misc2	PRECISE1K	dellon_glc	1	Escherichia coli K-12 MG1655 del_lon	MG1655	Batch	No	M9	37	7	glucose(4)	NH4Cl(1)	O2	sauer trace element mixture					p1k_00001;p1k_00002	wt_glc	NovaSeq	PAIRED	ILLUMINA	2					Anand Sastry	Amitesh Anand		TRUE	TRUE	TRUE	misc2:dellon_glc	TRUE	TRUE
p1k_00282	misc2__dellon_glc__2	Miscellaneous #2	misc2	PRECISE1K	dellon_glc	2	Escherichia coli K-12 MG1655 del_lon	MG1655	Batch	No	M9	37	7	glucose(4)	NH4Cl(1)	O2	sauer trace element mixture					p1k_00001;p1k_00002	wt_glc	NovaSeq	PAIRED	ILLUMINA	2					Anand Sastry	Amitesh Anand		TRUE	TRUE	TRUE	misc2:dellon_glc	TRUE	TRUE
p1k_00283	nquinone__delubiC__1	Naphthoquinone	nquinone	PRECISE1K	delubiC	1	Escherichia coli K-12 MG1655 del_ubiC	MG1655	Batch	Endpoint	M9	37	7	glucose(4)	NH4Cl(1)	O2	sauer trace element mixture			Clonal		p1k_00283;p1k_00284	wt_glc	HiSeq 4000	PAIRED	ILLUMINA	2	doi.org/10.1073/pnas.1909987116	GSE135867	SRX6720206	SRR9972884	Amitesh Anand	Amitesh Anand		TRUE	TRUE	TRUE	nquinone:delubiC	TRUE	TRUE
p1k_00284	nquinone__delubiC__2	Naphthoquinone	nquinone	PRECISE1K	delubiC	2	Escherichia coli K-12 MG1655 del_ubiC	MG1655	Batch	Endpoint	M9	37	7	glucose(4)	NH4Cl(1)	O2	sauer trace element mixture			Clonal		p1k_00283;p1k_00284	wt_glc	HiSeq 4000	PAIRED	ILLUMINA	2	doi.org/10.1073/pnas.1909987116	GSE135867	SRX6720207	SRR9972885	Amitesh Anand	Amitesh Anand		TRUE	TRUE	TRUE	nquinone:delubiC	TRUE	TRUE
p1k_00293	nquinone__delpdhR__1	Naphthoquinone	nquinone	PRECISE1K	delpdhR	1	Escherichia coli del_pdhR	MG1655	Batch	No	M9	37	7	glucose(4)	NH4Cl(1)	O2	sauer trace element mixture					p1k_00283;p1k_00284	wt_glc	HiSeq 4000	PAIRED	ILLUMINA	2	doi.org/10.1073/pnas.1909987116	GSE135867	SRX6720214	SRR9972892	Amitesh Anand	Amitesh Anand		TRUE	TRUE	TRUE	nquinone:delpdhR	TRUE	TRUE
p1k_00294	nquinone__delpdhR__2	Naphthoquinone	nquinone	PRECISE1K	delpdhR	2	Escherichia coli del_pdhR	MG1655	Batch	No	M9	37	7	glucose(4)	NH4Cl(1)	O2	sauer trace element mixture					p1k_00283;p1k_00284	wt_glc	HiSeq 4000	PAIRED	ILLUMINA	2	doi.org/10.1073/pnas.1909987116	GSE135867	SRX6720215	SRR9972893	Amitesh Anand	Amitesh Anand		TRUE	TRUE	TRUE	nquinone:delpdhR	TRUE	TRUE
p1k_00317	oxyR__wt_glc__1	OxyR ALE	oxyR	PRECISE1K	wt_glc	1	Escherichia coli K-12 MG1655	MG1655	Batch	No	M9	37	7	glucose(4)	NH4Cl(1)	O2						p1k_00317;p1k_00318	wt_glc	HiSeq 4000	PAIRED	ILLUMINA	2	doi.org/10.1093/molbev/msz251	GSE135516	SRX6668314	SRR9919224	Amitesh Anand	Amitesh Anand		TRUE	TRUE	TRUE	oxyR:wt_glc	TRUE	TRUE
p1k_00318	oxyR__wt_glc__2	OxyR ALE	oxyR	PRECISE1K	wt_glc	2	Escherichia coli K-12 MG1655	MG1655	Batch	No	M9	37	7	glucose(4)	NH4Cl(1)	O2						p1k_00317;p1k_00318	wt_glc	HiSeq 4000	PAIRED	ILLUMINA	2	doi.org/10.1093/molbev/msz251	GSE135516	SRX6668315	SRR9919225	Amitesh Anand	Amitesh Anand		TRUE	TRUE	TRUE	oxyR:wt_glc	TRUE	TRUE
p1k_00319	oxyR__wt_h2o2__1	OxyR ALE	oxyR	PRECISE1K	wt_h2o2	1	Escherichia coli K-12 MG1655	MG1655	Batch	No	M9	37	7	glucose(4)	NH4Cl(1)	O2		H2O2(2mM)				p1k_00317;p1k_00318	wt_glc	HiSeq 4000	PAIRED	ILLUMINA	2	doi.org/10.1093/molbev/msz251	GSE135516	SRX6668316	SRR9919226	Amitesh Anand	Amitesh Anand		TRUE	TRUE	TRUE	oxyR:wt_h2o2	TRUE	TRUE
p1k_00320	oxyR__wt_h2o2__2	OxyR ALE	oxyR	PRECISE1K	wt_h2o2	2	Escherichia coli K-12 MG1655	MG1655	Batch	No	M9	37	7	glucose(4)	NH4Cl(1)	O2		H2O2(2mM)				p1k_00317;p1k_00318	wt_glc	HiSeq 4000	PAIRED	ILLUMINA	2	doi.org/10.1093/molbev/msz251	GSE135516	SRX6668317	SRR9919227	Amitesh Anand	Amitesh Anand		TRUE	TRUE	TRUE	oxyR:wt_h2o2	TRUE	TRUE
p1k_00341	svns_pgi__BmePgi24_15__1	SvNS PGI	svns_pgi	PRECISE1K	BmePgi24_15	1	Escherichia coli BmePgi 24.15	MG1655	Batch	Midpoint	M9	37	7	glucose(4)	NH4Cl(1)	O2	sauer trace element mixture			Clonal		p1k_00001;p1k_00002	wt_glc	NextSeq	PAIRED	ILLUMINA	2					Troy Sandberg	Troy Sandberg		TRUE	TRUE	TRUE	svns_pgi:BmePgi24_15	TRUE	TRUE
p1k_00342	svns_pgi__BmePgi24_15__2	SvNS PGI	svns_pgi	PRECISE1K	BmePgi24_15	2	Escherichia coli BmePgi 24.15	MG1655	Batch	Midpoint	M9	37	7	glucose(4)	NH4Cl(1)	O2	sauer trace element mixture			Clonal		p1k_00001;p1k_00002	wt_glc	NextSeq	PAIRED	ILLUMINA	2					Troy Sandberg	Troy Sandberg		TRUE	TRUE	TRUE	svns_pgi:BmePgi24_15	TRUE	TRUE
p1k_00343	svns_pgi__BmePgi24_26__1	SvNS PGI	svns_pgi	PRECISE1K	BmePgi24_26	1	Escherichia coli BmePgi 24.26	MG1655	Batch	Endpoint	M9	37	7	glucose(4)	NH4Cl(1)	O2	sauer trace element mixture			Clonal		p1k_00001;p1k_00002	wt_glc	NextSeq	PAIRED	ILLUMINA	2					Troy Sandberg	Troy Sandberg		TRUE	TRUE	TRUE	svns_pgi:BmePgi24_26	TRUE	TRUE
p1k_00344	svns_pgi__BmePgi24_26__2	SvNS PGI	svns_pgi	PRECISE1K	BmePgi24_26	2	Escherichia coli BmePgi 24.26	MG1655	Batch	Endpoint	M9	37	7	glucose(4)	NH4Cl(1)	O2	sauer trace element mixture			Clonal		p1k_00001;p1k_00002	wt_glc	NextSeq	PAIRED	ILLUMINA	2					Troy Sandberg	Troy Sandberg		TRUE	TRUE	TRUE	svns_pgi:BmePgi24_26	TRUE	TRUE
p1k_00345	svns_pgi__BmePgi24_41__1	SvNS PGI	svns_pgi	PRECISE1K	BmePgi24_41	1	Escherichia coli BmePgi 24.41	MG1655	Batch	Midpoint	M9	37	7	glucose(4)	NH4Cl(1)	O2	sauer trace element mixture			Clonal		p1k_00001;p1k_00002	wt_glc	NextSeq	PAIRED	ILLUMINA	2					Troy Sandberg	Troy Sandberg		TRUE	TRUE	TRUE	svns_pgi:BmePgi24_41	TRUE	TRUE
p1k_00346	svns_pgi__BmePgi24_41__2	SvNS PGI	svns_pgi	PRECISE1K	BmePgi24_41	2	Escherichia coli BmePgi 24.41	MG1655	Batch	Midpoint	M9	37	7	glucose(4)	NH4Cl(1)	O2	sauer trace element mixture			Clonal		p1k_00001;p1k_00002	wt_glc	NextSeq	PAIRED	ILLUMINA	2					Troy Sandberg	Troy Sandberg		TRUE	TRUE	TRUE	svns_pgi:BmePgi24_41	TRUE	TRUE
p1k_00347	svns_pgi__BmePgi24_52__1	SvNS PGI	svns_pgi	PRECISE1K	BmePgi24_52	1	Escherichia coli BmePgi 24.52	MG1655	Batch	Endpoint	M9	37	7	glucose(4)	NH4Cl(1)	O2	sauer trace element mixture			Clonal		p1k_00001;p1k_00002	wt_glc	NextSeq	PAIRED	ILLUMINA	2					Troy Sandberg	Troy Sandberg		TRUE	TRUE	TRUE	svns_pgi:BmePgi24_52	TRUE	TRUE
p1k_00348	svns_pgi__BmePgi24_52__2	SvNS PGI	svns_pgi	PRECISE1K	BmePgi24_52	2	Escherichia coli BmePgi 24.52	MG1655	Batch	Endpoint	M9	37	7	glucose(4)	NH4Cl(1)	O2	sauer trace element mixture			Clonal		p1k_00001;p1k_00002	wt_glc	NextSeq	PAIRED	ILLUMINA	2					Troy Sandberg	Troy Sandberg		TRUE	TRUE	TRUE	svns_pgi:BmePgi24_52	TRUE	TRUE
p1k_00349	svns_pgi__PaePgi2_34__1	SvNS PGI	svns_pgi	PRECISE1K	PaePgi2_34	1	Escherichia coli PaePgi 2.34	MG1655	Batch	Midpoint	M9	37	7	glucose(4)	NH4Cl(1)	O2	sauer trace element mixture			Clonal		p1k_00001;p1k_00002	wt_glc	NextSeq	PAIRED	ILLUMINA	2					Troy Sandberg	Troy Sandberg		TRUE	TRUE	TRUE	svns_pgi:PaePgi2_34	TRUE	TRUE
p1k_00350	svns_pgi__PaePgi2_34__2	SvNS PGI	svns_pgi	PRECISE1K	PaePgi2_34	2	Escherichia coli PaePgi 2.34	MG1655	Batch	Midpoint	M9	37	7	glucose(4)	NH4Cl(1)	O2	sauer trace element mixture			Clonal		p1k_00001;p1k_00002	wt_glc	NextSeq	PAIRED	ILLUMINA	2					Troy Sandberg	Troy Sandberg		TRUE	TRUE	TRUE	svns_pgi:PaePgi2_34	TRUE	TRUE
p1k_00351	svns_pgi__PaePgi2_63__1	SvNS PGI	svns_pgi	PRECISE1K	PaePgi2_63	1	Escherichia coli PaePgi 2.63	MG1655	Batch	Endpoint	M9	37	7	glucose(4)	NH4Cl(1)	O2	sauer trace element mixture			Clonal		p1k_00001;p1k_00002	wt_glc	NextSeq	PAIRED	ILLUMINA	2					Troy Sandberg	Troy Sandberg		TRUE	TRUE	TRUE	svns_pgi:PaePgi2_63	TRUE	TRUE
p1k_00352	svns_pgi__PaePgi2_63__2	SvNS PGI	svns_pgi	PRECISE1K	PaePgi2_63	2	Escherichia coli PaePgi 2.63	MG1655	Batch	Endpoint	M9	37	7	glucose(4)	NH4Cl(1)	O2	sauer trace element mixture			Clonal		p1k_00001;p1k_00002	wt_glc	NextSeq	PAIRED	ILLUMINA	2					Troy Sandberg	Troy Sandberg		TRUE	TRUE	TRUE	svns_pgi:PaePgi2_63	TRUE	TRUE
p1k_00353	svns_pgi__PaePgi24_54__1	SvNS PGI	svns_pgi	PRECISE1K	PaePgi24_54	1	Escherichia coli PaePgi 24.54	MG1655	Batch	Midpoint	M9	37	7	glucose(4)	NH4Cl(1)	O2	sauer trace element mixture			Clonal		p1k_00001;p1k_00002	wt_glc	NextSeq	PAIRED	ILLUMINA	2					Troy Sandberg	Troy Sandberg		TRUE	TRUE	TRUE	svns_pgi:PaePgi24_54	TRUE	TRUE
p1k_00354	svns_pgi__PaePgi24_54__2	SvNS PGI	svns_pgi	PRECISE1K	PaePgi24_54	2	Escherichia coli PaePgi 24.54	MG1655	Batch	Midpoint	M9	37	7	glucose(4)	NH4Cl(1)	O2	sauer trace element mixture			Clonal		p1k_00001;p1k_00002	wt_glc	NextSeq	PAIRED	ILLUMINA	2					Troy Sandberg	Troy Sandberg		TRUE	TRUE	TRUE	svns_pgi:PaePgi24_54	TRUE	TRUE
p1k_00355	svns_pgi__PaePgi24_90__1	SvNS PGI	svns_pgi	PRECISE1K	PaePgi24_90	1	Escherichia coli PaePgi 24.90	MG1655	Batch	Endpoint	M9	37	7	glucose(4)	NH4Cl(1)	O2	sauer trace element mixture			Clonal		p1k_00001;p1k_00002	wt_glc	NextSeq	PAIRED	ILLUMINA	2					Troy Sandberg	Troy Sandberg		TRUE	TRUE	TRUE	svns_pgi:PaePgi24_90	TRUE	TRUE
p1k_00356	svns_pgi__PaePgi24_90__2	SvNS PGI	svns_pgi	PRECISE1K	PaePgi24_90	2	Escherichia coli PaePgi 24.90	MG1655	Batch	Endpoint	M9	37	7	glucose(4)	NH4Cl(1)	O2	sauer trace element mixture			Clonal		p1k_00001;p1k_00002	wt_glc	NextSeq	PAIRED	ILLUMINA	2					Troy Sandberg	Troy Sandberg		TRUE	TRUE	TRUE	svns_pgi:PaePgi24_90	TRUE	TRUE
p1k_00357	abx_media__m9_ctrl__1	AntibiotICA	abx_media	PRECISE1K	m9_ctrl	1	Escherichia coli K-12 MG1655	MG1655	Batch	No	M9	37	7	glucose(4)	NH4Cl(1)	O2	sauer trace element mixture					p1k_00357;p1k_00358	wt_glc	NextSeq	PAIRED	ILLUMINA	2	doi.org/10.1128/mSphere.00443-21	GSE159494	SRX9288042	SRR12820309	Anand Sastry	Julia Xu		TRUE	TRUE	TRUE	abx_media:m9_ctrl	TRUE	TRUE
p1k_00358	abx_media__m9_ctrl__2	AntibiotICA	abx_media	PRECISE1K	m9_ctrl	2	Escherichia coli K-12 MG1655	MG1655	Batch	No	M9	37	7	glucose(4)	NH4Cl(1)	O2	sauer trace element mixture					p1k_00357;p1k_00358	wt_glc	NextSeq	PAIRED	ILLUMINA	2	doi.org/10.1128/mSphere.00443-21	GSE159494	SRX9288043	SRR12820310	Anand Sastry	Julia Xu		TRUE	TRUE	TRUE	abx_media:m9_ctrl	TRUE	TRUE
p1k_00359	abx_media__rpmi_ctrl__1	AntibiotICA	abx_media	PRECISE1K	rpmi_ctrl	1	Escherichia coli K-12 MG1655	MG1655	Batch	No	RPMI+10%LB	37	7			O2						p1k_00357;p1k_00358	wt_glc	NextSeq	PAIRED	ILLUMINA	2	doi.org/10.1128/mSphere.00443-21	GSE159494	SRX9288044	SRR12820311	Anand Sastry	Julia Xu		TRUE	TRUE	TRUE	abx_media:rpmi_ctrl	TRUE	TRUE
p1k_00360	abx_media__rpmi_ctrl__2	AntibiotICA	abx_media	PRECISE1K	rpmi_ctrl	2	Escherichia coli K-12 MG1655	MG1655	Batch	No	RPMI+10%LB	37	7			O2						p1k_00357;p1k_00358	wt_glc	NextSeq	PAIRED	ILLUMINA	2	doi.org/10.1128/mSphere.00443-21	GSE159494	SRX9288045	SRR12820312	Anand Sastry	Julia Xu		TRUE	TRUE	TRUE	abx_media:rpmi_ctrl	TRUE	TRUE
p1k_00361	abx_media__camhb_ctrl__1	AntibiotICA	abx_media	PRECISE1K	camhb_ctrl	1	Escherichia coli K-12 MG1655	MG1655	Batch	No	CAMHB	37	7			O2						p1k_00357;p1k_00358	wt_glc	NextSeq	PAIRED	ILLUMINA	2	doi.org/10.1128/mSphere.00443-21	GSE159494	SRX9288046	SRR12820313	Anand Sastry	Julia Xu		TRUE	TRUE	TRUE	abx_media:camhb_ctrl	TRUE	TRUE
p1k_00362	abx_media__camhb_ctrl__2	AntibiotICA	abx_media	PRECISE1K	camhb_ctrl	2	Escherichia coli K-12 MG1655	MG1655	Batch	No	CAMHB	37	7			O2						p1k_00357;p1k_00358	wt_glc	NextSeq	PAIRED	ILLUMINA	2	doi.org/10.1128/mSphere.00443-21	GSE159494	SRX9288047	SRR12820314	Anand Sastry	Julia Xu		TRUE	TRUE	TRUE	abx_media:camhb_ctrl	TRUE	TRUE
p1k_00363	abx_media__m9_mero__1	AntibiotICA	abx_media	PRECISE1K	m9_mero	1	Escherichia coli K-12 MG1655	MG1655	Batch	No	M9	37	7	glucose(4)	NH4Cl(1)	O2	sauer trace element mixture	meropenem(128ug/mL)				p1k_00357;p1k_00358	wt_glc	NextSeq	PAIRED	ILLUMINA	2	doi.org/10.1128/mSphere.00443-21	GSE159494	SRX9288048	SRR12820315	Anand Sastry	Julia Xu		TRUE	TRUE	TRUE	abx_media:m9_mero	TRUE	TRUE
p1k_00364	abx_media__m9_mero__2	AntibiotICA	abx_media	PRECISE1K	m9_mero	2	Escherichia coli K-12 MG1655	MG1655	Batch	No	M9	37	7	glucose(4)	NH4Cl(1)	O2	sauer trace element mixture	meropenem(128ug/mL)				p1k_00357;p1k_00358	wt_glc	NextSeq	PAIRED	ILLUMINA	2	doi.org/10.1128/mSphere.00443-21	GSE159494	SRX9288049	SRR12820316	Anand Sastry	Julia Xu		TRUE	TRUE	TRUE	abx_media:m9_mero	TRUE	TRUE
p1k_00365	abx_media__rpmi_mero__1	AntibiotICA	abx_media	PRECISE1K	rpmi_mero	1	Escherichia coli K-12 MG1655	MG1655	Batch	No	RPMI+10%LB	37	7			O2		meropenem(32ug/mL)				p1k_00357;p1k_00358	wt_glc	NextSeq	PAIRED	ILLUMINA	2	doi.org/10.1128/mSphere.00443-21	GSE159494	SRX9288050	SRR12820317	Anand Sastry	Julia Xu		TRUE	TRUE	TRUE	abx_media:rpmi_mero	TRUE	TRUE
p1k_00366	abx_media__rpmi_mero__2	AntibiotICA	abx_media	PRECISE1K	rpmi_mero	2	Escherichia coli K-12 MG1655	MG1655	Batch	No	RPMI+10%LB	37	7			O2		meropenem(32ug/mL)				p1k_00357;p1k_00358	wt_glc	NextSeq	PAIRED	ILLUMINA	2	doi.org/10.1128/mSphere.00443-21	GSE159494	SRX9288051	SRR12820318	Anand Sastry	Julia Xu		TRUE	TRUE	TRUE	abx_media:rpmi_mero	TRUE	TRUE
p1k_00367	abx_media__camhb_mero__1	AntibiotICA	abx_media	PRECISE1K	camhb_mero	1	Escherichia coli K-12 MG1655	MG1655	Batch	No	CAMHB	37	7			O2		meropenem(256ug/mL)				p1k_00357;p1k_00358	wt_glc	NextSeq	PAIRED	ILLUMINA	2	doi.org/10.1128/mSphere.00443-21	GSE159494	SRX9288052	SRR12820319	Anand Sastry	Julia Xu		TRUE	TRUE	TRUE	abx_media:camhb_mero	TRUE	TRUE
p1k_00368	abx_media__camhb_mero__2	AntibiotICA	abx_media	PRECISE1K	camhb_mero	2	Escherichia coli K-12 MG1655	MG1655	Batch	No	CAMHB	37	7			O2		meropenem(256ug/mL)				p1k_00357;p1k_00358	wt_glc	NextSeq	PAIRED	ILLUMINA	2	doi.org/10.1128/mSphere.00443-21	GSE159494	SRX9288053	SRR12820320	Anand Sastry	Julia Xu		TRUE	TRUE	TRUE	abx_media:camhb_mero	TRUE	TRUE
p1k_00369	abx_media__m9_trisulf__1	AntibiotICA	abx_media	PRECISE1K	m9_trisulf	1	Escherichia coli K-12 MG1655	MG1655	Batch	No	M9	37	7	glucose(4)	NH4Cl(1)	O2	sauer trace element mixture	trimethoprim-sulfamethoxazole(131mg/mL)				p1k_00357;p1k_00358	wt_glc	NextSeq	PAIRED	ILLUMINA	2	doi.org/10.1128/mSphere.00443-21	GSE159494	SRX9288054	SRR12820321	Anand Sastry	Julia Xu		TRUE	TRUE	TRUE	abx_media:m9_trisulf	TRUE	TRUE
p1k_00370	abx_media__m9_trisulf__2	AntibiotICA	abx_media	PRECISE1K	m9_trisulf	2	Escherichia coli K-12 MG1655	MG1655	Batch	No	M9	37	7	glucose(4)	NH4Cl(1)	O2	sauer trace element mixture	trimethoprim-sulfamethoxazole(131mg/mL)				p1k_00357;p1k_00358	wt_glc	NextSeq	PAIRED	ILLUMINA	2	doi.org/10.1128/mSphere.00443-21	GSE159494	SRX9288055	SRR12820322	Anand Sastry	Julia Xu		TRUE	TRUE	TRUE	abx_media:m9_trisulf	TRUE	TRUE
p1k_00371	abx_media__rpmi_trisulf__1	AntibiotICA	abx_media	PRECISE1K	rpmi_trisulf	1	Escherichia coli K-12 MG1655	MG1655	Batch	No	RPMI+10%LB	37	7			O2		trimethoprim-sulfamethoxazole(16mg/mL)				p1k_00357;p1k_00358	wt_glc	NextSeq	PAIRED	ILLUMINA	2	doi.org/10.1128/mSphere.00443-21	GSE159494	SRX9288056	SRR12820323	Anand Sastry	Julia Xu		TRUE	TRUE	TRUE	abx_media:rpmi_trisulf	TRUE	TRUE
p1k_00372	abx_media__rpmi_trisulf__2	AntibiotICA	abx_media	PRECISE1K	rpmi_trisulf	2	Escherichia coli K-12 MG1655	MG1655	Batch	No	RPMI+10%LB	37	7			O2		trimethoprim-sulfamethoxazole(16mg/mL)				p1k_00357;p1k_00358	wt_glc	NextSeq	PAIRED	ILLUMINA	2	doi.org/10.1128/mSphere.00443-21	GSE159494	SRX9288057	SRR12820324	Anand Sastry	Julia Xu		TRUE	TRUE	TRUE	abx_media:rpmi_trisulf	TRUE	TRUE
p1k_00373	abx_media__camhb_trisulf__1	AntibiotICA	abx_media	PRECISE1K	camhb_trisulf	1	Escherichia coli K-12 MG1655	MG1655	Batch	No	CAMHB	37	7			O2		trimethoprim-sulfamethoxazole(16mg/mL)				p1k_00357;p1k_00358	wt_glc	NextSeq	PAIRED	ILLUMINA	2	doi.org/10.1128/mSphere.00443-21	GSE159494	SRX9288058	SRR12820325	Anand Sastry	Julia Xu		TRUE	TRUE	TRUE	abx_media:camhb_trisulf	TRUE	TRUE
p1k_00374	abx_media__camhb_trisulf__2	AntibiotICA	abx_media	PRECISE1K	camhb_trisulf	2	Escherichia coli K-12 MG1655	MG1655	Batch	No	CAMHB	37	7			O2		trimethoprim-sulfamethoxazole(16mg/mL)				p1k_00357;p1k_00358	wt_glc	NextSeq	PAIRED	ILLUMINA	2	doi.org/10.1128/mSphere.00443-21	GSE159494	SRX9288059	SRR12820326	Anand Sastry	Julia Xu		TRUE	TRUE	TRUE	abx_media:camhb_trisulf	TRUE	TRUE
p1k_00375	abx_media__m9_cef__1	AntibiotICA	abx_media	PRECISE1K	m9_cef	1	Escherichia coli K-12 MG1655	MG1655	Batch	No	M9	37	7	glucose(4)	NH4Cl(1)	O2	sauer trace element mixture	ceftriaxone(4.1mg/mL)				p1k_00357;p1k_00358	wt_glc	NextSeq	PAIRED	ILLUMINA	2	doi.org/10.1128/mSphere.00443-21	GSE159494	SRX9288060	SRR12820327	Anand Sastry	Julia Xu		TRUE	TRUE	TRUE	abx_media:m9_cef	TRUE	TRUE
p1k_00376	abx_media__m9_cef__2	AntibiotICA	abx_media	PRECISE1K	m9_cef	2	Escherichia coli K-12 MG1655	MG1655	Batch	No	M9	37	7	glucose(4)	NH4Cl(1)	O2	sauer trace element mixture	ceftriaxone(4.1mg/mL)				p1k_00357;p1k_00358	wt_glc	NextSeq	PAIRED	ILLUMINA	2	doi.org/10.1128/mSphere.00443-21	GSE159494	SRX9288061	SRR12820328	Anand Sastry	Julia Xu		TRUE	TRUE	TRUE	abx_media:m9_cef	TRUE	TRUE
p1k_00377	abx_media__rpmi_cef__1	AntibiotICA	abx_media	PRECISE1K	rpmi_cef	1	Escherichia coli K-12 MG1655	MG1655	Batch	No	RPMI+10%LB	37	7			O2		ceftriaxone(256ug/mL)				p1k_00357;p1k_00358	wt_glc	NextSeq	PAIRED	ILLUMINA	2	doi.org/10.1128/mSphere.00443-21	GSE159494	SRX9288062	SRR12820329	Anand Sastry	Julia Xu		TRUE	TRUE	TRUE	abx_media:rpmi_cef	TRUE	TRUE
p1k_00378	abx_media__rpmi_cef__2	AntibiotICA	abx_media	PRECISE1K	rpmi_cef	2	Escherichia coli K-12 MG1655	MG1655	Batch	No	RPMI+10%LB	37	7			O2		ceftriaxone(256ug/mL)				p1k_00357;p1k_00358	wt_glc	NextSeq	PAIRED	ILLUMINA	2	doi.org/10.1128/mSphere.00443-21	GSE159494	SRX9288063	SRR12820330	Anand Sastry	Julia Xu		TRUE	TRUE	TRUE	abx_media:rpmi_cef	TRUE	TRUE
p1k_00379	abx_media__camhb_cef__1	AntibiotICA	abx_media	PRECISE1K	camhb_cef	1	Escherichia coli K-12 MG1655	MG1655	Batch	No	CAMHB	37	7			O2		ceftriaxone(256ug/mL)				p1k_00357;p1k_00358	wt_glc	NextSeq	PAIRED	ILLUMINA	2	doi.org/10.1128/mSphere.00443-21	GSE159494	SRX9288064	SRR12820331	Anand Sastry	Julia Xu		TRUE	TRUE	TRUE	abx_media:camhb_cef	TRUE	TRUE
p1k_00380	abx_media__camhb_cef__2	AntibiotICA	abx_media	PRECISE1K	camhb_cef	2	Escherichia coli K-12 MG1655	MG1655	Batch	No	CAMHB	37	7			O2		ceftriaxone(256ug/mL)				p1k_00357;p1k_00358	wt_glc	NextSeq	PAIRED	ILLUMINA	2	doi.org/10.1128/mSphere.00443-21	GSE159494	SRX9288065	SRR12820332	Anand Sastry	Julia Xu		TRUE	TRUE	TRUE	abx_media:camhb_cef	TRUE	TRUE
p1k_00381	abx_media__m9_cipro__1	AntibiotICA	abx_media	PRECISE1K	m9_cipro	1	Escherichia coli K-12 MG1655	MG1655	Batch	No	M9	37	7	glucose(4)	NH4Cl(1)	O2	sauer trace element mixture	ciprofloxacin(32ug/mL)				p1k_00357;p1k_00358	wt_glc	NextSeq	PAIRED	ILLUMINA	2	doi.org/10.1128/mSphere.00443-21	GSE159494	SRX9288066	SRR12820333	Anand Sastry	Julia Xu		TRUE	TRUE	TRUE	abx_media:m9_cipro	TRUE	TRUE
p1k_00382	abx_media__m9_cipro__2	AntibiotICA	abx_media	PRECISE1K	m9_cipro	2	Escherichia coli K-12 MG1655	MG1655	Batch	No	M9	37	7	glucose(4)	NH4Cl(1)	O2	sauer trace element mixture	ciprofloxacin(32ug/mL)				p1k_00357;p1k_00358	wt_glc	NextSeq	PAIRED	ILLUMINA	2	doi.org/10.1128/mSphere.00443-21	GSE159494	SRX9288067	SRR12820334	Anand Sastry	Julia Xu		TRUE	TRUE	TRUE	abx_media:m9_cipro	TRUE	TRUE
p1k_00383	abx_media__rpmi_cipro__1	AntibiotICA	abx_media	PRECISE1K	rpmi_cipro	1	Escherichia coli K-12 MG1655	MG1655	Batch	No	RPMI+10%LB	37	7			O2		ciprofloxacin(64ug/mL)				p1k_00357;p1k_00358	wt_glc	NextSeq	PAIRED	ILLUMINA	2	doi.org/10.1128/mSphere.00443-21	GSE159494	SRX9288068	SRR12820335	Anand Sastry	Julia Xu		TRUE	TRUE	TRUE	abx_media:rpmi_cipro	TRUE	TRUE
p1k_00384	abx_media__rpmi_cipro__2	AntibiotICA	abx_media	PRECISE1K	rpmi_cipro	2	Escherichia coli K-12 MG1655	MG1655	Batch	No	RPMI+10%LB	37	7			O2		ciprofloxacin(64ug/mL)				p1k_00357;p1k_00358	wt_glc	NextSeq	PAIRED	ILLUMINA	2	doi.org/10.1128/mSphere.00443-21	GSE159494	SRX9288069	SRR12820336	Anand Sastry	Julia Xu		TRUE	TRUE	TRUE	abx_media:rpmi_cipro	TRUE	TRUE
p1k_00385	abx_media__camhb_cipro__1	AntibiotICA	abx_media	PRECISE1K	camhb_cipro	1	Escherichia coli K-12 MG1655	MG1655	Batch	No	CAMHB	37	7			O2		ciprofloxacin(16ug/mL)				p1k_00357;p1k_00358	wt_glc	NextSeq	PAIRED	ILLUMINA	2	doi.org/10.1128/mSphere.00443-21	GSE159494	SRX9288070	SRR12820337	Anand Sastry	Julia Xu		TRUE	TRUE	TRUE	abx_media:camhb_cipro	TRUE	TRUE
p1k_00386	abx_media__camhb_cipro__2	AntibiotICA	abx_media	PRECISE1K	camhb_cipro	2	Escherichia coli K-12 MG1655	MG1655	Batch	No	CAMHB	37	7			O2		ciprofloxacin(16ug/mL)				p1k_00357;p1k_00358	wt_glc	NextSeq	PAIRED	ILLUMINA	2	doi.org/10.1128/mSphere.00443-21	GSE159494	SRX9288071	SRR12820338	Anand Sastry	Julia Xu		TRUE	TRUE	TRUE	abx_media:camhb_cipro	TRUE	TRUE
p1k_00387	hot_tale__42c_ale3_30c__1	HOT ALE	hot_tale	PRECISE1K	42c_ale3_30c	1	Escherichia coli 42C.3.120.1	MG1655	Batch	Endpoint	M9	30	7	glucose(4)	NH4Cl(1)	O2	sauer trace element mixture			Clonal		p1k_00001;p1k_00002	wt_glc	HiSeq	PAIRED	ILLUMINA	2					Ke Chen	Ke Chen		TRUE	TRUE	TRUE	hot_tale:42c_ale3_30c	TRUE	TRUE
p1k_00388	hot_tale__42c_ale3_30c__2	HOT ALE	hot_tale	PRECISE1K	42c_ale3_30c	2	Escherichia coli 42C.3.120.1	MG1655	Batch	Endpoint	M9	30	7	glucose(4)	NH4Cl(1)	O2	sauer trace element mixture			Clonal		p1k_00001;p1k_00002	wt_glc	HiSeq	PAIRED	ILLUMINA	2					Ke Chen	Ke Chen		TRUE	TRUE	TRUE	hot_tale:42c_ale3_30c	TRUE	TRUE
p1k_00389	hot_tale__42c_ale3_37c__1	HOT ALE	hot_tale	PRECISE1K	42c_ale3_37c	1	Escherichia coli 42C.3.120.1	MG1655	Batch	Endpoint	M9	37	7	glucose(4)	NH4Cl(1)	O2	sauer trace element mixture			Clonal		p1k_00001;p1k_00002	wt_glc	HiSeq	PAIRED	ILLUMINA	2					Ke Chen	Ke Chen		TRUE	TRUE	TRUE	hot_tale:42c_ale3_37c	TRUE	TRUE
p1k_00390	hot_tale__42c_ale3_37c__2	HOT ALE	hot_tale	PRECISE1K	42c_ale3_37c	2	Escherichia coli 42C.3.120.1	MG1655	Batch	Endpoint	M9	37	7	glucose(4)	NH4Cl(1)	O2	sauer trace element mixture			Clonal		p1k_00001;p1k_00002	wt_glc	HiSeq	PAIRED	ILLUMINA	2					Ke Chen	Ke Chen		TRUE	TRUE	TRUE	hot_tale:42c_ale3_37c	TRUE	TRUE
p1k_00391	hot_tale__42c_ale3_44c__1	HOT ALE	hot_tale	PRECISE1K	42c_ale3_44c	1	Escherichia coli 42C.3.120.1	MG1655	Batch	Endpoint	M9	44	7	glucose(4)	NH4Cl(1)	O2	sauer trace element mixture			Clonal		p1k_00001;p1k_00002	wt_glc	HiSeq	PAIRED	ILLUMINA	2					Ke Chen	Ke Chen		TRUE	TRUE	TRUE	hot_tale:42c_ale3_44c	TRUE	TRUE
p1k_00392	hot_tale__42c_ale3_44c__2	HOT ALE	hot_tale	PRECISE1K	42c_ale3_44c	2	Escherichia coli 42C.3.120.1	MG1655	Batch	Endpoint	M9	44	7	glucose(4)	NH4Cl(1)	O2	sauer trace element mixture			Clonal		p1k_00001;p1k_00002	wt_glc	HiSeq	PAIRED	ILLUMINA	2					Ke Chen	Ke Chen		TRUE	TRUE	TRUE	hot_tale:42c_ale3_44c	TRUE	TRUE
p1k_00393	hot_tale__hot_ale3_mid_30c__1	HOT ALE	hot_tale	PRECISE1K	hot_ale3_mid_30c	1	Escherichia coli HOT_mutL.3.181.1	MG1655	Batch	Midpoint	M9	30	7	glucose(4)	NH4Cl(1)	O2	sauer trace element mixture			Clonal		p1k_00001;p1k_00002	wt_glc	HiSeq	PAIRED	ILLUMINA	2					Ke Chen	Ke Chen		TRUE	TRUE	TRUE	hot_tale:hot_ale3_mid_30c	TRUE	TRUE
p1k_00394	hot_tale__hot_ale3_mid_30c__2	HOT ALE	hot_tale	PRECISE1K	hot_ale3_mid_30c	2	Escherichia coli HOT_mutL.3.181.1	MG1655	Batch	Midpoint	M9	30	7	glucose(4)	NH4Cl(1)	O2	sauer trace element mixture			Clonal		p1k_00001;p1k_00002	wt_glc	HiSeq	PAIRED	ILLUMINA	2					Ke Chen	Ke Chen		TRUE	TRUE	TRUE	hot_tale:hot_ale3_mid_30c	TRUE	TRUE
p1k_00395	hot_tale__hot_ale3_mid_37c__1	HOT ALE	hot_tale	PRECISE1K	hot_ale3_mid_37c	1	Escherichia coli HOT_mutL.3.181.1	MG1655	Batch	Midpoint	M9	37	7	glucose(4)	NH4Cl(1)	O2	sauer trace element mixture			Clonal		p1k_00001;p1k_00002	wt_glc	HiSeq	PAIRED	ILLUMINA	2					Ke Chen	Ke Chen		TRUE	TRUE	TRUE	hot_tale:hot_ale3_mid_37c	TRUE	TRUE
p1k_00396	hot_tale__hot_ale3_mid_37c__2	HOT ALE	hot_tale	PRECISE1K	hot_ale3_mid_37c	2	Escherichia coli HOT_mutL.3.181.1	MG1655	Batch	Midpoint	M9	37	7	glucose(4)	NH4Cl(1)	O2	sauer trace element mixture			Clonal		p1k_00001;p1k_00002	wt_glc	HiSeq	PAIRED	ILLUMINA	2					Ke Chen	Ke Chen		TRUE	TRUE	TRUE	hot_tale:hot_ale3_mid_37c	TRUE	TRUE
p1k_00397	hot_tale__hot_ale3_mid_44c__1	HOT ALE	hot_tale	PRECISE1K	hot_ale3_mid_44c	1	Escherichia coli HOT_mutL.3.181.1	MG1655	Batch	Midpoint	M9	44	7	glucose(4)	NH4Cl(1)	O2	sauer trace element mixture			Clonal		p1k_00001;p1k_00002	wt_glc	HiSeq	PAIRED	ILLUMINA	2					Ke Chen	Ke Chen		TRUE	TRUE	TRUE	hot_tale:hot_ale3_mid_44c	TRUE	TRUE
p1k_00398	hot_tale__hot_ale3_mid_44c__2	HOT ALE	hot_tale	PRECISE1K	hot_ale3_mid_44c	2	Escherichia coli HOT_mutL.3.181.1	MG1655	Batch	Midpoint	M9	44	7	glucose(4)	NH4Cl(1)	O2	sauer trace element mixture			Clonal		p1k_00001;p1k_00002	wt_glc	HiSeq	PAIRED	ILLUMINA	2					Ke Chen	Ke Chen		TRUE	TRUE	TRUE	hot_tale:hot_ale3_mid_44c	TRUE	TRUE
p1k_00399	hot_tale__hot_ale3_30c__1	HOT ALE	hot_tale	PRECISE1K	hot_ale3_30c	1	Escherichia coli HOT_mutL.3.228.1	MG1655	Batch	Endpoint	M9	30	7	glucose(4)	NH4Cl(1)	O2	sauer trace element mixture			Clonal		p1k_00001;p1k_00002	wt_glc	HiSeq	PAIRED	ILLUMINA	2					Ke Chen	Ke Chen		TRUE	TRUE	TRUE	hot_tale:hot_ale3_30c	TRUE	TRUE
p1k_00400	hot_tale__hot_ale3_30c__2	HOT ALE	hot_tale	PRECISE1K	hot_ale3_30c	2	Escherichia coli HOT_mutL.3.228.1	MG1655	Batch	Endpoint	M9	30	7	glucose(4)	NH4Cl(1)	O2	sauer trace element mixture			Clonal		p1k_00001;p1k_00002	wt_glc	HiSeq	PAIRED	ILLUMINA	2					Ke Chen	Ke Chen		TRUE	TRUE	TRUE	hot_tale:hot_ale3_30c	TRUE	TRUE
p1k_00401	hot_tale__hot_ale3_37c__1	HOT ALE	hot_tale	PRECISE1K	hot_ale3_37c	1	Escherichia coli HOT_mutL.3.228.1	MG1655	Batch	Endpoint	M9	37	7	glucose(4)	NH4Cl(1)	O2	sauer trace element mixture			Clonal		p1k_00001;p1k_00002	wt_glc	HiSeq	PAIRED	ILLUMINA	2					Ke Chen	Ke Chen		TRUE	TRUE	TRUE	hot_tale:hot_ale3_37c	TRUE	TRUE
p1k_00402	hot_tale__hot_ale3_37c__2	HOT ALE	hot_tale	PRECISE1K	hot_ale3_37c	2	Escherichia coli HOT_mutL.3.228.1	MG1655	Batch	Endpoint	M9	37	7	glucose(4)	NH4Cl(1)	O2	sauer trace element mixture			Clonal		p1k_00001;p1k_00002	wt_glc	HiSeq	PAIRED	ILLUMINA	2					Ke Chen	Ke Chen		TRUE	TRUE	TRUE	hot_tale:hot_ale3_37c	TRUE	TRUE
p1k_00403	hot_tale__hot_ale3_44c__1	HOT ALE	hot_tale	PRECISE1K	hot_ale3_44c	1	Escherichia coli HOT_mutL.3.228.1	MG1655	Batch	Endpoint	M9	44	7	glucose(4)	NH4Cl(1)	O2	sauer trace element mixture			Clonal		p1k_00001;p1k_00002	wt_glc	HiSeq	PAIRED	ILLUMINA	2					Ke Chen	Ke Chen		TRUE	TRUE	TRUE	hot_tale:hot_ale3_44c	TRUE	TRUE
p1k_00404	hot_tale__hot_ale3_44c__2	HOT ALE	hot_tale	PRECISE1K	hot_ale3_44c	2	Escherichia coli HOT_mutL.3.228.1	MG1655	Batch	Endpoint	M9	44	7	glucose(4)	NH4Cl(1)	O2	sauer trace element mixture			Clonal		p1k_00001;p1k_00002	wt_glc	HiSeq	PAIRED	ILLUMINA	2					Ke Chen	Ke Chen		TRUE	TRUE	TRUE	hot_tale:hot_ale3_44c	TRUE	TRUE
p1k_00405	hot_tale__hot_ale4_30c__1	HOT ALE	hot_tale	PRECISE1K	hot_ale4_30c	1	Escherichia coli HOT_mutL.4.244.1	MG1655	Batch	Endpoint	M9	30	7	glucose(4)	NH4Cl(1)	O2	sauer trace element mixture			Clonal		p1k_00001;p1k_00002	wt_glc	HiSeq	PAIRED	ILLUMINA	2					Ke Chen	Ke Chen		TRUE	TRUE	TRUE	hot_tale:hot_ale4_30c	TRUE	TRUE
p1k_00406	hot_tale__hot_ale4_30c__2	HOT ALE	hot_tale	PRECISE1K	hot_ale4_30c	2	Escherichia coli HOT_mutL.4.244.1	MG1655	Batch	Endpoint	M9	30	7	glucose(4)	NH4Cl(1)	O2	sauer trace element mixture			Clonal		p1k_00001;p1k_00002	wt_glc	HiSeq	PAIRED	ILLUMINA	2					Ke Chen	Ke Chen		TRUE	TRUE	TRUE	hot_tale:hot_ale4_30c	TRUE	TRUE
p1k_00407	hot_tale__hot_ale4_37c__1	HOT ALE	hot_tale	PRECISE1K	hot_ale4_37c	1	Escherichia coli HOT_mutL.4.244.1	MG1655	Batch	Endpoint	M9	37	7	glucose(4)	NH4Cl(1)	O2	sauer trace element mixture			Clonal		p1k_00001;p1k_00002	wt_glc	HiSeq	PAIRED	ILLUMINA	2					Ke Chen	Ke Chen		TRUE	TRUE	TRUE	hot_tale:hot_ale4_37c	TRUE	TRUE
p1k_00408	hot_tale__hot_ale4_37c__2	HOT ALE	hot_tale	PRECISE1K	hot_ale4_37c	2	Escherichia coli HOT_mutL.4.244.1	MG1655	Batch	Endpoint	M9	37	7	glucose(4)	NH4Cl(1)	O2	sauer trace element mixture			Clonal		p1k_00001;p1k_00002	wt_glc	HiSeq	PAIRED	ILLUMINA	2					Ke Chen	Ke Chen		TRUE	TRUE	TRUE	hot_tale:hot_ale4_37c	TRUE	TRUE
p1k_00409	hot_tale__hot_ale4_44c__1	HOT ALE	hot_tale	PRECISE1K	hot_ale4_44c	1	Escherichia coli HOT_mutL.4.244.1	MG1655	Batch	Endpoint	M9	44	7	glucose(4)	NH4Cl(1)	O2	sauer trace element mixture			Clonal		p1k_00001;p1k_00002	wt_glc	HiSeq	PAIRED	ILLUMINA	2					Ke Chen	Ke Chen		TRUE	TRUE	TRUE	hot_tale:hot_ale4_44c	TRUE	TRUE
p1k_00410	hot_tale__hot_ale4_44c__2	HOT ALE	hot_tale	PRECISE1K	hot_ale4_44c	2	Escherichia coli HOT_mutL.4.244.1	MG1655	Batch	Endpoint	M9	44	7	glucose(4)	NH4Cl(1)	O2	sauer trace element mixture			Clonal		p1k_00001;p1k_00002	wt_glc	HiSeq	PAIRED	ILLUMINA	2					Ke Chen	Ke Chen		TRUE	TRUE	TRUE	hot_tale:hot_ale4_44c	TRUE	TRUE
p1k_00411	hot_tale__hot_ale8_30c__1	HOT ALE	hot_tale	PRECISE1K	hot_ale8_30c	1	Escherichia coli HOT_mutL.8.232.1	MG1655	Batch	Endpoint	M9	30	7	glucose(4)	NH4Cl(1)	O2	sauer trace element mixture			Clonal		p1k_00001;p1k_00002	wt_glc	HiSeq	PAIRED	ILLUMINA	2					Ke Chen	Ke Chen		TRUE	TRUE	TRUE	hot_tale:hot_ale8_30c	TRUE	TRUE
p1k_00412	hot_tale__hot_ale8_30c__2	HOT ALE	hot_tale	PRECISE1K	hot_ale8_30c	2	Escherichia coli HOT_mutL.8.232.1	MG1655	Batch	Endpoint	M9	30	7	glucose(4)	NH4Cl(1)	O2	sauer trace element mixture			Clonal		p1k_00001;p1k_00002	wt_glc	HiSeq	PAIRED	ILLUMINA	2					Ke Chen	Ke Chen		TRUE	TRUE	TRUE	hot_tale:hot_ale8_30c	TRUE	TRUE
p1k_00413	hot_tale__hot_ale8_37c__1	HOT ALE	hot_tale	PRECISE1K	hot_ale8_37c	1	Escherichia coli HOT_mutL.8.232.1	MG1655	Batch	Endpoint	M9	37	7	glucose(4)	NH4Cl(1)	O2	sauer trace element mixture			Clonal		p1k_00001;p1k_00002	wt_glc	HiSeq	PAIRED	ILLUMINA	2					Ke Chen	Ke Chen		TRUE	TRUE	TRUE	hot_tale:hot_ale8_37c	TRUE	TRUE
p1k_00414	hot_tale__hot_ale8_37c__2	HOT ALE	hot_tale	PRECISE1K	hot_ale8_37c	2	Escherichia coli HOT_mutL.8.232.1	MG1655	Batch	Endpoint	M9	37	7	glucose(4)	NH4Cl(1)	O2	sauer trace element mixture			Clonal		p1k_00001;p1k_00002	wt_glc	HiSeq	PAIRED	ILLUMINA	2					Ke Chen	Ke Chen		TRUE	TRUE	TRUE	hot_tale:hot_ale8_37c	TRUE	TRUE
p1k_00415	hot_tale__hot_ale8_44c__1	HOT ALE	hot_tale	PRECISE1K	hot_ale8_44c	1	Escherichia coli HOT_mutL.8.232.1	MG1655	Batch	Endpoint	M9	44	7	glucose(4)	NH4Cl(1)	O2	sauer trace element mixture			Clonal		p1k_00001;p1k_00002	wt_glc	HiSeq	PAIRED	ILLUMINA	2					Ke Chen	Ke Chen		TRUE	TRUE	TRUE	hot_tale:hot_ale8_44c	TRUE	TRUE
p1k_00416	hot_tale__hot_ale8_44c__2	HOT ALE	hot_tale	PRECISE1K	hot_ale8_44c	2	Escherichia coli HOT_mutL.8.232.1	MG1655	Batch	Endpoint	M9	44	7	glucose(4)	NH4Cl(1)	O2	sauer trace element mixture			Clonal		p1k_00001;p1k_00002	wt_glc	HiSeq	PAIRED	ILLUMINA	2					Ke Chen	Ke Chen		TRUE	TRUE	TRUE	hot_tale:hot_ale8_44c	TRUE	TRUE
p1k_00417	hot_tale__hot_ale9_mid_30c__1	HOT ALE	hot_tale	PRECISE1K	hot_ale9_mid_30c	1	Escherichia coli HOT_mutL.9.200.1	MG1655	Batch	Midpoint	M9	30	7	glucose(4)	NH4Cl(1)	O2	sauer trace element mixture			Clonal		p1k_00001;p1k_00002	wt_glc	HiSeq	PAIRED	ILLUMINA	2					Ke Chen	Ke Chen		TRUE	TRUE	TRUE	hot_tale:hot_ale9_mid_30c	TRUE	TRUE
p1k_00418	hot_tale__hot_ale9_mid_30c__2	HOT ALE	hot_tale	PRECISE1K	hot_ale9_mid_30c	2	Escherichia coli HOT_mutL.9.200.1	MG1655	Batch	Midpoint	M9	30	7	glucose(4)	NH4Cl(1)	O2	sauer trace element mixture			Clonal		p1k_00001;p1k_00002	wt_glc	HiSeq	PAIRED	ILLUMINA	2					Ke Chen	Ke Chen		TRUE	TRUE	TRUE	hot_tale:hot_ale9_mid_30c	TRUE	TRUE
p1k_00419	hot_tale__hot_ale9_30c__1	HOT ALE	hot_tale	PRECISE1K	hot_ale9_30c	1	Escherichia coli HOT_mutL.9.255.1	MG1655	Batch	Endpoint	M9	30	7	glucose(4)	NH4Cl(1)	O2	sauer trace element mixture			Clonal		p1k_00001;p1k_00002	wt_glc	HiSeq	PAIRED	ILLUMINA	2					Ke Chen	Ke Chen		TRUE	TRUE	TRUE	hot_tale:hot_ale9_30c	TRUE	TRUE
p1k_00420	hot_tale__hot_ale9_30c__2	HOT ALE	hot_tale	PRECISE1K	hot_ale9_30c	2	Escherichia coli HOT_mutL.9.255.1	MG1655	Batch	Endpoint	M9	30	7	glucose(4)	NH4Cl(1)	O2	sauer trace element mixture			Clonal		p1k_00001;p1k_00002	wt_glc	HiSeq	PAIRED	ILLUMINA	2					Ke Chen	Ke Chen		TRUE	TRUE	TRUE	hot_tale:hot_ale9_30c	TRUE	TRUE
p1k_00421	hot_tale__hot_ale9_mid_37c__1	HOT ALE	hot_tale	PRECISE1K	hot_ale9_mid_37c	1	Escherichia coli HOT_mutL.9.200.1	MG1655	Batch	Midpoint	M9	37	7	glucose(4)	NH4Cl(1)	O2	sauer trace element mixture			Clonal		p1k_00001;p1k_00002	wt_glc	HiSeq	PAIRED	ILLUMINA	2					Ke Chen	Ke Chen		TRUE	TRUE	TRUE	hot_tale:hot_ale9_mid_37c	TRUE	TRUE
p1k_00422	hot_tale__hot_ale9_mid_37c__2	HOT ALE	hot_tale	PRECISE1K	hot_ale9_mid_37c	2	Escherichia coli HOT_mutL.9.200.1	MG1655	Batch	Midpoint	M9	37	7	glucose(4)	NH4Cl(1)	O2	sauer trace element mixture			Clonal		p1k_00001;p1k_00002	wt_glc	HiSeq	PAIRED	ILLUMINA	2					Ke Chen	Ke Chen		TRUE	TRUE	TRUE	hot_tale:hot_ale9_mid_37c	TRUE	TRUE
p1k_00423	hot_tale__hot_ale9_37c__1	HOT ALE	hot_tale	PRECISE1K	hot_ale9_37c	1	Escherichia coli HOT_mutL.9.255.1	MG1655	Batch	Endpoint	M9	37	7	glucose(4)	NH4Cl(1)	O2	sauer trace element mixture			Clonal		p1k_00001;p1k_00002	wt_glc	HiSeq	PAIRED	ILLUMINA	2					Ke Chen	Ke Chen		TRUE	TRUE	TRUE	hot_tale:hot_ale9_37c	TRUE	TRUE
p1k_00424	hot_tale__hot_ale9_37c__2	HOT ALE	hot_tale	PRECISE1K	hot_ale9_37c	2	Escherichia coli HOT_mutL.9.255.1	MG1655	Batch	Endpoint	M9	37	7	glucose(4)	NH4Cl(1)	O2	sauer trace element mixture			Clonal		p1k_00001;p1k_00002	wt_glc	HiSeq	PAIRED	ILLUMINA	2					Ke Chen	Ke Chen		TRUE	TRUE	TRUE	hot_tale:hot_ale9_37c	TRUE	TRUE
p1k_00425	hot_tale__hot_ale9_mid_44c__1	HOT ALE	hot_tale	PRECISE1K	hot_ale9_mid_44c	1	Escherichia coli HOT_mutL.9.200.1	MG1655	Batch	Midpoint	M9	44	7	glucose(4)	NH4Cl(1)	O2	sauer trace element mixture			Clonal		p1k_00001;p1k_00002	wt_glc	HiSeq	PAIRED	ILLUMINA	2					Ke Chen	Ke Chen		TRUE	TRUE	TRUE	hot_tale:hot_ale9_mid_44c	TRUE	TRUE
p1k_00426	hot_tale__hot_ale9_mid_44c__2	HOT ALE	hot_tale	PRECISE1K	hot_ale9_mid_44c	2	Escherichia coli HOT_mutL.9.200.1	MG1655	Batch	Midpoint	M9	44	7	glucose(4)	NH4Cl(1)	O2	sauer trace element mixture			Clonal		p1k_00001;p1k_00002	wt_glc	HiSeq	PAIRED	ILLUMINA	2					Ke Chen	Ke Chen		TRUE	TRUE	TRUE	hot_tale:hot_ale9_mid_44c	TRUE	TRUE
p1k_00427	hot_tale__hot_ale9_44c__1	HOT ALE	hot_tale	PRECISE1K	hot_ale9_44c	1	Escherichia coli HOT_mutL.9.255.1	MG1655	Batch	Endpoint	M9	44	7	glucose(4)	NH4Cl(1)	O2	sauer trace element mixture			Clonal		p1k_00001;p1k_00002	wt_glc	HiSeq	PAIRED	ILLUMINA	2					Ke Chen	Ke Chen		TRUE	TRUE	TRUE	hot_tale:hot_ale9_44c	TRUE	TRUE
p1k_00428	hot_tale__hot_ale9_44c__2	HOT ALE	hot_tale	PRECISE1K	hot_ale9_44c	2	Escherichia coli HOT_mutL.9.255.1	MG1655	Batch	Endpoint	M9	44	7	glucose(4)	NH4Cl(1)	O2	sauer trace element mixture			Clonal		p1k_00001;p1k_00002	wt_glc	HiSeq	PAIRED	ILLUMINA	2					Ke Chen	Ke Chen		TRUE	TRUE	TRUE	hot_tale:hot_ale9_44c	TRUE	TRUE
p1k_00429	hot_tale__hot_ale10_30c__1	HOT ALE	hot_tale	PRECISE1K	hot_ale10_30c	1	Escherichia coli HOT_mutL.10.210.1	MG1655	Batch	Endpoint	M9	30	7	glucose(4)	NH4Cl(1)	O2	sauer trace element mixture			Clonal		p1k_00001;p1k_00002	wt_glc	HiSeq	PAIRED	ILLUMINA	2					Ke Chen	Ke Chen		TRUE	TRUE	TRUE	hot_tale:hot_ale10_30c	TRUE	TRUE
p1k_00430	hot_tale__hot_ale10_30c__2	HOT ALE	hot_tale	PRECISE1K	hot_ale10_30c	2	Escherichia coli HOT_mutL.10.210.1	MG1655	Batch	Endpoint	M9	30	7	glucose(4)	NH4Cl(1)	O2	sauer trace element mixture			Clonal		p1k_00001;p1k_00002	wt_glc	HiSeq	PAIRED	ILLUMINA	2					Ke Chen	Ke Chen		TRUE	TRUE	TRUE	hot_tale:hot_ale10_30c	TRUE	TRUE
p1k_00431	hot_tale__hot_ale10_37c__1	HOT ALE	hot_tale	PRECISE1K	hot_ale10_37c	1	Escherichia coli HOT_mutL.10.210.1	MG1655	Batch	Endpoint	M9	37	7	glucose(4)	NH4Cl(1)	O2	sauer trace element mixture			Clonal		p1k_00001;p1k_00002	wt_glc	HiSeq	PAIRED	ILLUMINA	2					Ke Chen	Ke Chen		TRUE	TRUE	TRUE	hot_tale:hot_ale10_37c	TRUE	TRUE
p1k_00432	hot_tale__hot_ale10_37c__2	HOT ALE	hot_tale	PRECISE1K	hot_ale10_37c	2	Escherichia coli HOT_mutL.10.210.1	MG1655	Batch	Endpoint	M9	37	7	glucose(4)	NH4Cl(1)	O2	sauer trace element mixture			Clonal		p1k_00001;p1k_00002	wt_glc	HiSeq	PAIRED	ILLUMINA	2					Ke Chen	Ke Chen		TRUE	TRUE	TRUE	hot_tale:hot_ale10_37c	TRUE	TRUE
p1k_00433	hot_tale__hot_ale10_44c__1	HOT ALE	hot_tale	PRECISE1K	hot_ale10_44c	1	Escherichia coli HOT_mutL.10.210.1	MG1655	Batch	Endpoint	M9	44	7	glucose(4)	NH4Cl(1)	O2	sauer trace element mixture			Clonal		p1k_00001;p1k_00002	wt_glc	HiSeq	PAIRED	ILLUMINA	2					Ke Chen	Ke Chen		TRUE	TRUE	TRUE	hot_tale:hot_ale10_44c	TRUE	TRUE
p1k_00434	hot_tale__hot_ale10_44c__2	HOT ALE	hot_tale	PRECISE1K	hot_ale10_44c	2	Escherichia coli HOT_mutL.10.210.1	MG1655	Batch	Endpoint	M9	44	7	glucose(4)	NH4Cl(1)	O2	sauer trace element mixture			Clonal		p1k_00001;p1k_00002	wt_glc	HiSeq	PAIRED	ILLUMINA	2					Ke Chen	Ke Chen		TRUE	TRUE	TRUE	hot_tale:hot_ale10_44c	TRUE	TRUE
p1k_00435	hot_tale__hot_ale16_30c__1	HOT ALE	hot_tale	PRECISE1K	hot_ale16_30c	1	Escherichia coli HOT_mutL.16.258.1	MG1655	Batch	Endpoint	M9	30	7	glucose(4)	NH4Cl(1)	O2	sauer trace element mixture			Clonal		p1k_00001;p1k_00002	wt_glc	HiSeq	PAIRED	ILLUMINA	2					Ke Chen	Ke Chen		TRUE	TRUE	TRUE	hot_tale:hot_ale16_30c	TRUE	TRUE
p1k_00436	hot_tale__hot_ale16_30c__2	HOT ALE	hot_tale	PRECISE1K	hot_ale16_30c	2	Escherichia coli HOT_mutL.16.258.1	MG1655	Batch	Endpoint	M9	30	7	glucose(4)	NH4Cl(1)	O2	sauer trace element mixture			Clonal		p1k_00001;p1k_00002	wt_glc	HiSeq	PAIRED	ILLUMINA	2					Ke Chen	Ke Chen		TRUE	TRUE	TRUE	hot_tale:hot_ale16_30c	TRUE	TRUE
p1k_00437	hot_tale__hot_ale16_37c__1	HOT ALE	hot_tale	PRECISE1K	hot_ale16_37c	1	Escherichia coli HOT_mutL.16.258.1	MG1655	Batch	Endpoint	M9	37	7	glucose(4)	NH4Cl(1)	O2	sauer trace element mixture			Clonal		p1k_00001;p1k_00002	wt_glc	HiSeq	PAIRED	ILLUMINA	2					Ke Chen	Ke Chen		TRUE	TRUE	TRUE	hot_tale:hot_ale16_37c	TRUE	TRUE
p1k_00438	hot_tale__hot_ale16_37c__2	HOT ALE	hot_tale	PRECISE1K	hot_ale16_37c	2	Escherichia coli HOT_mutL.16.258.1	MG1655	Batch	Endpoint	M9	37	7	glucose(4)	NH4Cl(1)	O2	sauer trace element mixture			Clonal		p1k_00001;p1k_00002	wt_glc	HiSeq	PAIRED	ILLUMINA	2					Ke Chen	Ke Chen		TRUE	TRUE	TRUE	hot_tale:hot_ale16_37c	TRUE	TRUE
p1k_00439	hot_tale__hot_ale16_44c__1	HOT ALE	hot_tale	PRECISE1K	hot_ale16_44c	1	Escherichia coli HOT_mutL.16.258.1	MG1655	Batch	Endpoint	M9	44	7	glucose(4)	NH4Cl(1)	O2	sauer trace element mixture			Clonal		p1k_00001;p1k_00002	wt_glc	HiSeq	PAIRED	ILLUMINA	2					Ke Chen	Ke Chen		TRUE	TRUE	TRUE	hot_tale:hot_ale16_44c	TRUE	TRUE
p1k_00440	hot_tale__hot_ale16_44c__2	HOT ALE	hot_tale	PRECISE1K	hot_ale16_44c	2	Escherichia coli HOT_mutL.16.258.1	MG1655	Batch	Endpoint	M9	44	7	glucose(4)	NH4Cl(1)	O2	sauer trace element mixture			Clonal		p1k_00001;p1k_00002	wt_glc	HiSeq	PAIRED	ILLUMINA	2					Ke Chen	Ke Chen		TRUE	TRUE	TRUE	hot_tale:hot_ale16_44c	TRUE	TRUE
p1k_00449	tcs__del_atoC_LiAcet__1	Two Component Systems	tcs	PRECISE1K	del_atoC_LiAcet	1	Escherichia coli K-12 MG1655 del_atoC	MG1655	Batch	No	M9	37	7	glucose(4)	NH4Cl(1)	O2		Acetoacetate/LiCl(10mM)				p1k_00505;p1k_00506	wt_glc		PAIRED	ILLUMINA	2					Katherine Decker	Julia Kleinmanns		TRUE	TRUE	TRUE	tcs:del_atoC_LiAcet	TRUE	TRUE
p1k_00450	tcs__del_atoC_LiAcet__2	Two Component Systems	tcs	PRECISE1K	del_atoC_LiAcet	2	Escherichia coli K-12 MG1655 del_atoC	MG1655	Batch	No	M9	37	7	glucose(4)	NH4Cl(1)	O2		Acetoacetate/LiCl(10mM)				p1k_00505;p1k_00506	wt_glc		PAIRED	ILLUMINA	2					Katherine Decker	Julia Kleinmanns		TRUE	TRUE	TRUE	tcs:del_atoC_LiAcet	TRUE	TRUE
p1k_00451	tcs__del_atoC_LiCl__1	Two Component Systems	tcs	PRECISE1K	del_atoC_LiCl	1	Escherichia coli K-12 MG1655 del_atoC	MG1655	Batch	No	M9	37	7	glucose(4)	NH4Cl(1)	O2		LiCl(10mM)				p1k_00505;p1k_00506	wt_glc		PAIRED	ILLUMINA	2					Katherine Decker	Julia Kleinmanns		TRUE	TRUE	TRUE	tcs:del_atoC_LiCl	TRUE	TRUE
p1k_00452	tcs__del_atoC_LiCl__2	Two Component Systems	tcs	PRECISE1K	del_atoC_LiCl	2	Escherichia coli K-12 MG1655 del_atoC	MG1655	Batch	No	M9	37	7	glucose(4)	NH4Cl(1)	O2		LiCl(10mM)				p1k_00505;p1k_00506	wt_glc		PAIRED	ILLUMINA	2					Katherine Decker	Julia Kleinmanns		TRUE	TRUE	TRUE	tcs:del_atoC_LiCl	TRUE	TRUE
p1k_00453	tcs__del_atoC_m9__1	Two Component Systems	tcs	PRECISE1K	del_atoC_m9	1	Escherichia coli K-12 MG1655 del_atoC	MG1655	Batch	No	M9	37	7	glucose(4)	NH4Cl(1)	O2						p1k_00505;p1k_00506	wt_glc		PAIRED	ILLUMINA	2					Katherine Decker	Julia Kleinmanns		TRUE	TRUE	TRUE	tcs:del_atoC_m9	TRUE	TRUE
p1k_00454	tcs__del_atoC_m9__2	Two Component Systems	tcs	PRECISE1K	del_atoC_m9	2	Escherichia coli K-12 MG1655 del_atoC	MG1655	Batch	No	M9	37	7	glucose(4)	NH4Cl(1)	O2						p1k_00505;p1k_00506	wt_glc		PAIRED	ILLUMINA	2					Katherine Decker	Julia Kleinmanns		TRUE	TRUE	TRUE	tcs:del_atoC_m9	TRUE	TRUE
p1k_00455	tcs__del_baeR_etoh__1	Two Component Systems	tcs	PRECISE1K	del_baeR_etoh	1	Escherichia coli K-12 MG1655 del_baeR	MG1655	Batch	No	LB	37	7			O2		Ethanol(5%w/v)				p1k_00505;p1k_00506	wt_glc		PAIRED	ILLUMINA	2	doi.org/10.1128/mSystems.00980-20	GSE143855	SRX7575754	SRR10907646	Katherine Decker	Julia Kleinmanns		TRUE	TRUE	TRUE	tcs:del_baeR_etoh	TRUE	TRUE
p1k_00456	tcs__del_baeR_etoh__2	Two Component Systems	tcs	PRECISE1K	del_baeR_etoh	2	Escherichia coli K-12 MG1655 del_baeR	MG1655	Batch	No	LB	37	7			O2		Ethanol(5%w/v)				p1k_00505;p1k_00506	wt_glc		PAIRED	ILLUMINA	2	doi.org/10.1128/mSystems.00980-20	GSE143855	SRX7575763	SRR10907647	Katherine Decker	Julia Kleinmanns		TRUE	TRUE	TRUE	tcs:del_baeR_etoh	TRUE	TRUE
p1k_00457	tcs__del_baeR_lb__1	Two Component Systems	tcs	PRECISE1K	del_baeR_lb	1	Escherichia coli K-12 MG1655 del_baeR	MG1655	Batch	No	LB	37	7			O2						p1k_00505;p1k_00506	wt_glc		PAIRED	ILLUMINA	2	doi.org/10.1128/mSystems.00980-20	GSE143855	SRX7575752	SRR10907644	Katherine Decker	Julia Kleinmanns		TRUE	TRUE	TRUE	tcs:del_baeR_lb	TRUE	TRUE
p1k_00458	tcs__del_baeR_lb__2	Two Component Systems	tcs	PRECISE1K	del_baeR_lb	2	Escherichia coli K-12 MG1655 del_baeR	MG1655	Batch	No	LB	37	7			O2						p1k_00505;p1k_00506	wt_glc		PAIRED	ILLUMINA	2	doi.org/10.1128/mSystems.00980-20	GSE143855	SRX7575753	SRR10907645	Katherine Decker	Julia Kleinmanns		TRUE	TRUE	TRUE	tcs:del_baeR_lb	TRUE	TRUE
p1k_00459	tcs__del_btsR_01xlb__1	Two Component Systems	tcs	PRECISE1K	del_btsR_01xlb	1	Escherichia coli K-12 MG1655 del_btsR	MG1655	Batch	No	01xLB	37	7			O2						p1k_00505;p1k_00506	wt_glc		PAIRED	ILLUMINA	2					Katherine Decker	Julia Kleinmanns		TRUE	TRUE	TRUE	tcs:del_btsR_01xlb	TRUE	TRUE
p1k_00460	tcs__del_btsR_01xlb__2	Two Component Systems	tcs	PRECISE1K	del_btsR_01xlb	2	Escherichia coli K-12 MG1655 del_btsR	MG1655	Batch	No	01xLB	37	7			O2						p1k_00505;p1k_00506	wt_glc		PAIRED	ILLUMINA	2					Katherine Decker	Julia Kleinmanns		TRUE	TRUE	TRUE	tcs:del_btsR_01xlb	TRUE	TRUE
p1k_00461	tcs__del_btsR_lb__1	Two Component Systems	tcs	PRECISE1K	del_btsR_lb	1	Escherichia coli K-12 MG1655 del_btsR	MG1655	Batch	No	LB	37	7			O2						p1k_00505;p1k_00506	wt_glc		PAIRED	ILLUMINA	2					Katherine Decker	Julia Kleinmanns		TRUE	TRUE	TRUE	tcs:del_btsR_lb	TRUE	TRUE
p1k_00462	tcs__del_btsR_lb__2	Two Component Systems	tcs	PRECISE1K	del_btsR_lb	2	Escherichia coli K-12 MG1655 del_btsR	MG1655	Batch	No	LB	37	7			O2						p1k_00505;p1k_00506	wt_glc		PAIRED	ILLUMINA	2					Katherine Decker	Julia Kleinmanns		TRUE	TRUE	TRUE	tcs:del_btsR_lb	TRUE	TRUE
p1k_00463	tcs__del_btsR_pyruvate__1	Two Component Systems	tcs	PRECISE1K	del_btsR_pyruvate	1	Escherichia coli K-12 MG1655 del_btsR	MG1655	Batch	No	01xLB	37	7			O2		Pyruvate(100uM)				p1k_00505;p1k_00506	wt_glc		PAIRED	ILLUMINA	2					Katherine Decker	Julia Kleinmanns		TRUE	TRUE	TRUE	tcs:del_btsR_pyruvate	TRUE	TRUE
p1k_00464	tcs__del_btsR_pyruvate__2	Two Component Systems	tcs	PRECISE1K	del_btsR_pyruvate	2	Escherichia coli K-12 MG1655 del_btsR	MG1655	Batch	No	01xLB	37	7			O2		Pyruvate(100uM)				p1k_00505;p1k_00506	wt_glc		PAIRED	ILLUMINA	2					Katherine Decker	Julia Kleinmanns		TRUE	TRUE	TRUE	tcs:del_btsR_pyruvate	TRUE	TRUE
p1k_00465	tcs__del_cpxR_etoh__1	Two Component Systems	tcs	PRECISE1K	del_cpxR_etoh	1	Escherichia coli K-12 MG1655 del_cpxR	MG1655	Batch	No	LB	37	7			O2		Ethanol(5%w/v)				p1k_00505;p1k_00506	wt_glc		PAIRED	ILLUMINA	2	doi.org/10.1128/mSystems.00980-20	GSE143855	SRX7575766	SRR10907650	Katherine Decker	Julia Kleinmanns		TRUE	TRUE	TRUE	tcs:del_cpxR_etoh	TRUE	TRUE
p1k_00466	tcs__del_cpxR_etoh__2	Two Component Systems	tcs	PRECISE1K	del_cpxR_etoh	2	Escherichia coli K-12 MG1655 del_cpxR	MG1655	Batch	No	LB	37	7			O2		Ethanol(5%w/v)				p1k_00505;p1k_00506	wt_glc		PAIRED	ILLUMINA	2	doi.org/10.1128/mSystems.00980-20	GSE143855	SRX7575767	SRR10907651	Katherine Decker	Julia Kleinmanns		TRUE	TRUE	TRUE	tcs:del_cpxR_etoh	TRUE	TRUE
p1k_00467	tcs__del_cpxR_lb__1	Two Component Systems	tcs	PRECISE1K	del_cpxR_lb	1	Escherichia coli K-12 MG1655 del_cpxR	MG1655	Batch	No	LB	37	7			O2						p1k_00505;p1k_00506	wt_glc		PAIRED	ILLUMINA	2	doi.org/10.1128/mSystems.00980-20	GSE143855	SRX7575764	SRR10907648	Katherine Decker	Julia Kleinmanns		TRUE	TRUE	TRUE	tcs:del_cpxR_lb	TRUE	TRUE
p1k_00468	tcs__del_cpxR_lb__2	Two Component Systems	tcs	PRECISE1K	del_cpxR_lb	2	Escherichia coli K-12 MG1655 del_cpxR	MG1655	Batch	No	LB	37	7			O2						p1k_00505;p1k_00506	wt_glc		PAIRED	ILLUMINA	2	doi.org/10.1128/mSystems.00980-20	GSE143855	SRX7575765	SRR10907649	Katherine Decker	Julia Kleinmanns		TRUE	TRUE	TRUE	tcs:del_cpxR_lb	TRUE	TRUE
p1k_00469	tcs__del_cusR_CuSO4__1	Two Component Systems	tcs	PRECISE1K	del_cusR_CuSO4	1	Escherichia coli K-12 MG1655 del_cusR	MG1655	Batch	No	LB	37	7			O2		CuSO4(0.5mM)				p1k_00505;p1k_00506	wt_glc		PAIRED	ILLUMINA	2					Katherine Decker	Julia Kleinmanns		TRUE	TRUE	TRUE	tcs:del_cusR_CuSO4	TRUE	TRUE
p1k_00470	tcs__del_cusR_CuSO4__2	Two Component Systems	tcs	PRECISE1K	del_cusR_CuSO4	2	Escherichia coli K-12 MG1655 del_cusR	MG1655	Batch	No	LB	37	7			O2		CuSO4(0.5mM)				p1k_00505;p1k_00506	wt_glc		PAIRED	ILLUMINA	2					Katherine Decker	Julia Kleinmanns		TRUE	TRUE	TRUE	tcs:del_cusR_CuSO4	TRUE	TRUE
p1k_00471	tcs__del_cusR_lb__1	Two Component Systems	tcs	PRECISE1K	del_cusR_lb	1	Escherichia coli K-12 MG1655 del_cusR	MG1655	Batch	No	LB	37	7			O2						p1k_00505;p1k_00506	wt_glc		PAIRED	ILLUMINA	2					Katherine Decker	Julia Kleinmanns		TRUE	TRUE	TRUE	tcs:del_cusR_lb	TRUE	TRUE
p1k_00472	tcs__del_cusR_lb__2	Two Component Systems	tcs	PRECISE1K	del_cusR_lb	2	Escherichia coli K-12 MG1655 del_cusR	MG1655	Batch	No	LB	37	7			O2						p1k_00505;p1k_00506	wt_glc		PAIRED	ILLUMINA	2					Katherine Decker	Julia Kleinmanns		TRUE	TRUE	TRUE	tcs:del_cusR_lb	TRUE	TRUE
p1k_00473	tcs__del_kdpE_01-kcl__1	Two Component Systems	tcs	PRECISE1K	del_kdpE_01-kcl	1	Escherichia coli K-12 MG1655 del_kdpE	MG1655	Batch	No	TMA	37	7	glucose(4)	NH4Cl(0.535)	O2		KCl(0.1mM)				p1k_00505;p1k_00506	wt_glc		PAIRED	ILLUMINA	2	doi.org/10.1128/mSystems.00980-20	GSE143855	SRX7575768	SRR10907652	Katherine Decker	Julia Kleinmanns		TRUE	TRUE	TRUE	tcs:del_kdpE_01-kcl	TRUE	TRUE
p1k_00474	tcs__del_kdpE_01-kcl__2	Two Component Systems	tcs	PRECISE1K	del_kdpE_01-kcl	2	Escherichia coli K-12 MG1655 del_kdpE	MG1655	Batch	No	TMA	37	7	glucose(4)	NH4Cl(0.535)	O2		KCl(0.1mM)				p1k_00505;p1k_00506	wt_glc		PAIRED	ILLUMINA	2	doi.org/10.1128/mSystems.00980-20	GSE143855	SRX7575769	SRR10907653	Katherine Decker	Julia Kleinmanns		TRUE	TRUE	TRUE	tcs:del_kdpE_01-kcl	TRUE	TRUE
p1k_00475	tcs__del_kdpE_115-kcl__1	Two Component Systems	tcs	PRECISE1K	del_kdpE_115-kcl	1	Escherichia coli K-12 MG1655 del_kdpE	MG1655	Batch	No	TMA	37	7	glucose(4)	NH4Cl(0.535)	O2		KCl(115mM)				p1k_00505;p1k_00506	wt_glc		PAIRED	ILLUMINA	2	doi.org/10.1128/mSystems.00980-20	GSE143855	SRX7575770	SRR10907654	Katherine Decker	Julia Kleinmanns		TRUE	TRUE	TRUE	tcs:del_kdpE_115-kcl	TRUE	TRUE
p1k_00476	tcs__del_kdpE_115-kcl__2	Two Component Systems	tcs	PRECISE1K	del_kdpE_115-kcl	2	Escherichia coli K-12 MG1655 del_kdpE	MG1655	Batch	No	TMA	37	7	glucose(4)	NH4Cl(0.535)	O2		KCl(115mM)				p1k_00505;p1k_00506	wt_glc		PAIRED	ILLUMINA	2	doi.org/10.1128/mSystems.00980-20	GSE143855	SRX7575747	SRR10907655	Katherine Decker	Julia Kleinmanns		TRUE	TRUE	TRUE	tcs:del_kdpE_115-kcl	TRUE	TRUE
p1k_00477	tcs__del_phoB_m9__1	Two Component Systems	tcs	PRECISE1K	del_phoB_m9	1	Escherichia coli K-12 MG1655 del_phoB	MG1655	Batch	No	M9	37	7	glucose(4)	NH4Cl(1)	O2						p1k_00505;p1k_00506	wt_glc		PAIRED	ILLUMINA	2	doi.org/10.1128/mSystems.00980-20	GSE143855	SRX7575759	SRR10907660	Katherine Decker	Julia Kleinmanns		TRUE	TRUE	TRUE	tcs:del_phoB_m9	TRUE	TRUE
p1k_00478	tcs__del_phoB_m9__2	Two Component Systems	tcs	PRECISE1K	del_phoB_m9	2	Escherichia coli K-12 MG1655 del_phoB	MG1655	Batch	No	M9	37	7	glucose(4)	NH4Cl(1)	O2						p1k_00505;p1k_00506	wt_glc		PAIRED	ILLUMINA	2	doi.org/10.1128/mSystems.00980-20	GSE143855	SRX7575760	SRR10907661	Katherine Decker	Julia Kleinmanns		TRUE	TRUE	TRUE	tcs:del_phoB_m9	TRUE	TRUE
p1k_00479	tcs__del_phoB_m9p__1	Two Component Systems	tcs	PRECISE1K	del_phoB_m9p	1	Escherichia coli K-12 MG1655 del_phoB	MG1655	Batch	No	M9P	37	7	glucose(4)	NH4Cl(1)	O2						p1k_00505;p1k_00506	wt_glc		PAIRED	ILLUMINA	2	doi.org/10.1128/mSystems.00980-20	GSE143855	SRX7575761	SRR10907662	Katherine Decker	Julia Kleinmanns		TRUE	TRUE	TRUE	tcs:del_phoB_m9p	TRUE	TRUE
p1k_00480	tcs__del_phoB_m9p__2	Two Component Systems	tcs	PRECISE1K	del_phoB_m9p	2	Escherichia coli K-12 MG1655 del_phoB	MG1655	Batch	No	M9P	37	7	glucose(4)	NH4Cl(1)	O2						p1k_00505;p1k_00506	wt_glc		PAIRED	ILLUMINA	2	doi.org/10.1128/mSystems.00980-20	GSE143855	SRX7575762	SRR10907663	Katherine Decker	Julia Kleinmanns		TRUE	TRUE	TRUE	tcs:del_phoB_m9p	TRUE	TRUE
p1k_00481	tcs__del_rcsB_etoh__1	Two Component Systems	tcs	PRECISE1K	del_rcsB_etoh	1	Escherichia coli K-12 MG1655 del_rcsB	MG1655	Batch	No	LB	37	7			O2		Ethanol(5%w/v)				p1k_00505;p1k_00506	wt_glc		PAIRED	ILLUMINA	2					Katherine Decker	Julia Kleinmanns		TRUE	TRUE	TRUE	tcs:del_rcsB_etoh	TRUE	TRUE
p1k_00482	tcs__del_rcsB_etoh__2	Two Component Systems	tcs	PRECISE1K	del_rcsB_etoh	2	Escherichia coli K-12 MG1655 del_rcsB	MG1655	Batch	No	LB	37	7			O2		Ethanol(5%w/v)				p1k_00505;p1k_00506	wt_glc		PAIRED	ILLUMINA	2					Katherine Decker	Julia Kleinmanns		TRUE	TRUE	TRUE	tcs:del_rcsB_etoh	TRUE	TRUE
p1k_00483	tcs__del_rcsB_lb__1	Two Component Systems	tcs	PRECISE1K	del_rcsB_lb	1	Escherichia coli K-12 MG1655 del_rcsB	MG1655	Batch	No	LB	37	7			O2						p1k_00505;p1k_00506	wt_glc		PAIRED	ILLUMINA	2					Katherine Decker	Julia Kleinmanns		TRUE	TRUE	TRUE	tcs:del_rcsB_lb	TRUE	TRUE
p1k_00484	tcs__del_rcsB_lb__2	Two Component Systems	tcs	PRECISE1K	del_rcsB_lb	2	Escherichia coli K-12 MG1655 del_rcsB	MG1655	Batch	No	LB	37	7			O2						p1k_00505;p1k_00506	wt_glc		PAIRED	ILLUMINA	2					Katherine Decker	Julia Kleinmanns		TRUE	TRUE	TRUE	tcs:del_rcsB_lb	TRUE	TRUE
p1k_00485	tcs__del_zraR_lb__1	Two Component Systems	tcs	PRECISE1K	del_zraR_lb	1	Escherichia coli K-12 MG1655 del_zraR	MG1655	Batch	No	LB	37	7			O2						p1k_00505;p1k_00506	wt_glc		PAIRED	ILLUMINA	2	doi.org/10.1128/mSystems.00980-20	GSE143855	SRX7575773	SRR10907666	Katherine Decker	Julia Kleinmanns		TRUE	TRUE	TRUE	tcs:del_zraR_lb	TRUE	TRUE
p1k_00486	tcs__del_zraR_lb__2	Two Component Systems	tcs	PRECISE1K	del_zraR_lb	2	Escherichia coli K-12 MG1655 del_zraR	MG1655	Batch	No	LB	37	7			O2						p1k_00505;p1k_00506	wt_glc		PAIRED	ILLUMINA	2	doi.org/10.1128/mSystems.00980-20	GSE143855	SRX7575774	SRR10907667	Katherine Decker	Julia Kleinmanns		TRUE	TRUE	TRUE	tcs:del_zraR_lb	TRUE	TRUE
p1k_00487	tcs__del_zraR_zncl2__1	Two Component Systems	tcs	PRECISE1K	del_zraR_zncl2	1	Escherichia coli K-12 MG1655 del_zraR	MG1655	Batch	No	LB	37	7			O2		ZnCl2(1mM)				p1k_00505;p1k_00506	wt_glc		PAIRED	ILLUMINA	2	doi.org/10.1128/mSystems.00980-20	GSE143855	SRX7575775	SRR10907668	Katherine Decker	Julia Kleinmanns		TRUE	TRUE	TRUE	tcs:del_zraR_zncl2	TRUE	TRUE
p1k_00488	tcs__del_zraR_zncl2__2	Two Component Systems	tcs	PRECISE1K	del_zraR_zncl2	2	Escherichia coli K-12 MG1655 del_zraR	MG1655	Batch	No	LB	37	7			O2		ZnCl2(1mM)				p1k_00505;p1k_00506	wt_glc		PAIRED	ILLUMINA	2	doi.org/10.1128/mSystems.00980-20	GSE143855	SRX7575776	SRR10907669	Katherine Decker	Julia Kleinmanns		TRUE	TRUE	TRUE	tcs:del_zraR_zncl2	TRUE	TRUE
p1k_00489	tcs__wt_01-kcl__1	Two Component Systems	tcs	PRECISE1K	wt_01-kcl	1	Escherichia coli K-12 MG1655	MG1655	Batch	No	TMA	37	7	glucose(4)	NH4Cl(0.535)	O2		KCl(0.1mM)				p1k_00505;p1k_00506	wt_glc		PAIRED	ILLUMINA	2	doi.org/10.1128/mSystems.00980-20	GSE143855	SRX7575755	SRR10907656	Katherine Decker	Julia Kleinmanns		TRUE	TRUE	TRUE	tcs:wt_01-kcl	TRUE	TRUE
p1k_00490	tcs__wt_01-kcl__2	Two Component Systems	tcs	PRECISE1K	wt_01-kcl	2	Escherichia coli K-12 MG1655	MG1655	Batch	No	TMA	37	7	glucose(4)	NH4Cl(0.535)	O2		KCl(0.1mM)				p1k_00505;p1k_00506	wt_glc		PAIRED	ILLUMINA	2	doi.org/10.1128/mSystems.00980-20	GSE143855	SRX7575756	SRR10907657	Katherine Decker	Julia Kleinmanns		TRUE	TRUE	TRUE	tcs:wt_01-kcl	TRUE	TRUE
p1k_00491	tcs__wt_01xlb__1	Two Component Systems	tcs	PRECISE1K	wt_01xlb	1	Escherichia coli K-12 MG1655	MG1655	Batch	No	01xLB	37	7			O2						p1k_00505;p1k_00506	wt_glc		PAIRED	ILLUMINA	2					Katherine Decker	Julia Kleinmanns		TRUE	TRUE	TRUE	tcs:wt_01xlb	TRUE	TRUE
p1k_00492	tcs__wt_01xlb__2	Two Component Systems	tcs	PRECISE1K	wt_01xlb	2	Escherichia coli K-12 MG1655	MG1655	Batch	No	01xLB	37	7			O2						p1k_00505;p1k_00506	wt_glc		PAIRED	ILLUMINA	2					Katherine Decker	Julia Kleinmanns		TRUE	TRUE	TRUE	tcs:wt_01xlb	TRUE	TRUE
p1k_00493	tcs__wt_115-kcl__1	Two Component Systems	tcs	PRECISE1K	wt_115-kcl	1	Escherichia coli K-12 MG1655	MG1655	Batch	No	TMA	37	7	glucose(4)	NH4Cl(0.535)	O2		KCl(115mM)				p1k_00505;p1k_00506	wt_glc		PAIRED	ILLUMINA	2	doi.org/10.1128/mSystems.00980-20	GSE143855	SRX7575757	SRR10907658	Katherine Decker	Julia Kleinmanns		TRUE	TRUE	TRUE	tcs:wt_115-kcl	TRUE	TRUE
p1k_00494	tcs__wt_115-kcl__2	Two Component Systems	tcs	PRECISE1K	wt_115-kcl	2	Escherichia coli K-12 MG1655	MG1655	Batch	No	TMA	37	7	glucose(4)	NH4Cl(0.535)	O2		KCl(115mM)				p1k_00505;p1k_00506	wt_glc		PAIRED	ILLUMINA	2	doi.org/10.1128/mSystems.00980-20	GSE143855	SRX7575758	SRR10907659	Katherine Decker	Julia Kleinmanns		TRUE	TRUE	TRUE	tcs:wt_115-kcl	TRUE	TRUE
p1k_00495	tcs__wt_CuSO4__1	Two Component Systems	tcs	PRECISE1K	wt_CuSO4	1	Escherichia coli K-12 MG1655	MG1655	Batch	No	LB	37	7			O2		CuSO4(0.5mM)				p1k_00505;p1k_00506	wt_glc		PAIRED	ILLUMINA	2					Katherine Decker	Julia Kleinmanns		TRUE	TRUE	TRUE	tcs:wt_CuSO4	TRUE	TRUE
p1k_00496	tcs__wt_CuSO4__2	Two Component Systems	tcs	PRECISE1K	wt_CuSO4	2	Escherichia coli K-12 MG1655	MG1655	Batch	No	LB	37	7			O2		CuSO4(0.5mM)				p1k_00505;p1k_00506	wt_glc		PAIRED	ILLUMINA	2					Katherine Decker	Julia Kleinmanns		TRUE	TRUE	TRUE	tcs:wt_CuSO4	TRUE	TRUE
p1k_00497	tcs__wt_etoh__1	Two Component Systems	tcs	PRECISE1K	wt_etoh	1	Escherichia coli K-12 MG1655	MG1655	Batch	No	LB	37	7			O2		Ethanol(5%w/v)				p1k_00505;p1k_00506	wt_glc		PAIRED	ILLUMINA	2	doi.org/10.1128/mSystems.00980-20	GSE143855	SRX7575750	SRR10907642	Katherine Decker	Julia Kleinmanns		TRUE	TRUE	TRUE	tcs:wt_etoh	TRUE	TRUE
p1k_00498	tcs__wt_etoh__2	Two Component Systems	tcs	PRECISE1K	wt_etoh	2	Escherichia coli K-12 MG1655	MG1655	Batch	No	LB	37	7			O2		Ethanol(5%w/v)				p1k_00505;p1k_00506	wt_glc		PAIRED	ILLUMINA	2	doi.org/10.1128/mSystems.00980-20	GSE143855	SRX7575751	SRR10907643	Katherine Decker	Julia Kleinmanns		TRUE	TRUE	TRUE	tcs:wt_etoh	TRUE	TRUE
p1k_00499	tcs__wt_lb__1	Two Component Systems	tcs	PRECISE1K	wt_lb	1	Escherichia coli K-12 MG1655	MG1655	Batch	No	LB	37	7			O2						p1k_00505;p1k_00506	wt_glc		PAIRED	ILLUMINA	2	doi.org/10.1128/mSystems.00980-20	GSE143855	SRX7575748	SRR10907640	Katherine Decker	Julia Kleinmanns		TRUE	TRUE	TRUE	tcs:wt_lb	TRUE	TRUE
p1k_00500	tcs__wt_lb__2	Two Component Systems	tcs	PRECISE1K	wt_lb	2	Escherichia coli K-12 MG1655	MG1655	Batch	No	LB	37	7			O2						p1k_00505;p1k_00506	wt_glc		PAIRED	ILLUMINA	2	doi.org/10.1128/mSystems.00980-20	GSE143855	SRX7575749	SRR10907641	Katherine Decker	Julia Kleinmanns		TRUE	TRUE	TRUE	tcs:wt_lb	TRUE	TRUE
p1k_00501	tcs__wt_LiAcet__1	Two Component Systems	tcs	PRECISE1K	wt_LiAcet	1	Escherichia coli K-12 MG1655	MG1655	Batch	No	M9	37	7	glucose(4)	NH4Cl(1)	O2		Acetoacetate/LiCl(10mM)				p1k_00505;p1k_00506	wt_glc		PAIRED	ILLUMINA	2					Katherine Decker	Julia Kleinmanns		TRUE	TRUE	TRUE	tcs:wt_LiAcet	TRUE	TRUE
p1k_00502	tcs__wt_LiAcet__2	Two Component Systems	tcs	PRECISE1K	wt_LiAcet	2	Escherichia coli K-12 MG1655	MG1655	Batch	No	M9	37	7	glucose(4)	NH4Cl(1)	O2		Acetoacetate/LiCl(10mM)				p1k_00505;p1k_00506	wt_glc		PAIRED	ILLUMINA	2					Katherine Decker	Julia Kleinmanns		TRUE	TRUE	TRUE	tcs:wt_LiAcet	TRUE	TRUE
p1k_00503	tcs__wt_LiCl__1	Two Component Systems	tcs	PRECISE1K	wt_LiCl	1	Escherichia coli K-12 MG1655	MG1655	Batch	No	M9	37	7	glucose(4)	NH4Cl(1)	O2		LiCl(10mM)				p1k_00505;p1k_00506	wt_glc		PAIRED	ILLUMINA	2					Katherine Decker	Julia Kleinmanns		TRUE	TRUE	TRUE	tcs:wt_LiCl	TRUE	TRUE
p1k_00504	tcs__wt_LiCl__2	Two Component Systems	tcs	PRECISE1K	wt_LiCl	2	Escherichia coli K-12 MG1655	MG1655	Batch	No	M9	37	7	glucose(4)	NH4Cl(1)	O2		LiCl(10mM)				p1k_00505;p1k_00506	wt_glc		PAIRED	ILLUMINA	2					Katherine Decker	Julia Kleinmanns		TRUE	TRUE	TRUE	tcs:wt_LiCl	TRUE	TRUE
p1k_00505	tcs__wt_m9p__1	Two Component Systems	tcs	PRECISE1K	wt_m9p	1	Escherichia coli K-12 MG1655	MG1655	Batch	No	M9P	37	7	glucose(4)	NH4Cl(1)	O2						p1k_00505;p1k_00506	wt_glc		PAIRED	ILLUMINA	2	doi.org/10.1128/mSystems.00980-20	GSE143855	SRX7575771	SRR10907664	Katherine Decker	Julia Kleinmanns		TRUE	TRUE	TRUE	tcs:wt_m9p	TRUE	TRUE
p1k_00506	tcs__wt_m9p__2	Two Component Systems	tcs	PRECISE1K	wt_m9p	2	Escherichia coli K-12 MG1655	MG1655	Batch	No	M9P	37	7	glucose(4)	NH4Cl(1)	O2						p1k_00505;p1k_00506	wt_glc		PAIRED	ILLUMINA	2	doi.org/10.1128/mSystems.00980-20	GSE143855	SRX7575772	SRR10907665	Katherine Decker	Julia Kleinmanns		TRUE	TRUE	TRUE	tcs:wt_m9p	TRUE	TRUE
p1k_00507	tcs__wt_pyr__1	Two Component Systems	tcs	PRECISE1K	wt_pyr	1	Escherichia coli K-12 MG1655	MG1655	Batch	No	01xLB	37	7			O2		Pyruvate(100uM)				p1k_00505;p1k_00506	wt_glc		PAIRED	ILLUMINA	2					Katherine Decker	Julia Kleinmanns		TRUE	TRUE	TRUE	tcs:wt_pyr	TRUE	TRUE
p1k_00508	tcs__wt_pyr__2	Two Component Systems	tcs	PRECISE1K	wt_pyr	2	Escherichia coli K-12 MG1655	MG1655	Batch	No	01xLB	37	7			O2		Pyruvate(100uM)				p1k_00505;p1k_00506	wt_glc		PAIRED	ILLUMINA	2					Katherine Decker	Julia Kleinmanns		TRUE	TRUE	TRUE	tcs:wt_pyr	TRUE	TRUE
p1k_00509	tcs__wt_zncl2__1	Two Component Systems	tcs	PRECISE1K	wt_zncl2	1	Escherichia coli K-12 MG1655	MG1655	Batch	No	LB	37	7			O2		ZnCl2(1mM)				p1k_00505;p1k_00506	wt_glc		PAIRED	ILLUMINA	2	doi.org/10.1128/mSystems.00980-20	GSE143855	SRX7575777	SRR10907670	Katherine Decker	Julia Kleinmanns		TRUE	TRUE	TRUE	tcs:wt_zncl2	TRUE	TRUE
p1k_00510	tcs__wt_zncl2__2	Two Component Systems	tcs	PRECISE1K	wt_zncl2	2	Escherichia coli K-12 MG1655	MG1655	Batch	No	LB	37	7			O2		ZnCl2(1mM)				p1k_00505;p1k_00506	wt_glc		PAIRED	ILLUMINA	2	doi.org/10.1128/mSystems.00980-20	GSE143855	SRX7575778	SRR10907671	Katherine Decker	Julia Kleinmanns		TRUE	TRUE	TRUE	tcs:wt_zncl2	TRUE	TRUE
p1k_00616	pcoli__atASMT_325G__1	pColi	pcoli	PRECISE1K	atASMT_325G	1	Escherichia coli K-12 MG1655 atASMT_325G	MG1655	Batch	No	M9	37	7	glycerol(4)	NH4Cl(1)	O2		rhamnose(0.1)	Carbenicillin(50)	Clonal	Cells grown till OD 0.3, rhamnose added to 0.1g/L, and harvested after 2 hours	p1k_00708;p1k_00709	wt_glc		PAIRED	ILLUMINA	2	doi.org/10.1016/j.ymben.2020.07.002	GSE133607			Justin Tan	Justin Tan		TRUE	TRUE	TRUE	pcoli:atASMT_325G	TRUE	TRUE
p1k_00617	pcoli__atASMT_325G__2	pColi	pcoli	PRECISE1K	atASMT_325G	2	Escherichia coli K-12 MG1655 atASMT_325G	MG1655	Batch	No	M9	37	7	glycerol(4)	NH4Cl(1)	O2		rhamnose(0.1)	Carbenicillin(50)	Clonal	Cells grown till OD 0.3, rhamnose added to 0.1g/L, and harvested after 2 hours	p1k_00708;p1k_00709	wt_glc		PAIRED	ILLUMINA	2	doi.org/10.1016/j.ymben.2020.07.002	GSE133607			Justin Tan	Justin Tan		TRUE	TRUE	TRUE	pcoli:atASMT_325G	TRUE	TRUE
p1k_00618	pcoli__bpTDC__1	pColi	pcoli	PRECISE1K	bpTDC	1	Escherichia coli K-12 MG1655 bpTDC	MG1655	Batch	No	M9	37	7	glycerol(4)	NH4Cl(1)	O2		rhamnose(0.1)	Carbenicillin(50)	Clonal	Cells grown till OD 0.3, rhamnose added to 0.1g/L, and harvested after 2 hours	p1k_00708;p1k_00709	wt_glc		PAIRED	ILLUMINA	2	doi.org/10.1016/j.ymben.2020.07.002	GSE133607			Justin Tan	Justin Tan		TRUE	TRUE	TRUE	pcoli:bpTDC	TRUE	TRUE
p1k_00619	pcoli__bpTDC__2	pColi	pcoli	PRECISE1K	bpTDC	2	Escherichia coli K-12 MG1655 bpTDC	MG1655	Batch	No	M9	37	7	glycerol(4)	NH4Cl(1)	O2		rhamnose(0.1)	Carbenicillin(50)	Clonal	Cells grown till OD 0.3, rhamnose added to 0.1g/L, and harvested after 2 hours	p1k_00708;p1k_00709	wt_glc		PAIRED	ILLUMINA	2	doi.org/10.1016/j.ymben.2020.07.002	GSE133607			Justin Tan	Justin Tan		TRUE	TRUE	TRUE	pcoli:bpTDC	TRUE	TRUE
p1k_00620	pcoli__BRCA__1	pColi	pcoli	PRECISE1K	BRCA	1	Escherichia coli K-12 MG1655 BRCA	MG1655	Batch	No	M9	37	7	glycerol(4)	NH4Cl(1)	O2		rhamnose(0.1)	Carbenicillin(50)	Clonal	Cells grown till OD 0.3, rhamnose added to 0.1g/L, and harvested after 2 hours	p1k_00708;p1k_00709	wt_glc		PAIRED	ILLUMINA	2	doi.org/10.1016/j.ymben.2020.07.002	GSE133607			Justin Tan	Justin Tan		TRUE	TRUE	TRUE	pcoli:BRCA	TRUE	TRUE
p1k_00621	pcoli__BRCA__2	pColi	pcoli	PRECISE1K	BRCA	2	Escherichia coli K-12 MG1655 BRCA	MG1655	Batch	No	M9	37	7	glycerol(4)	NH4Cl(1)	O2		rhamnose(0.1)	Carbenicillin(50)	Clonal	Cells grown till OD 0.3, rhamnose added to 0.1g/L, and harvested after 2 hours	p1k_00708;p1k_00709	wt_glc		PAIRED	ILLUMINA	2	doi.org/10.1016/j.ymben.2020.07.002	GSE133607			Justin Tan	Justin Tan		TRUE	TRUE	TRUE	pcoli:BRCA	TRUE	TRUE
p1k_00622	pcoli__BRCActrl__1	pColi	pcoli	PRECISE1K	BRCActrl	1	Escherichia coli K-12 MG1655 BRCA_optimized	MG1655	Batch	No	M9	37	7	glycerol(4)	NH4Cl(1)	O2		rhamnose(0.1)	Carbenicillin(50)	Clonal	Cells grown till OD 0.3, rhamnose added to 0.1g/L, and harvested after 2 hours	p1k_00708;p1k_00709	wt_glc		PAIRED	ILLUMINA	4	doi.org/10.1016/j.ymben.2020.07.002	GSE133607			Justin Tan	Justin Tan		TRUE	TRUE	TRUE	pcoli:BRCActrl	TRUE	TRUE
p1k_00623	pcoli__BRCActrl__2	pColi	pcoli	PRECISE1K	BRCActrl	2	Escherichia coli K-12 MG1655 BRCA_optimized	MG1655	Batch	No	M9	37	7	glycerol(4)	NH4Cl(1)	O2		rhamnose(0.1)	Carbenicillin(50)	Clonal	Cells grown till OD 0.3, rhamnose added to 0.1g/L, and harvested after 2 hours	p1k_00708;p1k_00709	wt_glc		PAIRED	ILLUMINA	4	doi.org/10.1016/j.ymben.2020.07.002	GSE133607			Justin Tan	Justin Tan		TRUE	TRUE	TRUE	pcoli:BRCActrl	TRUE	TRUE
p1k_00624	pcoli__BRCAswap__1	pColi	pcoli	PRECISE1K	BRCAswap	1	Escherichia coli K-12 MG1655 BRCA_swap	MG1655	Batch	No	M9	37	7	glycerol(4)	NH4Cl(1)	O2		rhamnose(0.1)	Carbenicillin(50)	Clonal	Cells grown till OD 0.3, rhamnose added to 0.1g/L, and harvested after 2 hours	p1k_00708;p1k_00709	wt_glc		PAIRED	ILLUMINA	2	doi.org/10.1016/j.ymben.2020.07.002	GSE133607			Justin Tan	Justin Tan		TRUE	TRUE	TRUE	pcoli:BRCAswap	TRUE	TRUE
p1k_00625	pcoli__BRCAswap__2	pColi	pcoli	PRECISE1K	BRCAswap	2	Escherichia coli K-12 MG1655 BRCA_swap	MG1655	Batch	No	M9	37	7	glycerol(4)	NH4Cl(1)	O2		rhamnose(0.1)	Carbenicillin(50)	Clonal	Cells grown till OD 0.3, rhamnose added to 0.1g/L, and harvested after 2 hours	p1k_00708;p1k_00709	wt_glc		PAIRED	ILLUMINA	2	doi.org/10.1016/j.ymben.2020.07.002	GSE133607			Justin Tan	Justin Tan		TRUE	TRUE	TRUE	pcoli:BRCAswap	TRUE	TRUE
p1k_00626	pcoli__btAANAT__1	pColi	pcoli	PRECISE1K	btAANAT	1	Escherichia coli K-12 MG1655 btAANAT	MG1655	Batch	No	M9	37	7	glycerol(4)	NH4Cl(1)	O2		rhamnose(0.1)	Carbenicillin(50)	Clonal	Cells grown till OD 0.3, rhamnose added to 0.1g/L, and harvested after 2 hours	p1k_00708;p1k_00709	wt_glc		PAIRED	ILLUMINA	2	doi.org/10.1016/j.ymben.2020.07.002	GSE133607			Justin Tan	Justin Tan		TRUE	TRUE	TRUE	pcoli:btAANAT	TRUE	TRUE
p1k_00627	pcoli__btAANAT__2	pColi	pcoli	PRECISE1K	btAANAT	2	Escherichia coli K-12 MG1655 btAANAT	MG1655	Batch	No	M9	37	7	glycerol(4)	NH4Cl(1)	O2		rhamnose(0.1)	Carbenicillin(50)	Clonal	Cells grown till OD 0.3, rhamnose added to 0.1g/L, and harvested after 2 hours	p1k_00708;p1k_00709	wt_glc		PAIRED	ILLUMINA	2	doi.org/10.1016/j.ymben.2020.07.002	GSE133607			Justin Tan	Justin Tan		TRUE	TRUE	TRUE	pcoli:btAANAT	TRUE	TRUE
p1k_00628	pcoli__btASMT__1	pColi	pcoli	PRECISE1K	btASMT	1	Escherichia coli K-12 MG1655 btASMT	MG1655	Batch	No	M9	37	7	glycerol(4)	NH4Cl(1)	O2		rhamnose(0.1)	Carbenicillin(50)	Clonal	Cells grown till OD 0.3, rhamnose added to 0.1g/L, and harvested after 2 hours	p1k_00708;p1k_00709	wt_glc		PAIRED	ILLUMINA	2	doi.org/10.1016/j.ymben.2020.07.002	GSE133607			Justin Tan	Justin Tan		TRUE	TRUE	TRUE	pcoli:btASMT	TRUE	TRUE
p1k_00629	pcoli__btASMT__2	pColi	pcoli	PRECISE1K	btASMT	2	Escherichia coli K-12 MG1655 btASMT	MG1655	Batch	No	M9	37	7	glycerol(4)	NH4Cl(1)	O2		rhamnose(0.1)	Carbenicillin(50)	Clonal	Cells grown till OD 0.3, rhamnose added to 0.1g/L, and harvested after 2 hours	p1k_00708;p1k_00709	wt_glc		PAIRED	ILLUMINA	2	doi.org/10.1016/j.ymben.2020.07.002	GSE133607			Justin Tan	Justin Tan		TRUE	TRUE	TRUE	pcoli:btASMT	TRUE	TRUE
p1k_00630	pcoli__CC1__1	pColi	pcoli	PRECISE1K	CC1	1	Escherichia coli K-12 MG1655 CC1	MG1655	Batch	No	M9	37	7	glycerol(4)	NH4Cl(1)	O2		rhamnose(0.1)	Carbenicillin(50)	Clonal	Cells grown till OD 0.3, rhamnose added to 0.1g/L, and harvested after 2 hours	p1k_00708;p1k_00709	wt_glc		PAIRED	ILLUMINA	6	doi.org/10.1016/j.ymben.2020.07.002	GSE133607			Justin Tan	Justin Tan		TRUE	TRUE	TRUE	pcoli:CC1	TRUE	TRUE
p1k_00631	pcoli__CC1__2	pColi	pcoli	PRECISE1K	CC1	2	Escherichia coli K-12 MG1655 CC1	MG1655	Batch	No	M9	37	7	glycerol(4)	NH4Cl(1)	O2		rhamnose(0.1)	Carbenicillin(50)	Clonal	Cells grown till OD 0.3, rhamnose added to 0.1g/L, and harvested after 2 hours	p1k_00708;p1k_00709	wt_glc		PAIRED	ILLUMINA	6	doi.org/10.1016/j.ymben.2020.07.002	GSE133607			Justin Tan	Justin Tan		TRUE	TRUE	TRUE	pcoli:CC1	TRUE	TRUE
p1k_00632	pcoli__ccCOMT__1	pColi	pcoli	PRECISE1K	ccCOMT	1	Escherichia coli K-12 MG1655 ccCOMT	MG1655	Batch	No	M9	37	7	glycerol(4)	NH4Cl(1)	O2		rhamnose(0.1)	Carbenicillin(50)	Clonal	Cells grown till OD 0.3, rhamnose added to 0.1g/L, and harvested after 2 hours	p1k_00708;p1k_00709	wt_glc		PAIRED	ILLUMINA	2	doi.org/10.1016/j.ymben.2020.07.002	GSE133607			Justin Tan	Justin Tan		TRUE	TRUE	TRUE	pcoli:ccCOMT	TRUE	TRUE
p1k_00633	pcoli__ccCOMT__2	pColi	pcoli	PRECISE1K	ccCOMT	2	Escherichia coli K-12 MG1655 ccCOMT	MG1655	Batch	No	M9	37	7	glycerol(4)	NH4Cl(1)	O2		rhamnose(0.1)	Carbenicillin(50)	Clonal	Cells grown till OD 0.3, rhamnose added to 0.1g/L, and harvested after 2 hours	p1k_00708;p1k_00709	wt_glc		PAIRED	ILLUMINA	2	doi.org/10.1016/j.ymben.2020.07.002	GSE133607			Justin Tan	Justin Tan		TRUE	TRUE	TRUE	pcoli:ccCOMT	TRUE	TRUE
p1k_00634	pcoli__ckDDC__1	pColi	pcoli	PRECISE1K	ckDDC	1	Escherichia coli K-12 MG1655 ckDDC	MG1655	Batch	No	M9	37	7	glycerol(4)	NH4Cl(1)	O2		rhamnose(0.1)	Carbenicillin(50)	Clonal	Cells grown till OD 0.3, rhamnose added to 0.1g/L, and harvested after 2 hours	p1k_00708;p1k_00709	wt_glc		PAIRED	ILLUMINA	2	doi.org/10.1016/j.ymben.2020.07.002	GSE133607			Justin Tan	Justin Tan		TRUE	TRUE	TRUE	pcoli:ckDDC	TRUE	TRUE
p1k_00635	pcoli__ckDDC__2	pColi	pcoli	PRECISE1K	ckDDC	2	Escherichia coli K-12 MG1655 ckDDC	MG1655	Batch	No	M9	37	7	glycerol(4)	NH4Cl(1)	O2		rhamnose(0.1)	Carbenicillin(50)	Clonal	Cells grown till OD 0.3, rhamnose added to 0.1g/L, and harvested after 2 hours	p1k_00708;p1k_00709	wt_glc		PAIRED	ILLUMINA	2	doi.org/10.1016/j.ymben.2020.07.002	GSE133607			Justin Tan	Justin Tan		TRUE	TRUE	TRUE	pcoli:ckDDC	TRUE	TRUE
p1k_00636	pcoli__CNTF_belt__1	pColi	pcoli	PRECISE1K	CNTF_belt	1	Escherichia coli K-12 MG1655 CNTF_belt	MG1655	Batch	No	M9	37	7	glycerol(4)	NH4Cl(1)	O2		rhamnose(0.1)	Carbenicillin(50)	Clonal	Cells grown till OD 0.3, rhamnose added to 0.1g/L, and harvested after 2 hours	p1k_00708;p1k_00709	wt_glc		PAIRED	ILLUMINA	2	doi.org/10.1016/j.ymben.2020.07.002	GSE133607			Justin Tan	Justin Tan		TRUE	TRUE	TRUE	pcoli:CNTF_belt	TRUE	TRUE
p1k_00637	pcoli__CNTF_belt__2	pColi	pcoli	PRECISE1K	CNTF_belt	2	Escherichia coli K-12 MG1655 CNTF_belt	MG1655	Batch	No	M9	37	7	glycerol(4)	NH4Cl(1)	O2		rhamnose(0.1)	Carbenicillin(50)	Clonal	Cells grown till OD 0.3, rhamnose added to 0.1g/L, and harvested after 2 hours	p1k_00708;p1k_00709	wt_glc		PAIRED	ILLUMINA	2	doi.org/10.1016/j.ymben.2020.07.002	GSE133607			Justin Tan	Justin Tan		TRUE	TRUE	TRUE	pcoli:CNTF_belt	TRUE	TRUE
p1k_00638	pcoli__cobPNMT__1	pColi	pcoli	PRECISE1K	cobPNMT	1	Escherichia coli K-12 MG1655 cobPNMT	MG1655	Batch	No	M9	37	7	glycerol(4)	NH4Cl(1)	O2		rhamnose(0.1)	Carbenicillin(50)	Clonal	Cells grown till OD 0.3, rhamnose added to 0.1g/L, and harvested after 2 hours	p1k_00708;p1k_00709	wt_glc		PAIRED	ILLUMINA	2	doi.org/10.1016/j.ymben.2020.07.002	GSE133607			Justin Tan	Justin Tan		TRUE	TRUE	TRUE	pcoli:cobPNMT	TRUE	TRUE
p1k_00639	pcoli__cobPNMT__2	pColi	pcoli	PRECISE1K	cobPNMT	2	Escherichia coli K-12 MG1655 cobPNMT	MG1655	Batch	No	M9	37	7	glycerol(4)	NH4Cl(1)	O2		rhamnose(0.1)	Carbenicillin(50)	Clonal	Cells grown till OD 0.3, rhamnose added to 0.1g/L, and harvested after 2 hours	p1k_00708;p1k_00709	wt_glc		PAIRED	ILLUMINA	2	doi.org/10.1016/j.ymben.2020.07.002	GSE133607			Justin Tan	Justin Tan		TRUE	TRUE	TRUE	pcoli:cobPNMT	TRUE	TRUE
p1k_00640	pcoli__cvPhhB__1	pColi	pcoli	PRECISE1K	cvPhhB	1	Escherichia coli K-12 MG1655 cvPhhB	MG1655	Batch	No	M9	37	7	glycerol(4)	NH4Cl(1)	O2		rhamnose(0.1)	Carbenicillin(50)	Clonal	Cells grown till OD 0.3, rhamnose added to 0.1g/L, and harvested after 2 hours	p1k_00708;p1k_00709	wt_glc		PAIRED	ILLUMINA	2	doi.org/10.1016/j.ymben.2020.07.002	GSE133607			Justin Tan	Justin Tan		TRUE	TRUE	TRUE	pcoli:cvPhhB	TRUE	TRUE
p1k_00641	pcoli__cvPhhB__2	pColi	pcoli	PRECISE1K	cvPhhB	2	Escherichia coli K-12 MG1655 cvPhhB	MG1655	Batch	No	M9	37	7	glycerol(4)	NH4Cl(1)	O2		rhamnose(0.1)	Carbenicillin(50)	Clonal	Cells grown till OD 0.3, rhamnose added to 0.1g/L, and harvested after 2 hours	p1k_00708;p1k_00709	wt_glc		PAIRED	ILLUMINA	2	doi.org/10.1016/j.ymben.2020.07.002	GSE133607			Justin Tan	Justin Tan		TRUE	TRUE	TRUE	pcoli:cvPhhB	TRUE	TRUE
p1k_00642	pcoli__ggAANAT__1	pColi	pcoli	PRECISE1K	ggAANAT	1	Escherichia coli K-12 MG1655 ggAANAT	MG1655	Batch	No	M9	37	7	glycerol(4)	NH4Cl(1)	O2		rhamnose(0.1)	Carbenicillin(50)	Clonal	Cells grown till OD 0.3, rhamnose added to 0.1g/L, and harvested after 2 hours	p1k_00708;p1k_00709	wt_glc		PAIRED	ILLUMINA	2	doi.org/10.1016/j.ymben.2020.07.002	GSE133607			Justin Tan	Justin Tan		TRUE	TRUE	TRUE	pcoli:ggAANAT	TRUE	TRUE
p1k_00643	pcoli__ggAANAT__2	pColi	pcoli	PRECISE1K	ggAANAT	2	Escherichia coli K-12 MG1655 ggAANAT	MG1655	Batch	No	M9	37	7	glycerol(4)	NH4Cl(1)	O2		rhamnose(0.1)	Carbenicillin(50)	Clonal	Cells grown till OD 0.3, rhamnose added to 0.1g/L, and harvested after 2 hours	p1k_00708;p1k_00709	wt_glc		PAIRED	ILLUMINA	2	doi.org/10.1016/j.ymben.2020.07.002	GSE133607			Justin Tan	Justin Tan		TRUE	TRUE	TRUE	pcoli:ggAANAT	TRUE	TRUE
p1k_00644	pcoli__ggTPH__1	pColi	pcoli	PRECISE1K	ggTPH	1	Escherichia coli K-12 MG1655 ggTPH	MG1655	Batch	No	M9	37	7	glycerol(4)	NH4Cl(1)	O2		rhamnose(0.1)	Carbenicillin(50)	Clonal	Cells grown till OD 0.3, rhamnose added to 0.1g/L, and harvested after 2 hours	p1k_00708;p1k_00709	wt_glc		PAIRED	ILLUMINA	2	doi.org/10.1016/j.ymben.2020.07.002	GSE133607			Justin Tan	Justin Tan		TRUE	TRUE	TRUE	pcoli:ggTPH	TRUE	TRUE
p1k_00645	pcoli__ggTPH__2	pColi	pcoli	PRECISE1K	ggTPH	2	Escherichia coli K-12 MG1655 ggTPH	MG1655	Batch	No	M9	37	7	glycerol(4)	NH4Cl(1)	O2		rhamnose(0.1)	Carbenicillin(50)	Clonal	Cells grown till OD 0.3, rhamnose added to 0.1g/L, and harvested after 2 hours	p1k_00708;p1k_00709	wt_glc		PAIRED	ILLUMINA	2	doi.org/10.1016/j.ymben.2020.07.002	GSE133607			Justin Tan	Justin Tan		TRUE	TRUE	TRUE	pcoli:ggTPH	TRUE	TRUE
p1k_00646	pcoli__hsAANAT__1	pColi	pcoli	PRECISE1K	hsAANAT	1	Escherichia coli K-12 MG1655 hsAANAT	MG1655	Batch	No	M9	37	7	glycerol(4)	NH4Cl(1)	O2		rhamnose(0.1)	Carbenicillin(50)	Clonal	Cells grown till OD 0.3, rhamnose added to 0.1g/L, and harvested after 2 hours	p1k_00708;p1k_00709	wt_glc		PAIRED	ILLUMINA	2	doi.org/10.1016/j.ymben.2020.07.002	GSE133607			Justin Tan	Justin Tan		TRUE	TRUE	TRUE	pcoli:hsAANAT	TRUE	TRUE
p1k_00647	pcoli__hsAANAT__2	pColi	pcoli	PRECISE1K	hsAANAT	2	Escherichia coli K-12 MG1655 hsAANAT	MG1655	Batch	No	M9	37	7	glycerol(4)	NH4Cl(1)	O2		rhamnose(0.1)	Carbenicillin(50)	Clonal	Cells grown till OD 0.3, rhamnose added to 0.1g/L, and harvested after 2 hours	p1k_00708;p1k_00709	wt_glc		PAIRED	ILLUMINA	2	doi.org/10.1016/j.ymben.2020.07.002	GSE133607			Justin Tan	Justin Tan		TRUE	TRUE	TRUE	pcoli:hsAANAT	TRUE	TRUE
p1k_00648	pcoli__hsASMT__1	pColi	pcoli	PRECISE1K	hsASMT	1	Escherichia coli K-12 MG1655 hsASMT	MG1655	Batch	No	M9	37	7	glycerol(4)	NH4Cl(1)	O2		rhamnose(0.1)	Carbenicillin(50)	Clonal	Cells grown till OD 0.3, rhamnose added to 0.1g/L, and harvested after 2 hours	p1k_00708;p1k_00709	wt_glc		PAIRED	ILLUMINA	2	doi.org/10.1016/j.ymben.2020.07.002	GSE133607			Justin Tan	Justin Tan		TRUE	TRUE	TRUE	pcoli:hsASMT	TRUE	TRUE
p1k_00649	pcoli__hsASMT__2	pColi	pcoli	PRECISE1K	hsASMT	2	Escherichia coli K-12 MG1655 hsASMT	MG1655	Batch	No	M9	37	7	glycerol(4)	NH4Cl(1)	O2		rhamnose(0.1)	Carbenicillin(50)	Clonal	Cells grown till OD 0.3, rhamnose added to 0.1g/L, and harvested after 2 hours	p1k_00708;p1k_00709	wt_glc		PAIRED	ILLUMINA	2	doi.org/10.1016/j.ymben.2020.07.002	GSE133607			Justin Tan	Justin Tan		TRUE	TRUE	TRUE	pcoli:hsASMT	TRUE	TRUE
p1k_00650	pcoli__hsPNMT_mb__1	pColi	pcoli	PRECISE1K	hsPNMT_mb	1	Escherichia coli K-12 MG1655 hsPNMT_mb	MG1655	Batch	No	M9	37	7	glycerol(4)	NH4Cl(1)	O2		rhamnose(0.1)	Carbenicillin(50)	Clonal	Cells grown till OD 0.3, rhamnose added to 0.1g/L, and harvested after 2 hours	p1k_00708;p1k_00709	wt_glc		PAIRED	ILLUMINA	2	doi.org/10.1016/j.ymben.2020.07.002	GSE133607			Justin Tan	Justin Tan		TRUE	TRUE	TRUE	pcoli:hsPNMT_mb	TRUE	TRUE
p1k_00651	pcoli__hsPNMT_mb__2	pColi	pcoli	PRECISE1K	hsPNMT_mb	2	Escherichia coli K-12 MG1655 hsPNMT_mb	MG1655	Batch	No	M9	37	7	glycerol(4)	NH4Cl(1)	O2		rhamnose(0.1)	Carbenicillin(50)	Clonal	Cells grown till OD 0.3, rhamnose added to 0.1g/L, and harvested after 2 hours	p1k_00708;p1k_00709	wt_glc		PAIRED	ILLUMINA	2	doi.org/10.1016/j.ymben.2020.07.002	GSE133607			Justin Tan	Justin Tan		TRUE	TRUE	TRUE	pcoli:hsPNMT_mb	TRUE	TRUE
p1k_00652	pcoli__hsTPH__1	pColi	pcoli	PRECISE1K	hsTPH	1	Escherichia coli K-12 MG1655 hsTPH	MG1655	Batch	No	M9	37	7	glycerol(4)	NH4Cl(1)	O2		rhamnose(0.1)	Carbenicillin(50)	Clonal	Cells grown till OD 0.3, rhamnose added to 0.1g/L, and harvested after 2 hours	p1k_00708;p1k_00709	wt_glc		PAIRED	ILLUMINA	2	doi.org/10.1016/j.ymben.2020.07.002	GSE133607			Justin Tan	Justin Tan		TRUE	TRUE	TRUE	pcoli:hsTPH	TRUE	TRUE
p1k_00653	pcoli__hsTPH__2	pColi	pcoli	PRECISE1K	hsTPH	2	Escherichia coli K-12 MG1655 hsTPH	MG1655	Batch	No	M9	37	7	glycerol(4)	NH4Cl(1)	O2		rhamnose(0.1)	Carbenicillin(50)	Clonal	Cells grown till OD 0.3, rhamnose added to 0.1g/L, and harvested after 2 hours	p1k_00708;p1k_00709	wt_glc		PAIRED	ILLUMINA	2	doi.org/10.1016/j.ymben.2020.07.002	GSE133607			Justin Tan	Justin Tan		TRUE	TRUE	TRUE	pcoli:hsTPH	TRUE	TRUE
p1k_00654	pcoli__hsTPH_E2K__1	pColi	pcoli	PRECISE1K	hsTPH_E2K	1	Escherichia coli K-12 MG1655 hsTPH_E2K	MG1655	Batch	No	M9	37	7	glycerol(4)	NH4Cl(1)	O2		rhamnose(0.1)	Carbenicillin(50)	Clonal	Cells grown till OD 0.3, rhamnose added to 0.1g/L, and harvested after 2 hours	p1k_00708;p1k_00709	wt_glc		PAIRED	ILLUMINA	2	doi.org/10.1016/j.ymben.2020.07.002	GSE133607			Justin Tan	Justin Tan		TRUE	TRUE	TRUE	pcoli:hsTPH_E2K	TRUE	TRUE
p1k_00655	pcoli__hsTPH_E2K__2	pColi	pcoli	PRECISE1K	hsTPH_E2K	2	Escherichia coli K-12 MG1655 hsTPH_E2K	MG1655	Batch	No	M9	37	7	glycerol(4)	NH4Cl(1)	O2		rhamnose(0.1)	Carbenicillin(50)	Clonal	Cells grown till OD 0.3, rhamnose added to 0.1g/L, and harvested after 2 hours	p1k_00708;p1k_00709	wt_glc		PAIRED	ILLUMINA	2	doi.org/10.1016/j.ymben.2020.07.002	GSE133607			Justin Tan	Justin Tan		TRUE	TRUE	TRUE	pcoli:hsTPH_E2K	TRUE	TRUE
p1k_00656	pcoli__hsTPH_E2K_N91I_P99C__1	pColi	pcoli	PRECISE1K	hsTPH_E2K_N91I_P99C	1	Escherichia coli K-12 MG1655 hsTPH_E2K_N91I_P99C	MG1655	Batch	No	M9	37	7	glycerol(4)	NH4Cl(1)	O2		rhamnose(0.1)	Carbenicillin(50)	Clonal	Cells grown till OD 0.3, rhamnose added to 0.1g/L, and harvested after 2 hours	p1k_00708;p1k_00709	wt_glc		PAIRED	ILLUMINA	2	doi.org/10.1016/j.ymben.2020.07.002	GSE133607			Justin Tan	Justin Tan		TRUE	TRUE	TRUE	pcoli:hsTPH_E2K_N91I_P99C	TRUE	TRUE
p1k_00657	pcoli__hsTPH_E2K_N91I_P99C__2	pColi	pcoli	PRECISE1K	hsTPH_E2K_N91I_P99C	2	Escherichia coli K-12 MG1655 hsTPH_E2K_N91I_P99C	MG1655	Batch	No	M9	37	7	glycerol(4)	NH4Cl(1)	O2		rhamnose(0.1)	Carbenicillin(50)	Clonal	Cells grown till OD 0.3, rhamnose added to 0.1g/L, and harvested after 2 hours	p1k_00708;p1k_00709	wt_glc		PAIRED	ILLUMINA	2	doi.org/10.1016/j.ymben.2020.07.002	GSE133607			Justin Tan	Justin Tan		TRUE	TRUE	TRUE	pcoli:hsTPH_E2K_N91I_P99C	TRUE	TRUE
p1k_00658	pcoli__hsTPH_N158trunc__1	pColi	pcoli	PRECISE1K	hsTPH_N158trunc	1	Escherichia coli K-12 MG1655 hsTPH_N158trunc	MG1655	Batch	No	M9	37	7	glycerol(4)	NH4Cl(1)	O2		rhamnose(0.1)	Carbenicillin(50)	Clonal	Cells grown till OD 0.3, rhamnose added to 0.1g/L, and harvested after 2 hours	p1k_00708;p1k_00709	wt_glc		PAIRED	ILLUMINA	2	doi.org/10.1016/j.ymben.2020.07.002	GSE133607			Justin Tan	Justin Tan		TRUE	TRUE	TRUE	pcoli:hsTPH_N158trunc	TRUE	TRUE
p1k_00659	pcoli__hsTPH_N158trunc__2	pColi	pcoli	PRECISE1K	hsTPH_N158trunc	2	Escherichia coli K-12 MG1655 hsTPH_N158trunc	MG1655	Batch	No	M9	37	7	glycerol(4)	NH4Cl(1)	O2		rhamnose(0.1)	Carbenicillin(50)	Clonal	Cells grown till OD 0.3, rhamnose added to 0.1g/L, and harvested after 2 hours	p1k_00708;p1k_00709	wt_glc		PAIRED	ILLUMINA	2	doi.org/10.1016/j.ymben.2020.07.002	GSE133607			Justin Tan	Justin Tan		TRUE	TRUE	TRUE	pcoli:hsTPH_N158trunc	TRUE	TRUE
p1k_00660	pcoli__hsTPH_N174trunc__1	pColi	pcoli	PRECISE1K	hsTPH_N174trunc	1	Escherichia coli K-12 MG1655 hsTPH_N174trunc	MG1655	Batch	No	M9	37	7	glycerol(4)	NH4Cl(1)	O2		rhamnose(0.1)	Carbenicillin(50)	Clonal	Cells grown till OD 0.3, rhamnose added to 0.1g/L, and harvested after 2 hours	p1k_00708;p1k_00709	wt_glc		PAIRED	ILLUMINA	2	doi.org/10.1016/j.ymben.2020.07.002	GSE133607			Justin Tan	Justin Tan		TRUE	TRUE	TRUE	pcoli:hsTPH_N174trunc	TRUE	TRUE
p1k_00661	pcoli__hsTPH_N174trunc__2	pColi	pcoli	PRECISE1K	hsTPH_N174trunc	2	Escherichia coli K-12 MG1655 hsTPH_N174trunc	MG1655	Batch	No	M9	37	7	glycerol(4)	NH4Cl(1)	O2		rhamnose(0.1)	Carbenicillin(50)	Clonal	Cells grown till OD 0.3, rhamnose added to 0.1g/L, and harvested after 2 hours	p1k_00708;p1k_00709	wt_glc		PAIRED	ILLUMINA	2	doi.org/10.1016/j.ymben.2020.07.002	GSE133607			Justin Tan	Justin Tan		TRUE	TRUE	TRUE	pcoli:hsTPH_N174trunc	TRUE	TRUE
p1k_00662	pcoli__hsTPH_Ntermtrunc__1	pColi	pcoli	PRECISE1K	hsTPH_Ntermtrunc	1	Escherichia coli K-12 MG1655 hsTPH_Ntermtrunc	MG1655	Batch	No	M9	37	7	glycerol(4)	NH4Cl(1)	O2		rhamnose(0.1)	Carbenicillin(50)	Clonal	Cells grown till OD 0.3, rhamnose added to 0.1g/L, and harvested after 2 hours	p1k_00708;p1k_00709	wt_glc		PAIRED	ILLUMINA	2	doi.org/10.1016/j.ymben.2020.07.002	GSE133607			Justin Tan	Justin Tan		TRUE	TRUE	TRUE	pcoli:hsTPH_Ntermtrunc	TRUE	TRUE
p1k_00663	pcoli__hsTPH_Ntermtrunc__2	pColi	pcoli	PRECISE1K	hsTPH_Ntermtrunc	2	Escherichia coli K-12 MG1655 hsTPH_Ntermtrunc	MG1655	Batch	No	M9	37	7	glycerol(4)	NH4Cl(1)	O2		rhamnose(0.1)	Carbenicillin(50)	Clonal	Cells grown till OD 0.3, rhamnose added to 0.1g/L, and harvested after 2 hours	p1k_00708;p1k_00709	wt_glc		PAIRED	ILLUMINA	2	doi.org/10.1016/j.ymben.2020.07.002	GSE133607			Justin Tan	Justin Tan		TRUE	TRUE	TRUE	pcoli:hsTPH_Ntermtrunc	TRUE	TRUE
p1k_00664	pcoli__hsTPH1__1	pColi	pcoli	PRECISE1K	hsTPH1	1	Escherichia coli K-12 MG1655 hsTPH1	MG1655	Batch	No	M9	37	7	glycerol(4)	NH4Cl(1)	O2		rhamnose(0.1)	Carbenicillin(50)	Clonal	Cells grown till OD 0.3, rhamnose added to 0.1g/L, and harvested after 2 hours	p1k_00708;p1k_00709	wt_glc		PAIRED	ILLUMINA	2	doi.org/10.1016/j.ymben.2020.07.002	GSE133607			Justin Tan	Justin Tan		TRUE	TRUE	TRUE	pcoli:hsTPH1	TRUE	TRUE
p1k_00665	pcoli__hsTPH1__2	pColi	pcoli	PRECISE1K	hsTPH1	2	Escherichia coli K-12 MG1655 hsTPH1	MG1655	Batch	No	M9	37	7	glycerol(4)	NH4Cl(1)	O2		rhamnose(0.1)	Carbenicillin(50)	Clonal	Cells grown till OD 0.3, rhamnose added to 0.1g/L, and harvested after 2 hours	p1k_00708;p1k_00709	wt_glc		PAIRED	ILLUMINA	2	doi.org/10.1016/j.ymben.2020.07.002	GSE133607			Justin Tan	Justin Tan		TRUE	TRUE	TRUE	pcoli:hsTPH1	TRUE	TRUE
p1k_00666	pcoli__MBP__1	pColi	pcoli	PRECISE1K	MBP	1	Escherichia coli K-12 MG1655 MBP	MG1655	Batch	No	M9	37	7	glycerol(4)	NH4Cl(1)	O2		rhamnose(0.1)	Carbenicillin(50)	Clonal	Cells grown till OD 0.3, rhamnose added to 0.1g/L, and harvested after 2 hours	p1k_00708;p1k_00709	wt_glc		PAIRED	ILLUMINA	2	doi.org/10.1016/j.ymben.2020.07.002	GSE133607			Justin Tan	Justin Tan		TRUE	TRUE	TRUE	pcoli:MBP	TRUE	TRUE
p1k_00667	pcoli__MBP__2	pColi	pcoli	PRECISE1K	MBP	2	Escherichia coli K-12 MG1655 MBP	MG1655	Batch	No	M9	37	7	glycerol(4)	NH4Cl(1)	O2		rhamnose(0.1)	Carbenicillin(50)	Clonal	Cells grown till OD 0.3, rhamnose added to 0.1g/L, and harvested after 2 hours	p1k_00708;p1k_00709	wt_glc		PAIRED	ILLUMINA	2	doi.org/10.1016/j.ymben.2020.07.002	GSE133607			Justin Tan	Justin Tan		TRUE	TRUE	TRUE	pcoli:MBP	TRUE	TRUE
p1k_00668	pcoli__msCOMT__1	pColi	pcoli	PRECISE1K	msCOMT	1	Escherichia coli K-12 MG1655 msCOMT	MG1655	Batch	No	M9	37	7	glycerol(4)	NH4Cl(1)	O2		rhamnose(0.1)	Carbenicillin(50)	Clonal	Cells grown till OD 0.3, rhamnose added to 0.1g/L, and harvested after 2 hours	p1k_00708;p1k_00709	wt_glc		PAIRED	ILLUMINA	2	doi.org/10.1016/j.ymben.2020.07.002	GSE133607			Justin Tan	Justin Tan		TRUE	TRUE	TRUE	pcoli:msCOMT	TRUE	TRUE
p1k_00669	pcoli__msCOMT__2	pColi	pcoli	PRECISE1K	msCOMT	2	Escherichia coli K-12 MG1655 msCOMT	MG1655	Batch	No	M9	37	7	glycerol(4)	NH4Cl(1)	O2		rhamnose(0.1)	Carbenicillin(50)	Clonal	Cells grown till OD 0.3, rhamnose added to 0.1g/L, and harvested after 2 hours	p1k_00708;p1k_00709	wt_glc		PAIRED	ILLUMINA	2	doi.org/10.1016/j.ymben.2020.07.002	GSE133607			Justin Tan	Justin Tan		TRUE	TRUE	TRUE	pcoli:msCOMT	TRUE	TRUE
p1k_00670	pcoli__ocAANAT__1	pColi	pcoli	PRECISE1K	ocAANAT	1	Escherichia coli K-12 MG1655 ocAANAT	MG1655	Batch	No	M9	37	7	glycerol(4)	NH4Cl(1)	O2		rhamnose(0.1)	Carbenicillin(50)	Clonal	Cells grown till OD 0.3, rhamnose added to 0.1g/L, and harvested after 2 hours	p1k_00708;p1k_00709	wt_glc		PAIRED	ILLUMINA	2	doi.org/10.1016/j.ymben.2020.07.002	GSE133607			Justin Tan	Justin Tan		TRUE	TRUE	TRUE	pcoli:ocAANAT	TRUE	TRUE
p1k_00671	pcoli__ocAANAT__2	pColi	pcoli	PRECISE1K	ocAANAT	2	Escherichia coli K-12 MG1655 ocAANAT	MG1655	Batch	No	M9	37	7	glycerol(4)	NH4Cl(1)	O2		rhamnose(0.1)	Carbenicillin(50)	Clonal	Cells grown till OD 0.3, rhamnose added to 0.1g/L, and harvested after 2 hours	p1k_00708;p1k_00709	wt_glc		PAIRED	ILLUMINA	2	doi.org/10.1016/j.ymben.2020.07.002	GSE133607			Justin Tan	Justin Tan		TRUE	TRUE	TRUE	pcoli:ocAANAT	TRUE	TRUE
p1k_00672	pcoli__osTDC_K374H__1	pColi	pcoli	PRECISE1K	osTDC_K374H	1	Escherichia coli K-12 MG1655 osTDC_K374H	MG1655	Batch	No	M9	37	7	glycerol(4)	NH4Cl(1)	O2		rhamnose(0.1)	Carbenicillin(50)	Clonal	Cells grown till OD 0.3, rhamnose added to 0.1g/L, and harvested after 2 hours	p1k_00708;p1k_00709	wt_glc		PAIRED	ILLUMINA	2	doi.org/10.1016/j.ymben.2020.07.002	GSE133607			Justin Tan	Justin Tan		TRUE	TRUE	TRUE	pcoli:osTDC_K374H	TRUE	TRUE
p1k_00673	pcoli__osTDC_K374H__2	pColi	pcoli	PRECISE1K	osTDC_K374H	2	Escherichia coli K-12 MG1655 osTDC_K374H	MG1655	Batch	No	M9	37	7	glycerol(4)	NH4Cl(1)	O2		rhamnose(0.1)	Carbenicillin(50)	Clonal	Cells grown till OD 0.3, rhamnose added to 0.1g/L, and harvested after 2 hours	p1k_00708;p1k_00709	wt_glc		PAIRED	ILLUMINA	2	doi.org/10.1016/j.ymben.2020.07.002	GSE133607			Justin Tan	Justin Tan		TRUE	TRUE	TRUE	pcoli:osTDC_K374H	TRUE	TRUE
p1k_00674	pcoli__osTDC_K374L__1	pColi	pcoli	PRECISE1K	osTDC_K374L	1	Escherichia coli K-12 MG1655 osTDC_K374L	MG1655	Batch	No	M9	37	7	glycerol(4)	NH4Cl(1)	O2		rhamnose(0.1)	Carbenicillin(50)	Clonal	Cells grown till OD 0.3, rhamnose added to 0.1g/L, and harvested after 2 hours	p1k_00708;p1k_00709	wt_glc		PAIRED	ILLUMINA	2	doi.org/10.1016/j.ymben.2020.07.002	GSE133607			Justin Tan	Justin Tan		TRUE	TRUE	TRUE	pcoli:osTDC_K374L	TRUE	TRUE
p1k_00675	pcoli__osTDC_K374L__2	pColi	pcoli	PRECISE1K	osTDC_K374L	2	Escherichia coli K-12 MG1655 osTDC_K374L	MG1655	Batch	No	M9	37	7	glycerol(4)	NH4Cl(1)	O2		rhamnose(0.1)	Carbenicillin(50)	Clonal	Cells grown till OD 0.3, rhamnose added to 0.1g/L, and harvested after 2 hours	p1k_00708;p1k_00709	wt_glc		PAIRED	ILLUMINA	2	doi.org/10.1016/j.ymben.2020.07.002	GSE133607			Justin Tan	Justin Tan		TRUE	TRUE	TRUE	pcoli:osTDC_K374L	TRUE	TRUE
p1k_00676	pcoli__osTDC_K374Q__1	pColi	pcoli	PRECISE1K	osTDC_K374Q	1	Escherichia coli K-12 MG1655 osTDC_K374Q	MG1655	Batch	No	M9	37	7	glycerol(4)	NH4Cl(1)	O2		rhamnose(0.1)	Carbenicillin(50)	Clonal	Cells grown till OD 0.3, rhamnose added to 0.1g/L, and harvested after 2 hours	p1k_00708;p1k_00709	wt_glc		PAIRED	ILLUMINA	2	doi.org/10.1016/j.ymben.2020.07.002	GSE133607			Justin Tan	Justin Tan		TRUE	TRUE	TRUE	pcoli:osTDC_K374Q	TRUE	TRUE
p1k_00677	pcoli__osTDC_K374Q__2	pColi	pcoli	PRECISE1K	osTDC_K374Q	2	Escherichia coli K-12 MG1655 osTDC_K374Q	MG1655	Batch	No	M9	37	7	glycerol(4)	NH4Cl(1)	O2		rhamnose(0.1)	Carbenicillin(50)	Clonal	Cells grown till OD 0.3, rhamnose added to 0.1g/L, and harvested after 2 hours	p1k_00708;p1k_00709	wt_glc		PAIRED	ILLUMINA	2	doi.org/10.1016/j.ymben.2020.07.002	GSE133607			Justin Tan	Justin Tan		TRUE	TRUE	TRUE	pcoli:osTDC_K374Q	TRUE	TRUE
p1k_00678	pcoli__osTDC_L360V__1	pColi	pcoli	PRECISE1K	osTDC_L360V	1	Escherichia coli K-12 MG1655 osTDC_L360V	MG1655	Batch	No	M9	37	7	glycerol(4)	NH4Cl(1)	O2		rhamnose(0.1)	Carbenicillin(50)	Clonal	Cells grown till OD 0.3, rhamnose added to 0.1g/L, and harvested after 2 hours	p1k_00708;p1k_00709	wt_glc		PAIRED	ILLUMINA	2	doi.org/10.1016/j.ymben.2020.07.002	GSE133607			Justin Tan	Justin Tan		TRUE	TRUE	TRUE	pcoli:osTDC_L360V	TRUE	TRUE
p1k_00679	pcoli__osTDC_L360V__2	pColi	pcoli	PRECISE1K	osTDC_L360V	2	Escherichia coli K-12 MG1655 osTDC_L360V	MG1655	Batch	No	M9	37	7	glycerol(4)	NH4Cl(1)	O2		rhamnose(0.1)	Carbenicillin(50)	Clonal	Cells grown till OD 0.3, rhamnose added to 0.1g/L, and harvested after 2 hours	p1k_00708;p1k_00709	wt_glc		PAIRED	ILLUMINA	2	doi.org/10.1016/j.ymben.2020.07.002	GSE133607			Justin Tan	Justin Tan		TRUE	TRUE	TRUE	pcoli:osTDC_L360V	TRUE	TRUE
p1k_00680	pcoli__pmTPH__1	pColi	pcoli	PRECISE1K	pmTPH	1	Escherichia coli K-12 MG1655 pmTPH	MG1655	Batch	No	M9	37	7	glycerol(4)	NH4Cl(1)	O2		rhamnose(0.1)	Carbenicillin(50)	Clonal	Cells grown till OD 0.3, rhamnose added to 0.1g/L, and harvested after 2 hours	p1k_00708;p1k_00709	wt_glc		PAIRED	ILLUMINA	2	doi.org/10.1016/j.ymben.2020.07.002	GSE133607			Justin Tan	Justin Tan		TRUE	TRUE	TRUE	pcoli:pmTPH	TRUE	TRUE
p1k_00681	pcoli__pmTPH__2	pColi	pcoli	PRECISE1K	pmTPH	2	Escherichia coli K-12 MG1655 pmTPH	MG1655	Batch	No	M9	37	7	glycerol(4)	NH4Cl(1)	O2		rhamnose(0.1)	Carbenicillin(50)	Clonal	Cells grown till OD 0.3, rhamnose added to 0.1g/L, and harvested after 2 hours	p1k_00708;p1k_00709	wt_glc		PAIRED	ILLUMINA	2	doi.org/10.1016/j.ymben.2020.07.002	GSE133607			Justin Tan	Justin Tan		TRUE	TRUE	TRUE	pcoli:pmTPH	TRUE	TRUE
p1k_00682	pcoli__RFC__1	pColi	pcoli	PRECISE1K	RFC	1	Escherichia coli K-12 MG1655 RFC	MG1655	Batch	No	M9	37	7	glycerol(4)	NH4Cl(1)	O2		rhamnose(0.1)	Carbenicillin(50)	Clonal	Cells grown till OD 0.3, rhamnose added to 0.1g/L, and harvested after 2 hours	p1k_00708;p1k_00709	wt_glc		PAIRED	ILLUMINA	2	doi.org/10.1016/j.ymben.2020.07.002	GSE133607			Justin Tan	Justin Tan		TRUE	TRUE	TRUE	pcoli:RFC	TRUE	TRUE
p1k_00683	pcoli__RFC__2	pColi	pcoli	PRECISE1K	RFC	2	Escherichia coli K-12 MG1655 RFC	MG1655	Batch	No	M9	37	7	glycerol(4)	NH4Cl(1)	O2		rhamnose(0.1)	Carbenicillin(50)	Clonal	Cells grown till OD 0.3, rhamnose added to 0.1g/L, and harvested after 2 hours	p1k_00708;p1k_00709	wt_glc		PAIRED	ILLUMINA	2	doi.org/10.1016/j.ymben.2020.07.002	GSE133607			Justin Tan	Justin Tan		TRUE	TRUE	TRUE	pcoli:RFC	TRUE	TRUE
p1k_00684	pcoli__RFCctrl__1	pColi	pcoli	PRECISE1K	RFCctrl	1	Escherichia coli K-12 MG1655 RFC_optimized	MG1655	Batch	No	M9	37	7	glycerol(4)	NH4Cl(1)	O2		rhamnose(0.1)	Carbenicillin(50)	Clonal	Cells grown till OD 0.3, rhamnose added to 0.1g/L, and harvested after 2 hours	p1k_00708;p1k_00709	wt_glc		PAIRED	ILLUMINA	4	doi.org/10.1016/j.ymben.2020.07.002	GSE133607			Justin Tan	Justin Tan		TRUE	TRUE	TRUE	pcoli:RFCctrl	TRUE	TRUE
p1k_00685	pcoli__RFCctrl__2	pColi	pcoli	PRECISE1K	RFCctrl	2	Escherichia coli K-12 MG1655 RFC_optimized	MG1655	Batch	No	M9	37	7	glycerol(4)	NH4Cl(1)	O2		rhamnose(0.1)	Carbenicillin(50)	Clonal	Cells grown till OD 0.3, rhamnose added to 0.1g/L, and harvested after 2 hours	p1k_00708;p1k_00709	wt_glc		PAIRED	ILLUMINA	4	doi.org/10.1016/j.ymben.2020.07.002	GSE133607			Justin Tan	Justin Tan		TRUE	TRUE	TRUE	pcoli:RFCctrl	TRUE	TRUE
p1k_00686	pcoli__RFCnopause__1	pColi	pcoli	PRECISE1K	RFCnopause	1	Escherichia coli K-12 MG1655 RFCnopause	MG1655	Batch	No	M9	37	7	glycerol(4)	NH4Cl(1)	O2		rhamnose(0.1)	Carbenicillin(50)	Clonal	Cells grown till OD 0.3, rhamnose added to 0.1g/L, and harvested after 2 hours	p1k_00708;p1k_00709	wt_glc		PAIRED	ILLUMINA	2	doi.org/10.1016/j.ymben.2020.07.002	GSE133607			Justin Tan	Justin Tan		TRUE	TRUE	TRUE	pcoli:RFCnopause	TRUE	TRUE
p1k_00687	pcoli__RFCnopause__2	pColi	pcoli	PRECISE1K	RFCnopause	2	Escherichia coli K-12 MG1655 RFCnopause	MG1655	Batch	No	M9	37	7	glycerol(4)	NH4Cl(1)	O2		rhamnose(0.1)	Carbenicillin(50)	Clonal	Cells grown till OD 0.3, rhamnose added to 0.1g/L, and harvested after 2 hours	p1k_00708;p1k_00709	wt_glc		PAIRED	ILLUMINA	2	doi.org/10.1016/j.ymben.2020.07.002	GSE133607			Justin Tan	Justin Tan		TRUE	TRUE	TRUE	pcoli:RFCnopause	TRUE	TRUE
p1k_00688	pcoli__RFCpluspause__1	pColi	pcoli	PRECISE1K	RFCpluspause	1	Escherichia coli K-12 MG1655 RFCpluspause	MG1655	Batch	No	M9	37	7	glycerol(4)	NH4Cl(1)	O2		rhamnose(0.1)	Carbenicillin(50)	Clonal	Cells grown till OD 0.3, rhamnose added to 0.1g/L, and harvested after 2 hours	p1k_00708;p1k_00709	wt_glc		PAIRED	ILLUMINA	2	doi.org/10.1016/j.ymben.2020.07.002	GSE133607			Justin Tan	Justin Tan		TRUE	TRUE	TRUE	pcoli:RFCpluspause	TRUE	TRUE
p1k_00689	pcoli__RFCpluspause__2	pColi	pcoli	PRECISE1K	RFCpluspause	2	Escherichia coli K-12 MG1655 RFCpluspause	MG1655	Batch	No	M9	37	7	glycerol(4)	NH4Cl(1)	O2		rhamnose(0.1)	Carbenicillin(50)	Clonal	Cells grown till OD 0.3, rhamnose added to 0.1g/L, and harvested after 2 hours	p1k_00708;p1k_00709	wt_glc		PAIRED	ILLUMINA	2	doi.org/10.1016/j.ymben.2020.07.002	GSE133607			Justin Tan	Justin Tan		TRUE	TRUE	TRUE	pcoli:RFCpluspause	TRUE	TRUE
p1k_00690	pcoli__rnCOMT_sol__1	pColi	pcoli	PRECISE1K	rnCOMT_sol	1	Escherichia coli K-12 MG1655 rnCOMT_sol	MG1655	Batch	No	M9	37	7	glycerol(4)	NH4Cl(1)	O2		rhamnose(0.1)	Carbenicillin(50)	Clonal	Cells grown till OD 0.3, rhamnose added to 0.1g/L, and harvested after 2 hours	p1k_00708;p1k_00709	wt_glc		PAIRED	ILLUMINA	2	doi.org/10.1016/j.ymben.2020.07.002	GSE133607			Justin Tan	Justin Tan		TRUE	TRUE	TRUE	pcoli:rnCOMT_sol	TRUE	TRUE
p1k_00691	pcoli__rnCOMT_sol__2	pColi	pcoli	PRECISE1K	rnCOMT_sol	2	Escherichia coli K-12 MG1655 rnCOMT_sol	MG1655	Batch	No	M9	37	7	glycerol(4)	NH4Cl(1)	O2		rhamnose(0.1)	Carbenicillin(50)	Clonal	Cells grown till OD 0.3, rhamnose added to 0.1g/L, and harvested after 2 hours	p1k_00708;p1k_00709	wt_glc		PAIRED	ILLUMINA	2	doi.org/10.1016/j.ymben.2020.07.002	GSE133607			Justin Tan	Justin Tan		TRUE	TRUE	TRUE	pcoli:rnCOMT_sol	TRUE	TRUE
p1k_00692	pcoli__rnPNMT__1	pColi	pcoli	PRECISE1K	rnPNMT	1	Escherichia coli K-12 MG1655 rnPNMT	MG1655	Batch	No	M9	37	7	glycerol(4)	NH4Cl(1)	O2		rhamnose(0.1)	Carbenicillin(50)	Clonal	Cells grown till OD 0.3, rhamnose added to 0.1g/L, and harvested after 2 hours	p1k_00708;p1k_00709	wt_glc		PAIRED	ILLUMINA	2	doi.org/10.1016/j.ymben.2020.07.002	GSE133607			Justin Tan	Justin Tan		TRUE	TRUE	TRUE	pcoli:rnPNMT	TRUE	TRUE
p1k_00693	pcoli__rnPNMT__2	pColi	pcoli	PRECISE1K	rnPNMT	2	Escherichia coli K-12 MG1655 rnPNMT	MG1655	Batch	No	M9	37	7	glycerol(4)	NH4Cl(1)	O2		rhamnose(0.1)	Carbenicillin(50)	Clonal	Cells grown till OD 0.3, rhamnose added to 0.1g/L, and harvested after 2 hours	p1k_00708;p1k_00709	wt_glc		PAIRED	ILLUMINA	2	doi.org/10.1016/j.ymben.2020.07.002	GSE133607			Justin Tan	Justin Tan		TRUE	TRUE	TRUE	pcoli:rnPNMT	TRUE	TRUE
p1k_00694	pcoli__rnTDC__1	pColi	pcoli	PRECISE1K	rnTDC	1	Escherichia coli K-12 MG1655 rnTDC	MG1655	Batch	No	M9	37	7	glycerol(4)	NH4Cl(1)	O2		rhamnose(0.1)	Carbenicillin(50)	Clonal	Cells grown till OD 0.3, rhamnose added to 0.1g/L, and harvested after 2 hours	p1k_00708;p1k_00709	wt_glc		PAIRED	ILLUMINA	2	doi.org/10.1016/j.ymben.2020.07.002	GSE133607			Justin Tan	Justin Tan		TRUE	TRUE	TRUE	pcoli:rnTDC	TRUE	TRUE
p1k_00695	pcoli__rnTDC__2	pColi	pcoli	PRECISE1K	rnTDC	2	Escherichia coli K-12 MG1655 rnTDC	MG1655	Batch	No	M9	37	7	glycerol(4)	NH4Cl(1)	O2		rhamnose(0.1)	Carbenicillin(50)	Clonal	Cells grown till OD 0.3, rhamnose added to 0.1g/L, and harvested after 2 hours	p1k_00708;p1k_00709	wt_glc		PAIRED	ILLUMINA	2	doi.org/10.1016/j.ymben.2020.07.002	GSE133607			Justin Tan	Justin Tan		TRUE	TRUE	TRUE	pcoli:rnTDC	TRUE	TRUE
p1k_00696	pcoli__rnTDC_trunc__1	pColi	pcoli	PRECISE1K	rnTDC_trunc	1	Escherichia coli K-12 MG1655 rnTDC_trunc	MG1655	Batch	No	M9	37	7	glycerol(4)	NH4Cl(1)	O2		rhamnose(0.1)	Carbenicillin(50)	Clonal	Cells grown till OD 0.3, rhamnose added to 0.1g/L, and harvested after 2 hours	p1k_00708;p1k_00709	wt_glc		PAIRED	ILLUMINA	2	doi.org/10.1016/j.ymben.2020.07.002	GSE133607			Justin Tan	Justin Tan		TRUE	TRUE	TRUE	pcoli:rnTDC_trunc	TRUE	TRUE
p1k_00697	pcoli__rnTDC_trunc__2	pColi	pcoli	PRECISE1K	rnTDC_trunc	2	Escherichia coli K-12 MG1655 rnTDC_trunc	MG1655	Batch	No	M9	37	7	glycerol(4)	NH4Cl(1)	O2		rhamnose(0.1)	Carbenicillin(50)	Clonal	Cells grown till OD 0.3, rhamnose added to 0.1g/L, and harvested after 2 hours	p1k_00708;p1k_00709	wt_glc		PAIRED	ILLUMINA	2	doi.org/10.1016/j.ymben.2020.07.002	GSE133607			Justin Tan	Justin Tan		TRUE	TRUE	TRUE	pcoli:rnTDC_trunc	TRUE	TRUE
p1k_00698	pcoli__saCOMT_T2A__1	pColi	pcoli	PRECISE1K	saCOMT_T2A	1	Escherichia coli K-12 MG1655 saCOMT_T2A	MG1655	Batch	No	M9	37	7	glycerol(4)	NH4Cl(1)	O2		rhamnose(0.1)	Carbenicillin(50)	Clonal	Cells grown till OD 0.3, rhamnose added to 0.1g/L, and harvested after 2 hours	p1k_00708;p1k_00709	wt_glc		PAIRED	ILLUMINA	2	doi.org/10.1016/j.ymben.2020.07.002	GSE133607			Justin Tan	Justin Tan		TRUE	TRUE	TRUE	pcoli:saCOMT_T2A	TRUE	TRUE
p1k_00699	pcoli__saCOMT_T2A__2	pColi	pcoli	PRECISE1K	saCOMT_T2A	2	Escherichia coli K-12 MG1655 saCOMT_T2A	MG1655	Batch	No	M9	37	7	glycerol(4)	NH4Cl(1)	O2		rhamnose(0.1)	Carbenicillin(50)	Clonal	Cells grown till OD 0.3, rhamnose added to 0.1g/L, and harvested after 2 hours	p1k_00708;p1k_00709	wt_glc		PAIRED	ILLUMINA	2	doi.org/10.1016/j.ymben.2020.07.002	GSE133607			Justin Tan	Justin Tan		TRUE	TRUE	TRUE	pcoli:saCOMT_T2A	TRUE	TRUE
p1k_00700	pcoli__sfCOMT__1	pColi	pcoli	PRECISE1K	sfCOMT	1	Escherichia coli K-12 MG1655 sfCOMT	MG1655	Batch	No	M9	37	7	glycerol(4)	NH4Cl(1)	O2		rhamnose(0.1)	Carbenicillin(50)	Clonal	Cells grown till OD 0.3, rhamnose added to 0.1g/L, and harvested after 2 hours	p1k_00708;p1k_00709	wt_glc		PAIRED	ILLUMINA	2	doi.org/10.1016/j.ymben.2020.07.002	GSE133607			Justin Tan	Justin Tan		TRUE	TRUE	TRUE	pcoli:sfCOMT	TRUE	TRUE
p1k_00701	pcoli__sfCOMT__2	pColi	pcoli	PRECISE1K	sfCOMT	2	Escherichia coli K-12 MG1655 sfCOMT	MG1655	Batch	No	M9	37	7	glycerol(4)	NH4Cl(1)	O2		rhamnose(0.1)	Carbenicillin(50)	Clonal	Cells grown till OD 0.3, rhamnose added to 0.1g/L, and harvested after 2 hours	p1k_00708;p1k_00709	wt_glc		PAIRED	ILLUMINA	2	doi.org/10.1016/j.ymben.2020.07.002	GSE133607			Justin Tan	Justin Tan		TRUE	TRUE	TRUE	pcoli:sfCOMT	TRUE	TRUE
p1k_00702	pcoli__sgAANAT_D63G__1	pColi	pcoli	PRECISE1K	sgAANAT_D63G	1	Escherichia coli K-12 MG1655 sgAANAT_D63G	MG1655	Batch	No	M9	37	7	glycerol(4)	NH4Cl(1)	O2		rhamnose(0.1)	Carbenicillin(50)	Clonal	Cells grown till OD 0.3, rhamnose added to 0.1g/L, and harvested after 2 hours	p1k_00708;p1k_00709	wt_glc		PAIRED	ILLUMINA	2	doi.org/10.1016/j.ymben.2020.07.002	GSE133607			Justin Tan	Justin Tan		TRUE	TRUE	TRUE	pcoli:sgAANAT_D63G	TRUE	TRUE
p1k_00703	pcoli__sgAANAT_D63G__2	pColi	pcoli	PRECISE1K	sgAANAT_D63G	2	Escherichia coli K-12 MG1655 sgAANAT_D63G	MG1655	Batch	No	M9	37	7	glycerol(4)	NH4Cl(1)	O2		rhamnose(0.1)	Carbenicillin(50)	Clonal	Cells grown till OD 0.3, rhamnose added to 0.1g/L, and harvested after 2 hours	p1k_00708;p1k_00709	wt_glc		PAIRED	ILLUMINA	2	doi.org/10.1016/j.ymben.2020.07.002	GSE133607			Justin Tan	Justin Tan		TRUE	TRUE	TRUE	pcoli:sgAANAT_D63G	TRUE	TRUE
p1k_00704	pcoli__ssDDC__1	pColi	pcoli	PRECISE1K	ssDDC	1	Escherichia coli K-12 MG1655 ssDDC	MG1655	Batch	No	M9	37	7	glycerol(4)	NH4Cl(1)	O2		rhamnose(0.1)	Carbenicillin(50)	Clonal	Cells grown till OD 0.3, rhamnose added to 0.1g/L, and harvested after 2 hours	p1k_00708;p1k_00709	wt_glc		PAIRED	ILLUMINA	2	doi.org/10.1016/j.ymben.2020.07.002	GSE133607			Justin Tan	Justin Tan		TRUE	TRUE	TRUE	pcoli:ssDDC	TRUE	TRUE
p1k_00705	pcoli__ssDDC__2	pColi	pcoli	PRECISE1K	ssDDC	2	Escherichia coli K-12 MG1655 ssDDC	MG1655	Batch	No	M9	37	7	glycerol(4)	NH4Cl(1)	O2		rhamnose(0.1)	Carbenicillin(50)	Clonal	Cells grown till OD 0.3, rhamnose added to 0.1g/L, and harvested after 2 hours	p1k_00708;p1k_00709	wt_glc		PAIRED	ILLUMINA	2	doi.org/10.1016/j.ymben.2020.07.002	GSE133607			Justin Tan	Justin Tan		TRUE	TRUE	TRUE	pcoli:ssDDC	TRUE	TRUE
p1k_00706	pcoli__TP53B__1	pColi	pcoli	PRECISE1K	TP53B	1	Escherichia coli K-12 MG1655 TP53B	MG1655	Batch	No	M9	37	7	glycerol(4)	NH4Cl(1)	O2		rhamnose(0.1)	Carbenicillin(50)	Clonal	Cells grown till OD 0.3, rhamnose added to 0.1g/L, and harvested after 2 hours	p1k_00708;p1k_00709	wt_glc		PAIRED	ILLUMINA	2	doi.org/10.1016/j.ymben.2020.07.002	GSE133607			Justin Tan	Justin Tan		TRUE	TRUE	TRUE	pcoli:TP53B	TRUE	TRUE
p1k_00707	pcoli__TP53B__2	pColi	pcoli	PRECISE1K	TP53B	2	Escherichia coli K-12 MG1655 TP53B	MG1655	Batch	No	M9	37	7	glycerol(4)	NH4Cl(1)	O2		rhamnose(0.1)	Carbenicillin(50)	Clonal	Cells grown till OD 0.3, rhamnose added to 0.1g/L, and harvested after 2 hours	p1k_00708;p1k_00709	wt_glc		PAIRED	ILLUMINA	2	doi.org/10.1016/j.ymben.2020.07.002	GSE133607			Justin Tan	Justin Tan		TRUE	TRUE	TRUE	pcoli:TP53B	TRUE	TRUE
p1k_00708	pcoli__WT__1	pColi	pcoli	PRECISE1K	WT	1	Escherichia coli K-12 MG1655	MG1655	Batch	No	M9	37	7	glycerol(4)	NH4Cl(1)	O2		rhamnose(0.1)	Carbenicillin(50)	Clonal	Cells grown till OD 0.3, rhamnose added to 0.1g/L, and harvested after 2 hours	p1k_00708;p1k_00709	wt_glc		PAIRED	ILLUMINA	2	doi.org/10.1016/j.ymben.2020.07.002	GSE133607			Justin Tan	Justin Tan		TRUE	TRUE	TRUE	pcoli:WT	TRUE	TRUE
p1k_00709	pcoli__WT__2	pColi	pcoli	PRECISE1K	WT	2	Escherichia coli K-12 MG1655	MG1655	Batch	No	M9	37	7	glycerol(4)	NH4Cl(1)	O2		rhamnose(0.1)	Carbenicillin(50)	Clonal	Cells grown till OD 0.3, rhamnose added to 0.1g/L, and harvested after 2 hours	p1k_00708;p1k_00709	wt_glc		PAIRED	ILLUMINA	2	doi.org/10.1016/j.ymben.2020.07.002	GSE133607			Justin Tan	Justin Tan		TRUE	TRUE	TRUE	pcoli:WT	TRUE	TRUE
p1k_00791	adnB__wt_adn__1	adnB	adnB	PRECISE1K	wt_adn	1	Escherichia coli K-12 MG1655	MG1655	Batch	No	M9	37	7	glucose(.2%)	NH4Cl(1)	O2		adenosine()				p1k_00791;p1k_00792	wt_glc	NovaSeq	PAIRED	ILLUMINA	2					Irina Rodionova	Irina Rodionova		TRUE	TRUE	TRUE	adnB:wt_adn	TRUE	TRUE
p1k_00792	adnB__wt_adn__2	adnB	adnB	PRECISE1K	wt_adn	2	Escherichia coli K-12 MG1655	MG1655	Batch	No	M9	37	7	glucose(.2%)	NH4Cl(1)	O2		adenosine()				p1k_00791;p1k_00792	wt_glc	NovaSeq	PAIRED	ILLUMINA	2					Irina Rodionova	Irina Rodionova		TRUE	TRUE	TRUE	adnB:wt_adn	TRUE	TRUE
p1k_00793	adnB__delydhB_adn__1	adnB	adnB	PRECISE1K	delydhB_adn	1	Escherichia coli K-12 MG1655 del_ydhB	MG1655	Batch	No	M9	37	7	glucose(.2%)	NH4Cl(1)	O2		adenosine()				p1k_00791;p1k_00792	wt_glc	NovaSeq	PAIRED	ILLUMINA	2					Irina Rodionova	Irina Rodionova		TRUE	TRUE	TRUE	adnB:delydhB_adn	TRUE	TRUE
p1k_00794	adnB__delydhB_adn__2	adnB	adnB	PRECISE1K	delydhB_adn	2	Escherichia coli K-12 MG1655 del_ydhB	MG1655	Batch	No	M9	37	7	glucose(.2%)	NH4Cl(1)	O2		adenosine()				p1k_00791;p1k_00792	wt_glc	NovaSeq	PAIRED	ILLUMINA	2					Irina Rodionova	Irina Rodionova		TRUE	TRUE	TRUE	adnB:delydhB_adn	TRUE	TRUE
p1k_00795	ytf2__wt_glc__1	yTF 2	ytf2	PRECISE1K	wt_glc	1	Escherichia coli K-12 MG1655	MG1655	Batch	No	M9	37	7	glucose	NH4Cl(1)	O2						p1k_00795;p1k_00796	wt_glc	NovaSeq	PAIRED	ILLUMINA	2					Ye Gao	Ye Gao		TRUE	TRUE	TRUE	ytf2:wt_glc	TRUE	TRUE
p1k_00796	ytf2__wt_glc__2	yTF 2	ytf2	PRECISE1K	wt_glc	2	Escherichia coli K-12 MG1655	MG1655	Batch	No	M9	37	7	glucose	NH4Cl(1)	O2						p1k_00795;p1k_00796	wt_glc	NovaSeq	PAIRED	ILLUMINA	2					Ye Gao	Ye Gao		TRUE	TRUE	TRUE	ytf2:wt_glc	TRUE	TRUE
p1k_00797	ytf2__ybcM_glc__1	yTF 2	ytf2	PRECISE1K	ybcM_glc	1	Escherichia coli K-12 MG1655 del_ybcM	MG1655	Batch	No	M9	37	7	glucose	NH4Cl(1)	O2						p1k_00795;p1k_00796	wt_glc	NovaSeq	PAIRED	ILLUMINA	2					Ye Gao	Ye Gao		TRUE	TRUE	TRUE	ytf2:ybcM_glc	TRUE	TRUE
p1k_00798	ytf2__ybcM_glc__2	yTF 2	ytf2	PRECISE1K	ybcM_glc	2	Escherichia coli K-12 MG1655 del_ybcM	MG1655	Batch	No	M9	37	7	glucose	NH4Cl(1)	O2						p1k_00795;p1k_00796	wt_glc	NovaSeq	PAIRED	ILLUMINA	2					Ye Gao	Ye Gao		TRUE	TRUE	TRUE	ytf2:ybcM_glc	TRUE	TRUE
p1k_00799	ytf2__ydhB_glc__1	yTF 2	ytf2	PRECISE1K	ydhB_glc	1	Escherichia coli K-12 MG1655 del_ydhB	MG1655	Batch	No	M9	37	7	glucose	NH4Cl(1)	O2						p1k_00795;p1k_00796	wt_glc	NovaSeq	PAIRED	ILLUMINA	2					Ye Gao	Ye Gao		TRUE	TRUE	TRUE	ytf2:ydhB_glc	TRUE	TRUE
p1k_00800	ytf2__ydhB_glc__2	yTF 2	ytf2	PRECISE1K	ydhB_glc	2	Escherichia coli K-12 MG1655 del_ydhB	MG1655	Batch	No	M9	37	7	glucose	NH4Cl(1)	O2						p1k_00795;p1k_00796	wt_glc	NovaSeq	PAIRED	ILLUMINA	2					Ye Gao	Ye Gao		TRUE	TRUE	TRUE	ytf2:ydhB_glc	TRUE	TRUE
p1k_00801	ytf2__yfeC_glc__1	yTF 2	ytf2	PRECISE1K	yfeC_glc	1	Escherichia coli K-12 MG1655 del_yfeC	MG1655	Batch	No	M9	37	7	glucose	NH4Cl(1)	O2						p1k_00795;p1k_00796	wt_glc	NovaSeq	PAIRED	ILLUMINA	2					Ye Gao	Ye Gao		TRUE	TRUE	TRUE	ytf2:yfeC_glc	TRUE	TRUE
p1k_00802	ytf2__yfeC_glc__2	yTF 2	ytf2	PRECISE1K	yfeC_glc	2	Escherichia coli K-12 MG1655 del_yfeC	MG1655	Batch	No	M9	37	7	glucose	NH4Cl(1)	O2						p1k_00795;p1k_00796	wt_glc	NovaSeq	PAIRED	ILLUMINA	2					Ye Gao	Ye Gao		TRUE	TRUE	TRUE	ytf2:yfeC_glc	TRUE	TRUE
p1k_00803	ytf2__yciT_glc__1	yTF 2	ytf2	PRECISE1K	yciT_glc	1	Escherichia coli K-12 MG1655 del_yciT	MG1655	Batch	No	M9	37	7	glucose	NH4Cl(1)	O2						p1k_00795;p1k_00796	wt_glc	NovaSeq	PAIRED	ILLUMINA	2					Ye Gao	Ye Gao		TRUE	TRUE	TRUE	ytf2:yciT_glc	TRUE	TRUE
p1k_00804	ytf2__yciT_glc__2	yTF 2	ytf2	PRECISE1K	yciT_glc	2	Escherichia coli K-12 MG1655 del_yciT	MG1655	Batch	No	M9	37	7	glucose	NH4Cl(1)	O2						p1k_00795;p1k_00796	wt_glc	NovaSeq	PAIRED	ILLUMINA	2					Ye Gao	Ye Gao		TRUE	TRUE	TRUE	ytf2:yciT_glc	TRUE	TRUE
p1k_00805	ytf2__ydiZ_glc__1	yTF 2	ytf2	PRECISE1K	ydiZ_glc	1	Escherichia coli K-12 MG1655 del_ydiZ	MG1655	Batch	No	M9	37	7	glucose	NH4Cl(1)	O2						p1k_00795;p1k_00796	wt_glc	NovaSeq	PAIRED	ILLUMINA	2					Ye Gao	Ye Gao		TRUE	TRUE	TRUE	ytf2:ydiZ_glc	TRUE	TRUE
p1k_00806	ytf2__ydiZ_glc__2	yTF 2	ytf2	PRECISE1K	ydiZ_glc	2	Escherichia coli K-12 MG1655 del_ydiZ	MG1655	Batch	No	M9	37	7	glucose	NH4Cl(1)	O2						p1k_00795;p1k_00796	wt_glc	NovaSeq	PAIRED	ILLUMINA	2					Ye Gao	Ye Gao		TRUE	TRUE	TRUE	ytf2:ydiZ_glc	TRUE	TRUE
p1k_00807	ytf2__ynfL_glc__1	yTF 2	ytf2	PRECISE1K	ynfL_glc	1	Escherichia coli K-12 MG1655 del_ynfL	MG1655	Batch	No	M9	37	7	glucose	NH4Cl(1)	O2						p1k_00795;p1k_00796	wt_glc	NovaSeq	PAIRED	ILLUMINA	2					Ye Gao	Ye Gao		TRUE	TRUE	TRUE	ytf2:ynfL_glc	TRUE	TRUE
p1k_00808	ytf2__ynfL_glc__2	yTF 2	ytf2	PRECISE1K	ynfL_glc	2	Escherichia coli K-12 MG1655 del_ynfL	MG1655	Batch	No	M9	37	7	glucose	NH4Cl(1)	O2						p1k_00795;p1k_00796	wt_glc	NovaSeq	PAIRED	ILLUMINA	2					Ye Gao	Ye Gao		TRUE	TRUE	TRUE	ytf2:ynfL_glc	TRUE	TRUE
p1k_00809	ytf3__wt_glc2__1	yTF 3	ytf3	PRECISE1K	wt_glc2	1	Escherichia coli K-12 MG1655	MG1655	Batch	No	M9	37	7	glucose	NH4Cl(1)	O2	sauer trace element mixture					p1k_00809;p1k_00810	wt_glc	Nova Seq	PAIRED	ILLUMINA	2					Hyungyu Lim	Hyungyu Lim		TRUE	TRUE	TRUE	ytf3:wt_glc2	TRUE	TRUE
p1k_00810	ytf3__wt_glc2__2	yTF 3	ytf3	PRECISE1K	wt_glc2	2	Escherichia coli K-12 MG1655	MG1655	Batch	No	M9	37	7	glucose	NH4Cl(1)	O2	sauer trace element mixture					p1k_00809;p1k_00810	wt_glc	Nova Seq	PAIRED	ILLUMINA	2					Hyungyu Lim	Hyungyu Lim		TRUE	TRUE	TRUE	ytf3:wt_glc2	TRUE	TRUE
p1k_00811	ytf3__wt_pH7_lactate__1	yTF 3	ytf3	PRECISE1K	wt_pH7_lactate	1	Escherichia coli K-12 MG1655	MG1655	Batch	No	M9	37	7	glucose	NH4Cl(1)	O2	sauer trace element mixture	lactic acid(5)				p1k_00809;p1k_00810	wt_glc	Nova Seq	PAIRED	ILLUMINA	2					Hyungyu Lim	Hyungyu Lim		TRUE	TRUE	TRUE	ytf3:wt_pH7_lactate	TRUE	TRUE
p1k_00812	ytf3__wt_pH7_lactate__2	yTF 3	ytf3	PRECISE1K	wt_pH7_lactate	2	Escherichia coli K-12 MG1655	MG1655	Batch	No	M9	37	7	glucose	NH4Cl(1)	O2	sauer trace element mixture	lactic acid(5)				p1k_00809;p1k_00810	wt_glc	Nova Seq	PAIRED	ILLUMINA	2					Hyungyu Lim	Hyungyu Lim		TRUE	TRUE	TRUE	ytf3:wt_pH7_lactate	TRUE	TRUE
p1k_00813	ytf3__wt_pH55_lactate__1	yTF 3	ytf3	PRECISE1K	wt_pH55_lactate	1	Escherichia coli K-12 MG1655	MG1655	Batch	No	M9	37	5.5	glucose	NH4Cl(1)	O2	sauer trace element mixture	lactic acid(5)				p1k_00809;p1k_00810	wt_glc	Nova Seq	PAIRED	ILLUMINA	2					Hyungyu Lim	Hyungyu Lim		TRUE	TRUE	TRUE	ytf3:wt_pH55_lactate	TRUE	TRUE
p1k_00814	ytf3__wt_pH55_lactate__2	yTF 3	ytf3	PRECISE1K	wt_pH55_lactate	2	Escherichia coli K-12 MG1655	MG1655	Batch	No	M9	37	5.5	glucose	NH4Cl(1)	O2	sauer trace element mixture	lactic acid(5)				p1k_00809;p1k_00810	wt_glc	Nova Seq	PAIRED	ILLUMINA	2					Hyungyu Lim	Hyungyu Lim		TRUE	TRUE	TRUE	ytf3:wt_pH55_lactate	TRUE	TRUE
p1k_00815	ytf3__wt_pH55_HCl__1	yTF 3	ytf3	PRECISE1K	wt_pH55_HCl	1	Escherichia coli K-12 MG1655	MG1655	Batch	No	M9	37	5.5	glucose	NH4Cl(1)	O2	sauer trace element mixture	HCl(3)				p1k_00809;p1k_00810	wt_glc	Nova Seq	PAIRED	ILLUMINA	2					Hyungyu Lim	Hyungyu Lim		TRUE	TRUE	TRUE	ytf3:wt_pH55_HCl	TRUE	TRUE
p1k_00816	ytf3__wt_pH55_HCl__2	yTF 3	ytf3	PRECISE1K	wt_pH55_HCl	2	Escherichia coli K-12 MG1655	MG1655	Batch	No	M9	37	5.5	glucose	NH4Cl(1)	O2	sauer trace element mixture	HCl(3)				p1k_00809;p1k_00810	wt_glc	Nova Seq	PAIRED	ILLUMINA	2					Hyungyu Lim	Hyungyu Lim		TRUE	TRUE	TRUE	ytf3:wt_pH55_HCl	TRUE	TRUE
p1k_00817	ytf3__dyieP_pH7__1	yTF 3	ytf3	PRECISE1K	dyieP_pH7	1	Escherichia coli K-12 MG1655 delyieP	MG1655	Batch	No	M9	37	7	glucose	NH4Cl(1)	O2	sauer trace element mixture					p1k_00809;p1k_00810	wt_glc	Nova Seq	PAIRED	ILLUMINA	2					Hyungyu Lim	Hyungyu Lim		TRUE	TRUE	TRUE	ytf3:dyieP_pH7	TRUE	TRUE
p1k_00818	ytf3__dyieP_pH7__2	yTF 3	ytf3	PRECISE1K	dyieP_pH7	2	Escherichia coli K-12 MG1655 delyieP	MG1655	Batch	No	M9	37	7	glucose	NH4Cl(1)	O2	sauer trace element mixture					p1k_00809;p1k_00810	wt_glc	Nova Seq	PAIRED	ILLUMINA	2					Hyungyu Lim	Hyungyu Lim		TRUE	TRUE	TRUE	ytf3:dyieP_pH7	TRUE	TRUE
p1k_00819	ytf3__dyieP_pH55__1	yTF 3	ytf3	PRECISE1K	dyieP_pH55	1	Escherichia coli K-12 MG1655 delyieP	MG1655	Batch	No	M9	37	5.5	glucose	NH4Cl(1)	O2	sauer trace element mixture	lactic acid(5)				p1k_00809;p1k_00810	wt_glc	Nova Seq	PAIRED	ILLUMINA	2					Hyungyu Lim	Hyungyu Lim		TRUE	TRUE	TRUE	ytf3:dyieP_pH55	TRUE	TRUE
p1k_00820	ytf3__dyieP_pH55__2	yTF 3	ytf3	PRECISE1K	dyieP_pH55	2	Escherichia coli K-12 MG1655 delyieP	MG1655	Batch	No	M9	37	5.5	glucose	NH4Cl(1)	O2	sauer trace element mixture	lactic acid(5)				p1k_00809;p1k_00810	wt_glc	Nova Seq	PAIRED	ILLUMINA	2					Hyungyu Lim	Hyungyu Lim		TRUE	TRUE	TRUE	ytf3:dyieP_pH55	TRUE	TRUE
p1k_00828	minicoli__mg1655_glc__1	Minicoli	minicoli	PRECISE1K	mg1655_glc	1	Escherichia coli K-12 MG1655	MG1655	Batch	No	M9	37	7									p1k_00878;p1k_00879	wt_glc		PAIRED	ILLUMINA						Sebastien.Rodrigue@usherbrooke.ca	Antoine Champie		TRUE	TRUE	TRUE	minicoli:mg1655_glc	TRUE	TRUE
p1k_00829	minicoli__mg1655_glc__2	Minicoli	minicoli	PRECISE1K	mg1655_glc	2	Escherichia coli K-12 MG1655	MG1655	Batch	No	M9	37	7									p1k_00878;p1k_00879	wt_glc		PAIRED	ILLUMINA						Sebastien.Rodrigue@usherbrooke.ca	Antoine Champie		TRUE	TRUE	TRUE	minicoli:mg1655_glc	TRUE	TRUE
p1k_00882	eep__BOP27__1	EEP	eep	PRECISE1K	BOP27	1	Escherichia coli K-12 MG1655	MG1655	Batch	No	M9	37	7	glucose(4)	NH4Cl(1)	O2	sauer trace element mixture					p1k_00882;p1k_00883	wt_glc	HiSeq 4000	PAIRED	ILLUMINA	2					amiteshanand@eng.ucsd.edu	Amitesh Anand		TRUE	TRUE	TRUE	eep:BOP27	TRUE	TRUE
p1k_00883	eep__BOP27__2	EEP	eep	PRECISE1K	BOP27	2	Escherichia coli K-12 MG1655	MG1655	Batch	No	M9	37	7	glucose(4)	NH4Cl(1)	O2	sauer trace element mixture					p1k_00882;p1k_00883	wt_glc	HiSeq 4000	PAIRED	ILLUMINA	2					amiteshanand@eng.ucsd.edu	Amitesh Anand		TRUE	TRUE	TRUE	eep:BOP27	TRUE	TRUE
p1k_00890	eep__BOP27_ndh-cydB-appC__1	EEP	eep	PRECISE1K	BOP27_ndh-cydB-appC	1	Escherichia coli K-12 MG1655 del_ndh del_cydB del_appC	MG1655	Batch	No	M9	37	7	glucose(4)	NH4Cl(1)	O2	sauer trace element mixture					p1k_00882;p1k_00883	wt_glc	HiSeq 4000	PAIRED	ILLUMINA	2					amiteshanand@eng.ucsd.edu	Amitesh Anand		TRUE	TRUE	TRUE	eep:BOP27_ndh-cydB-appC	TRUE	TRUE
p1k_00891	eep__BOP27_ndh-cydB-appC__2	EEP	eep	PRECISE1K	BOP27_ndh-cydB-appC	2	Escherichia coli K-12 MG1655 del_ndh del_cydB del_appC	MG1655	Batch	No	M9	37	7	glucose(4)	NH4Cl(1)	O2	sauer trace element mixture					p1k_00882;p1k_00883	wt_glc	HiSeq 4000	PAIRED	ILLUMINA	2					amiteshanand@eng.ucsd.edu	Amitesh Anand		TRUE	TRUE	TRUE	eep:BOP27_ndh-cydB-appC	TRUE	TRUE
p1k_00892	eep__BOP27_ndh-cydB-appC_A9_F46_I1_R1__1	EEP	eep	PRECISE1K	BOP27_ndh-cydB-appC_A9_F46_I1_R1	1	Escherichia coli EEP.9.46.1	MG1655	Batch	Endpoint	M9	37	7	glucose(4)	NH4Cl(1)	O2	sauer trace element mixture					p1k_00882;p1k_00883	wt_glc	HiSeq 4000	PAIRED	ILLUMINA	2					amiteshanand@eng.ucsd.edu	Amitesh Anand		TRUE	TRUE	TRUE	eep:BOP27_ndh-cydB-appC_A9_F46_I1_R1	TRUE	TRUE
p1k_00893	eep__BOP27_ndh-cydB-appC_A9_F46_I1_R1__2	EEP	eep	PRECISE1K	BOP27_ndh-cydB-appC_A9_F46_I1_R1	2	Escherichia coli EEP.9.46.1	MG1655	Batch	Endpoint	M9	37	7	glucose(4)	NH4Cl(1)	O2	sauer trace element mixture					p1k_00882;p1k_00883	wt_glc	HiSeq 4000	PAIRED	ILLUMINA	2					amiteshanand@eng.ucsd.edu	Amitesh Anand		TRUE	TRUE	TRUE	eep:BOP27_ndh-cydB-appC_A9_F46_I1_R1	TRUE	TRUE
p1k_00894	eep__BOP27_ndh-cydB-appC_A10_F48_I1_R1__1	EEP	eep	PRECISE1K	BOP27_ndh-cydB-appC_A10_F48_I1_R1	1	Escherichia coli EEP.10.48.1	MG1655	Batch	Endpoint	M9	37	7	glucose(4)	NH4Cl(1)	O2	sauer trace element mixture					p1k_00882;p1k_00883	wt_glc	HiSeq 4000	PAIRED	ILLUMINA	2					amiteshanand@eng.ucsd.edu	Amitesh Anand		TRUE	TRUE	TRUE	eep:BOP27_ndh-cydB-appC_A10_F48_I1_R1	TRUE	TRUE
p1k_00895	eep__BOP27_ndh-cydB-appC_A10_F48_I1_R1__2	EEP	eep	PRECISE1K	BOP27_ndh-cydB-appC_A10_F48_I1_R1	2	Escherichia coli EEP.10.48.1	MG1655	Batch	Endpoint	M9	37	7	glucose(4)	NH4Cl(1)	O2	sauer trace element mixture					p1k_00882;p1k_00883	wt_glc	HiSeq 4000	PAIRED	ILLUMINA	2					amiteshanand@eng.ucsd.edu	Amitesh Anand		TRUE	TRUE	TRUE	eep:BOP27_ndh-cydB-appC_A10_F48_I1_R1	TRUE	TRUE
p1k_00896	eep__BOP27_ndh-cydB-appC_A11_F46_I1_R1__1	EEP	eep	PRECISE1K	BOP27_ndh-cydB-appC_A11_F46_I1_R1	1	Escherichia coli EEP.11.46.1	MG1655	Batch	Endpoint	M9	37	7	glucose(4)	NH4Cl(1)	O2	sauer trace element mixture					p1k_00882;p1k_00883	wt_glc	HiSeq 4000	PAIRED	ILLUMINA	2					amiteshanand@eng.ucsd.edu	Amitesh Anand		TRUE	TRUE	TRUE	eep:BOP27_ndh-cydB-appC_A11_F46_I1_R1	TRUE	TRUE
p1k_00897	eep__BOP27_ndh-cydB-appC_A11_F46_I1_R1__2	EEP	eep	PRECISE1K	BOP27_ndh-cydB-appC_A11_F46_I1_R1	2	Escherichia coli EEP.11.46.1	MG1655	Batch	Endpoint	M9	37	7	glucose(4)	NH4Cl(1)	O2	sauer trace element mixture					p1k_00882;p1k_00883	wt_glc	HiSeq 4000	PAIRED	ILLUMINA	2					amiteshanand@eng.ucsd.edu	Amitesh Anand		TRUE	TRUE	TRUE	eep:BOP27_ndh-cydB-appC_A11_F46_I1_R1	TRUE	TRUE
p1k_00898	eep__BOP27_ndh-cydB-appC_A12_F46_I1_R1__1	EEP	eep	PRECISE1K	BOP27_ndh-cydB-appC_A12_F46_I1_R1	1	Escherichia coli EEP.12.46.1	MG1655	Batch	Endpoint	M9	37	7	glucose(4)	NH4Cl(1)	O2	sauer trace element mixture					p1k_00882;p1k_00883	wt_glc	HiSeq 4000	PAIRED	ILLUMINA	2					amiteshanand@eng.ucsd.edu	Amitesh Anand		TRUE	TRUE	TRUE	eep:BOP27_ndh-cydB-appC_A12_F46_I1_R1	TRUE	TRUE
p1k_00899	eep__BOP27_ndh-cydB-appC_A12_F46_I1_R1__2	EEP	eep	PRECISE1K	BOP27_ndh-cydB-appC_A12_F46_I1_R1	2	Escherichia coli EEP.12.46.1	MG1655	Batch	Endpoint	M9	37	7	glucose(4)	NH4Cl(1)	O2	sauer trace element mixture					p1k_00882;p1k_00883	wt_glc	HiSeq 4000	PAIRED	ILLUMINA	2					amiteshanand@eng.ucsd.edu	Amitesh Anand		TRUE	TRUE	TRUE	eep:BOP27_ndh-cydB-appC_A12_F46_I1_R1	TRUE	TRUE
p1k_00900	eep__BOP27_nuoB-cydB-appC__1	EEP	eep	PRECISE1K	BOP27_nuoB-cydB-appC	1	Escherichia coli K-12 MG1655 del_nuoB del_cydB del_appC	MG1655	Batch	No	M9	37	7	glucose(4)	NH4Cl(1)	O2	sauer trace element mixture					p1k_00882;p1k_00883	wt_glc	HiSeq 4000	PAIRED	ILLUMINA	2					amiteshanand@eng.ucsd.edu	Amitesh Anand		TRUE	TRUE	TRUE	eep:BOP27_nuoB-cydB-appC	TRUE	TRUE
p1k_00901	eep__BOP27_nuoB-cydB-appC__2	EEP	eep	PRECISE1K	BOP27_nuoB-cydB-appC	2	Escherichia coli K-12 MG1655 del_nuoB del_cydB del_appC	MG1655	Batch	No	M9	37	7	glucose(4)	NH4Cl(1)	O2	sauer trace element mixture					p1k_00882;p1k_00883	wt_glc	HiSeq 4000	PAIRED	ILLUMINA	2					amiteshanand@eng.ucsd.edu	Amitesh Anand		TRUE	TRUE	TRUE	eep:BOP27_nuoB-cydB-appC	TRUE	TRUE
p1k_00902	eep__BOP27_nuoB_cydB-appC_A13_F59_I1_R1__1	EEP	eep	PRECISE1K	BOP27_nuoB_cydB-appC_A13_F59_I1_R1	1	Escherichia coli EEP.13.59.1	MG1655	Batch	Midpoint	M9	37	7	glucose(4)	NH4Cl(1)	O2	sauer trace element mixture					p1k_00882;p1k_00883	wt_glc	HiSeq 4000	PAIRED	ILLUMINA	2					amiteshanand@eng.ucsd.edu	Amitesh Anand		TRUE	TRUE	TRUE	eep:BOP27_nuoB_cydB-appC_A13_F59_I1_R1	TRUE	TRUE
p1k_00903	eep__BOP27_nuoB_cydB-appC_A13_F59_I1_R1__2	EEP	eep	PRECISE1K	BOP27_nuoB_cydB-appC_A13_F59_I1_R1	2	Escherichia coli EEP.13.59.1	MG1655	Batch	Midpoint	M9	37	7	glucose(4)	NH4Cl(1)	O2	sauer trace element mixture					p1k_00882;p1k_00883	wt_glc	HiSeq 4000	PAIRED	ILLUMINA	2					amiteshanand@eng.ucsd.edu	Amitesh Anand		TRUE	TRUE	TRUE	eep:BOP27_nuoB_cydB-appC_A13_F59_I1_R1	TRUE	TRUE
p1k_00904	eep__BOP27_nuoB_cydB-appC_A14_F58_I1_R1__1	EEP	eep	PRECISE1K	BOP27_nuoB_cydB-appC_A14_F58_I1_R1	1	Escherichia coli EEP.14.58.1	MG1655	Batch	Midpoint	M9	37	7	glucose(4)	NH4Cl(1)	O2	sauer trace element mixture					p1k_00882;p1k_00883	wt_glc	HiSeq 4000	PAIRED	ILLUMINA	2					amiteshanand@eng.ucsd.edu	Amitesh Anand		TRUE	TRUE	TRUE	eep:BOP27_nuoB_cydB-appC_A14_F58_I1_R1	TRUE	TRUE
p1k_00905	eep__BOP27_nuoB_cydB-appC_A14_F58_I1_R1__2	EEP	eep	PRECISE1K	BOP27_nuoB_cydB-appC_A14_F58_I1_R1	2	Escherichia coli EEP.14.58.1	MG1655	Batch	Midpoint	M9	37	7	glucose(4)	NH4Cl(1)	O2	sauer trace element mixture					p1k_00882;p1k_00883	wt_glc	HiSeq 4000	PAIRED	ILLUMINA	2					amiteshanand@eng.ucsd.edu	Amitesh Anand		TRUE	TRUE	TRUE	eep:BOP27_nuoB_cydB-appC_A14_F58_I1_R1	TRUE	TRUE
p1k_00906	eep__BOP27_nuoB_cydB-appC_A15_F57_I1_R1__1	EEP	eep	PRECISE1K	BOP27_nuoB_cydB-appC_A15_F57_I1_R1	1	Escherichia coli EEP.15.57.1	MG1655	Batch	Midpoint	M9	37	7	glucose(4)	NH4Cl(1)	O2	sauer trace element mixture					p1k_00882;p1k_00883	wt_glc	HiSeq 4000	PAIRED	ILLUMINA	2					amiteshanand@eng.ucsd.edu	Amitesh Anand		TRUE	TRUE	TRUE	eep:BOP27_nuoB_cydB-appC_A15_F57_I1_R1	TRUE	TRUE
p1k_00907	eep__BOP27_nuoB_cydB-appC_A15_F57_I1_R1__2	EEP	eep	PRECISE1K	BOP27_nuoB_cydB-appC_A15_F57_I1_R1	2	Escherichia coli EEP.15.57.1	MG1655	Batch	Midpoint	M9	37	7	glucose(4)	NH4Cl(1)	O2	sauer trace element mixture					p1k_00882;p1k_00883	wt_glc	HiSeq 4000	PAIRED	ILLUMINA	2					amiteshanand@eng.ucsd.edu	Amitesh Anand		TRUE	TRUE	TRUE	eep:BOP27_nuoB_cydB-appC_A15_F57_I1_R1	TRUE	TRUE
p1k_00908	eep__BOP27_nuoB_cydB-appC_A16_F57_I1_R1__1	EEP	eep	PRECISE1K	BOP27_nuoB_cydB-appC_A16_F57_I1_R1	1	Escherichia coli EEP.16.57.1	MG1655	Batch	Midpoint	M9	37	7	glucose(4)	NH4Cl(1)	O2	sauer trace element mixture					p1k_00882;p1k_00883	wt_glc	HiSeq 4000	PAIRED	ILLUMINA	2					amiteshanand@eng.ucsd.edu	Amitesh Anand		TRUE	TRUE	TRUE	eep:BOP27_nuoB_cydB-appC_A16_F57_I1_R1	TRUE	TRUE
p1k_00909	eep__BOP27_nuoB_cydB-appC_A16_F57_I1_R1__2	EEP	eep	PRECISE1K	BOP27_nuoB_cydB-appC_A16_F57_I1_R1	2	Escherichia coli EEP.16.57.1	MG1655	Batch	Midpoint	M9	37	7	glucose(4)	NH4Cl(1)	O2	sauer trace element mixture					p1k_00882;p1k_00883	wt_glc	HiSeq 4000	PAIRED	ILLUMINA	2					amiteshanand@eng.ucsd.edu	Amitesh Anand		TRUE	TRUE	TRUE	eep:BOP27_nuoB_cydB-appC_A16_F57_I1_R1	TRUE	TRUE
p1k_00910	eep__BOP27_ndh-cyoB__1	EEP	eep	PRECISE1K	BOP27_ndh-cyoB	1	Escherichia coli K-12 MG1655 del_ndh del_cyoB	MG1655	Batch	No	M9	37	7	glucose(4)	NH4Cl(1)	O2	sauer trace element mixture					p1k_00882;p1k_00883	wt_glc	HiSeq 4000	PAIRED	ILLUMINA	2					amiteshanand@eng.ucsd.edu	Amitesh Anand		TRUE	TRUE	TRUE	eep:BOP27_ndh-cyoB	TRUE	TRUE
p1k_00911	eep__BOP27_ndh-cyoB__2	EEP	eep	PRECISE1K	BOP27_ndh-cyoB	2	Escherichia coli K-12 MG1655 del_ndh del_cyoB	MG1655	Batch	No	M9	37	7	glucose(4)	NH4Cl(1)	O2	sauer trace element mixture					p1k_00882;p1k_00883	wt_glc	HiSeq 4000	PAIRED	ILLUMINA	2					amiteshanand@eng.ucsd.edu	Amitesh Anand		TRUE	TRUE	TRUE	eep:BOP27_ndh-cyoB	TRUE	TRUE
p1k_00912	eep__BOP27_ndh-cyoB_A5_F59_I1_R1__1	EEP	eep	PRECISE1K	BOP27_ndh-cyoB_A5_F59_I1_R1	1	Escherichia coli EEP.5.59.1	MG1655	Batch	Endpoint	M9	37	7	glucose(4)	NH4Cl(1)	O2	sauer trace element mixture					p1k_00882;p1k_00883	wt_glc	HiSeq 4000	PAIRED	ILLUMINA	2					amiteshanand@eng.ucsd.edu	Amitesh Anand		TRUE	TRUE	TRUE	eep:BOP27_ndh-cyoB_A5_F59_I1_R1	TRUE	TRUE
p1k_00913	eep__BOP27_ndh-cyoB_A5_F59_I1_R1__2	EEP	eep	PRECISE1K	BOP27_ndh-cyoB_A5_F59_I1_R1	2	Escherichia coli EEP.5.59.1	MG1655	Batch	Endpoint	M9	37	7	glucose(4)	NH4Cl(1)	O2	sauer trace element mixture					p1k_00882;p1k_00883	wt_glc	HiSeq 4000	PAIRED	ILLUMINA	2					amiteshanand@eng.ucsd.edu	Amitesh Anand		TRUE	TRUE	TRUE	eep:BOP27_ndh-cyoB_A5_F59_I1_R1	TRUE	TRUE
p1k_00914	eep__BOP27_ndh-cyoB_A6_F58_I1_R1__1	EEP	eep	PRECISE1K	BOP27_ndh-cyoB_A6_F58_I1_R1	1	Escherichia coli EEP.6.58.1	MG1655	Batch	Endpoint	M9	37	7	glucose(4)	NH4Cl(1)	O2	sauer trace element mixture					p1k_00882;p1k_00883	wt_glc	HiSeq 4000	PAIRED	ILLUMINA	2					amiteshanand@eng.ucsd.edu	Amitesh Anand		TRUE	TRUE	TRUE	eep:BOP27_ndh-cyoB_A6_F58_I1_R1	TRUE	TRUE
p1k_00915	eep__BOP27_ndh-cyoB_A6_F58_I1_R1__2	EEP	eep	PRECISE1K	BOP27_ndh-cyoB_A6_F58_I1_R1	2	Escherichia coli EEP.6.58.1	MG1655	Batch	Endpoint	M9	37	7	glucose(4)	NH4Cl(1)	O2	sauer trace element mixture					p1k_00882;p1k_00883	wt_glc	HiSeq 4000	PAIRED	ILLUMINA	2					amiteshanand@eng.ucsd.edu	Amitesh Anand		TRUE	TRUE	TRUE	eep:BOP27_ndh-cyoB_A6_F58_I1_R1	TRUE	TRUE
p1k_00916	eep__BOP27_ndh-cyoB_A7_F56_I1_R1__1	EEP	eep	PRECISE1K	BOP27_ndh-cyoB_A7_F56_I1_R1	1	Escherichia coli EEP.7.56.1	MG1655	Batch	Endpoint	M9	37	7	glucose(4)	NH4Cl(1)	O2	sauer trace element mixture					p1k_00882;p1k_00883	wt_glc	HiSeq 4000	PAIRED	ILLUMINA	2					amiteshanand@eng.ucsd.edu	Amitesh Anand		TRUE	TRUE	TRUE	eep:BOP27_ndh-cyoB_A7_F56_I1_R1	TRUE	TRUE
p1k_00917	eep__BOP27_ndh-cyoB_A7_F56_I1_R1__2	EEP	eep	PRECISE1K	BOP27_ndh-cyoB_A7_F56_I1_R1	2	Escherichia coli EEP.7.56.1	MG1655	Batch	Endpoint	M9	37	7	glucose(4)	NH4Cl(1)	O2	sauer trace element mixture					p1k_00882;p1k_00883	wt_glc	HiSeq 4000	PAIRED	ILLUMINA	2					amiteshanand@eng.ucsd.edu	Amitesh Anand		TRUE	TRUE	TRUE	eep:BOP27_ndh-cyoB_A7_F56_I1_R1	TRUE	TRUE
p1k_00918	eep__BOP27_ndh-cyoB_A8_F59_I1_R1__1	EEP	eep	PRECISE1K	BOP27_ndh-cyoB_A8_F59_I1_R1	1	Escherichia coli EEP.8.59.1	MG1655	Batch	Endpoint	M9	37	7	glucose(4)	NH4Cl(1)	O2	sauer trace element mixture					p1k_00882;p1k_00883	wt_glc	HiSeq 4000	PAIRED	ILLUMINA	2					amiteshanand@eng.ucsd.edu	Amitesh Anand		TRUE	TRUE	TRUE	eep:BOP27_ndh-cyoB_A8_F59_I1_R1	TRUE	TRUE
p1k_00919	eep__BOP27_ndh-cyoB_A8_F59_I1_R1__2	EEP	eep	PRECISE1K	BOP27_ndh-cyoB_A8_F59_I1_R1	2	Escherichia coli EEP.8.59.1	MG1655	Batch	Endpoint	M9	37	7	glucose(4)	NH4Cl(1)	O2	sauer trace element mixture					p1k_00882;p1k_00883	wt_glc	HiSeq 4000	PAIRED	ILLUMINA	2					amiteshanand@eng.ucsd.edu	Amitesh Anand		TRUE	TRUE	TRUE	eep:BOP27_ndh-cyoB_A8_F59_I1_R1	TRUE	TRUE
p1k_00920	eep__BOP27_nuoB-cyoB__1	EEP	eep	PRECISE1K	BOP27_nuoB-cyoB	1	Escherichia coli K-12 MG1655 del_nuoB del_cyoB	MG1655	Batch	No	M9	37	7	glucose(4)	NH4Cl(1)	O2	sauer trace element mixture					p1k_00882;p1k_00883	wt_glc	HiSeq 4000	PAIRED	ILLUMINA	2					amiteshanand@eng.ucsd.edu	Amitesh Anand		TRUE	TRUE	TRUE	eep:BOP27_nuoB-cyoB	TRUE	TRUE
p1k_00921	eep__BOP27_nuoB-cyoB__2	EEP	eep	PRECISE1K	BOP27_nuoB-cyoB	2	Escherichia coli K-12 MG1655 del_nuoB del_cyoB	MG1655	Batch	No	M9	37	7	glucose(4)	NH4Cl(1)	O2	sauer trace element mixture					p1k_00882;p1k_00883	wt_glc	HiSeq 4000	PAIRED	ILLUMINA	2					amiteshanand@eng.ucsd.edu	Amitesh Anand		TRUE	TRUE	TRUE	eep:BOP27_nuoB-cyoB	TRUE	TRUE
p1k_00922	eep__BOP27_nuoB-cyoB_A9_F63_I1_R1__1	EEP	eep	PRECISE1K	BOP27_nuoB-cyoB_A9_F63_I1_R1	1	Escherichia coli EEP.9.63.1	MG1655	Batch	Endpoint	M9	37	7	glucose(4)	NH4Cl(1)	O2	sauer trace element mixture					p1k_00882;p1k_00883	wt_glc	HiSeq 4000	PAIRED	ILLUMINA	2					amiteshanand@eng.ucsd.edu	Amitesh Anand		TRUE	TRUE	TRUE	eep:BOP27_nuoB-cyoB_A9_F63_I1_R1	TRUE	TRUE
p1k_00923	eep__BOP27_nuoB-cyoB_A9_F63_I1_R1__2	EEP	eep	PRECISE1K	BOP27_nuoB-cyoB_A9_F63_I1_R1	2	Escherichia coli EEP.9.63.1	MG1655	Batch	Endpoint	M9	37	7	glucose(4)	NH4Cl(1)	O2	sauer trace element mixture					p1k_00882;p1k_00883	wt_glc	HiSeq 4000	PAIRED	ILLUMINA	2					amiteshanand@eng.ucsd.edu	Amitesh Anand		TRUE	TRUE	TRUE	eep:BOP27_nuoB-cyoB_A9_F63_I1_R1	TRUE	TRUE
p1k_00924	eep__BOP27_nuoB-cyoB_A10_F64_I1_R1__1	EEP	eep	PRECISE1K	BOP27_nuoB-cyoB_A10_F64_I1_R1	1	Escherichia coli EEP.10.64.1	MG1655	Batch	Endpoint	M9	37	7	glucose(4)	NH4Cl(1)	O2	sauer trace element mixture					p1k_00882;p1k_00883	wt_glc	HiSeq 4000	PAIRED	ILLUMINA	2					amiteshanand@eng.ucsd.edu	Amitesh Anand		TRUE	TRUE	TRUE	eep:BOP27_nuoB-cyoB_A10_F64_I1_R1	TRUE	TRUE
p1k_00925	eep__BOP27_nuoB-cyoB_A10_F64_I1_R1__2	EEP	eep	PRECISE1K	BOP27_nuoB-cyoB_A10_F64_I1_R1	2	Escherichia coli EEP.10.64.1	MG1655	Batch	Endpoint	M9	37	7	glucose(4)	NH4Cl(1)	O2	sauer trace element mixture					p1k_00882;p1k_00883	wt_glc	HiSeq 4000	PAIRED	ILLUMINA	2					amiteshanand@eng.ucsd.edu	Amitesh Anand		TRUE	TRUE	TRUE	eep:BOP27_nuoB-cyoB_A10_F64_I1_R1	TRUE	TRUE
p1k_00926	eep__BOP27_nuoB-cyoB_A11_F64_I1_R1__1	EEP	eep	PRECISE1K	BOP27_nuoB-cyoB_A11_F64_I1_R1	1	Escherichia coli EEP.11.64.1	MG1655	Batch	Endpoint	M9	37	7	glucose(4)	NH4Cl(1)	O2	sauer trace element mixture					p1k_00882;p1k_00883	wt_glc	HiSeq 4000	PAIRED	ILLUMINA	2					amiteshanand@eng.ucsd.edu	Amitesh Anand		TRUE	TRUE	TRUE	eep:BOP27_nuoB-cyoB_A11_F64_I1_R1	TRUE	TRUE
p1k_00927	eep__BOP27_nuoB-cyoB_A11_F64_I1_R1__2	EEP	eep	PRECISE1K	BOP27_nuoB-cyoB_A11_F64_I1_R1	2	Escherichia coli EEP.11.64.1	MG1655	Batch	Endpoint	M9	37	7	glucose(4)	NH4Cl(1)	O2	sauer trace element mixture					p1k_00882;p1k_00883	wt_glc	HiSeq 4000	PAIRED	ILLUMINA	2					amiteshanand@eng.ucsd.edu	Amitesh Anand		TRUE	TRUE	TRUE	eep:BOP27_nuoB-cyoB_A11_F64_I1_R1	TRUE	TRUE
p1k_00928	eep__BOP27_nuoB-cyoB_A12_F63_I1_R1__1	EEP	eep	PRECISE1K	BOP27_nuoB-cyoB_A12_F63_I1_R1	1	Escherichia coli EEP.12.63.1	MG1655	Batch	Endpoint	M9	37	7	glucose(4)	NH4Cl(1)	O2	sauer trace element mixture					p1k_00882;p1k_00883	wt_glc	HiSeq 4000	PAIRED	ILLUMINA	2					amiteshanand@eng.ucsd.edu	Amitesh Anand		TRUE	TRUE	TRUE	eep:BOP27_nuoB-cyoB_A12_F63_I1_R1	TRUE	TRUE
p1k_00929	eep__BOP27_nuoB-cyoB_A12_F63_I1_R1__2	EEP	eep	PRECISE1K	BOP27_nuoB-cyoB_A12_F63_I1_R1	2	Escherichia coli EEP.12.63.1	MG1655	Batch	Endpoint	M9	37	7	glucose(4)	NH4Cl(1)	O2	sauer trace element mixture					p1k_00882;p1k_00883	wt_glc	HiSeq 4000	PAIRED	ILLUMINA	2					amiteshanand@eng.ucsd.edu	Amitesh Anand		TRUE	TRUE	TRUE	eep:BOP27_nuoB-cyoB_A12_F63_I1_R1	TRUE	TRUE
p1k_00930	eep__BOP27_ndh-cydB__1	EEP	eep	PRECISE1K	BOP27_ndh-cydB	1	Escherichia coli K-12 MG1655 del_ndh del_cydB	MG1655	Batch	No	M9	37	7	glucose(4)	NH4Cl(1)	O2	sauer trace element mixture					p1k_00882;p1k_00883	wt_glc	HiSeq 4000	PAIRED	ILLUMINA	2					amiteshanand@eng.ucsd.edu	Amitesh Anand		TRUE	TRUE	TRUE	eep:BOP27_ndh-cydB	TRUE	TRUE
p1k_00931	eep__BOP27_ndh-cydB__2	EEP	eep	PRECISE1K	BOP27_ndh-cydB	2	Escherichia coli K-12 MG1655 del_ndh del_cydB	MG1655	Batch	No	M9	37	7	glucose(4)	NH4Cl(1)	O2	sauer trace element mixture					p1k_00882;p1k_00883	wt_glc	HiSeq 4000	PAIRED	ILLUMINA	2					amiteshanand@eng.ucsd.edu	Amitesh Anand		TRUE	TRUE	TRUE	eep:BOP27_ndh-cydB	TRUE	TRUE
p1k_00932	eep__BOP27_nuoB-cydB__1	EEP	eep	PRECISE1K	BOP27_nuoB-cydB	1	Escherichia coli K-12 MG1655 del_nuoB del_cydB	MG1655	Batch	No	M9	37	7	glucose(4)	NH4Cl(1)	O2	sauer trace element mixture					p1k_00882;p1k_00883	wt_glc	HiSeq 4000	PAIRED	ILLUMINA	2					amiteshanand@eng.ucsd.edu	Amitesh Anand		TRUE	TRUE	TRUE	eep:BOP27_nuoB-cydB	TRUE	TRUE
p1k_00933	eep__BOP27_nuoB-cydB__2	EEP	eep	PRECISE1K	BOP27_nuoB-cydB	2	Escherichia coli K-12 MG1655 del_nuoB del_cydB	MG1655	Batch	No	M9	37	7	glucose(4)	NH4Cl(1)	O2	sauer trace element mixture					p1k_00882;p1k_00883	wt_glc	HiSeq 4000	PAIRED	ILLUMINA	2					amiteshanand@eng.ucsd.edu	Amitesh Anand		TRUE	TRUE	TRUE	eep:BOP27_nuoB-cydB	TRUE	TRUE
p1k_00996	DDB2__PD-005_MG1655-del-fhuA_Batch_6h__1	DDB2	DDB2	PRECISE1K	PD-005_MG1655-del-fhuA_Batch_6h	1	Escherichia coli K-12 MG1655 del_fhuA	MG1655	Batch	No	Medium C	30	6.5									p1k_00934;p1k_00935	wt_glc		PAIRED	ILLUMINA						sursud@biosustain.dtu.dk	Suresh Sudarsan		TRUE	TRUE	TRUE	DDB2:PD-005_MG1655-del-fhuA_Batch_6h	TRUE	TRUE
p1k_00997	DDB2__PD-005_MG1655-del-fhuA_Batch_6h__2	DDB2	DDB2	PRECISE1K	PD-005_MG1655-del-fhuA_Batch_6h	2	Escherichia coli K-12 MG1655 del_fhuA	MG1655	Batch	No	Medium C	30	6.5									p1k_00934;p1k_00935	wt_glc		PAIRED	ILLUMINA						sursud@biosustain.dtu.dk	Suresh Sudarsan		TRUE	TRUE	TRUE	DDB2:PD-005_MG1655-del-fhuA_Batch_6h	TRUE	TRUE
p1k_00998	DDB2__PD-005_MG1655-del-fhuA_Batch_6h__3	DDB2	DDB2	PRECISE1K	PD-005_MG1655-del-fhuA_Batch_6h	3	Escherichia coli K-12 MG1655 del_fhuA	MG1655	Batch	No	Medium C	30	6.5									p1k_00934;p1k_00935	wt_glc		PAIRED	ILLUMINA						sursud@biosustain.dtu.dk	Suresh Sudarsan		TRUE	TRUE	TRUE	DDB2:PD-005_MG1655-del-fhuA_Batch_6h	TRUE	TRUE
p1k_00999	DDB2__PD-005_MG1655-del-fhuA_Fed-batch_6h__1	DDB2	DDB2	PRECISE1K	PD-005_MG1655-del-fhuA_Fed-batch_6h	1	Escherichia coli K-12 MG1655 del_fhuA	MG1655	Fed-batch	No	Medium C	30	6.5									p1k_00934;p1k_00935	wt_glc		PAIRED	ILLUMINA						sursud@biosustain.dtu.dk	Suresh Sudarsan		TRUE	TRUE	TRUE	DDB2:PD-005_MG1655-del-fhuA_Fed-batch_6h	TRUE	TRUE
p1k_01000	DDB2__PD-005_MG1655-del-fhuA_Fed-batch_6h__2	DDB2	DDB2	PRECISE1K	PD-005_MG1655-del-fhuA_Fed-batch_6h	2	Escherichia coli K-12 MG1655 del_fhuA	MG1655	Fed-batch	No	Medium C	30	6.5									p1k_00934;p1k_00935	wt_glc		PAIRED	ILLUMINA						sursud@biosustain.dtu.dk	Suresh Sudarsan		TRUE	TRUE	TRUE	DDB2:PD-005_MG1655-del-fhuA_Fed-batch_6h	TRUE	TRUE
p1k_01001	DDB2__PD-005_MG1655-del-fhuA_Fed-batch_15h__1	DDB2	DDB2	PRECISE1K	PD-005_MG1655-del-fhuA_Fed-batch_15h	1	Escherichia coli K-12 MG1655 del_fhuA	MG1655	Fed-batch	No	Medium C	30	6.5									p1k_00934;p1k_00935	wt_glc		PAIRED	ILLUMINA						sursud@biosustain.dtu.dk	Suresh Sudarsan		TRUE	TRUE	TRUE	DDB2:PD-005_MG1655-del-fhuA_Fed-batch_15h	TRUE	TRUE
p1k_01002	DDB2__PD-005_MG1655-del-fhuA_Fed-batch_15h__2	DDB2	DDB2	PRECISE1K	PD-005_MG1655-del-fhuA_Fed-batch_15h	2	Escherichia coli K-12 MG1655 del_fhuA	MG1655	Fed-batch	No	Medium C	30	6.5									p1k_00934;p1k_00935	wt_glc		PAIRED	ILLUMINA						sursud@biosustain.dtu.dk	Suresh Sudarsan		TRUE	TRUE	TRUE	DDB2:PD-005_MG1655-del-fhuA_Fed-batch_15h	TRUE	TRUE
