# Supplementary material for: A systems-level atlas of carbon-response transcriptional states in Escherichia coli
Source: Proc Natl Acad Sci U S A. 2026 Jul 1;123(27):e2531884123. doi: 10.1073/pnas.2531884123 (PMC13343008; doi:10.1073/pnas.2531884123)
Supplement: Supplementary file 4 — Dataset S03 (XLSX) [file pnas.2531884123.sd03.xlsx]

## Sheet: Sheet1
Dataset S3. Structural predictions for uncharacterized genes in the strongly upregulated SgcABCEQX iModulon. Comparative models were built with AlphaFold‑Multimer and aligned to the closest experimentally characterized homologues using MM‑align to derive global similarity scores (TM‑score, RMSD) and conserved active‑site features. TM‑score: Template‑Modelling score (0–1); values > 0.5 indicate th…
Gene (locus tag)	UniProt	Curated/legacy annotation	Key structural evidence	Proposed biochemical role
sgcA (b4302)	P39363	PTS enzyme IIA component	GatA (P37187) alignment: TM‑score 0.90, RMSD ≈ 2 Å; conserved His16 phospho‑acceptor	Phospho‑transfer subunit of a pentitol/galactitol PTS
sgcB (b4565)	P58035	PTS enzyme IIB component	GatB (P37188) alignment: TM‑score 0.91, RMSD ≈ 2 Å; catalytic Cys13 conserved	Membrane‑anchored phosphotransfer subunit that passes the phosphate from IIA to the incoming sugar
sgcC (b4304)	P39365	PTS enzyme IIC permease	GatC (P37189), Lmo2665 (Q8Y412), A0A0H3GTM4: TM‑score 0.87–0.93, RMSD ≈ 2 Å	Transmembrane permease that defines substrate specificity for pentitols/galactitol
sgcE (b4301)	P39362	Putative epimerase	Rpe (P0A7V8) alignment: TM‑score 0.87–0.93, RMSD 1.67 Å; catalytic barrel and Asp/Lys pair preserved	Pentitol‑phosphate 3‑epimerase (e.g. D‑xylulose‑5‑P ⇌ L‑ribulose‑5‑P)
sgcQ (b4303)	P39364	Putative NTPase	BtpA (P72966) alignment: TM‑score 0.89–0.95, RMSD 1.3 Å; P‑loop motif (GxxxxGKT) intact	Walker‑type NTPase, likely assisting PTS assembly or downstream metabolism
sgcX (b4305)	P39366	Zn‑dependent endopeptidase	PepA (P15038) alignment: TM‑score 0.90–0.94, RMSD 1.8 Å; Zn²⁺‑binding His/Glu/Asp residues conserved	M42‑family glutamyl aminopeptidase acting on imported peptides or cell‑wall fragments
